# Supplementary material for: Identification of the Bok Interactome Using Proximity Labeling
Source: Front Cell Dev Biol. 2021 May 31;9:689951. doi: 10.3389/fcell.2021.689951 (PMC8201613; doi:10.3389/fcell.2021.689951)
Supplement: Supplementary file 1 [file Table_1.XLSX]

## Sheet: first stage refinement
	#1 (590 proteins)				#2 (408 proteins)				#3 (265 proteins)				#4 (207 proteins)				#5 (506 proteins)				#6 (615 proteins)				#7 (89 proteins)				Master list (1293 proteins)
	Accession	Description	Gene Symbol		Accession	Description	Gene Symbol		Accession	Description	Gene Symbol		Accession	Description	Gene Symbol		Accession	Description	Gene Symbol		Accession	Description	Gene Symbol		Accession	Description	Gene Symbol		Accession	Description	Gene Symbol
	Q14643	Inositol 1,4,5-trisphosphate receptor type 1 GN=ITPR1	ITPR1		Q16666	Gamma-interferon-inducible protein 16 GN=IFI16	IFI16		Q16666	Gamma-interferon-inducible protein 16 GN=IFI16	IFI16		Q14643	Inositol 1,4,5-trisphosphate receptor type 1 GN=ITPR1	ITPR1		Q14643	Inositol 1,4,5-trisphosphate receptor type 1 GN=ITPR1	ITPR1		P35580	Myosin-10 GN=MYH10	MYH10		G0XQ39	STIM1L GN=STIM1	STIM1		Q14643	Inositol 1,4,5-trisphosphate receptor type 1 GN=ITPR1	ITPR1
	Q14573	Inositol 1,4,5-trisphosphate receptor type 3 GN=ITPR3	ITPR3		G0XQ39	STIM1L GN=STIM1	STIM1		P08240	Signal recognition particle receptor subunit alpha GN=SRPRA	SRPRA		S4R3S7	Acetyl-CoA carboxylase 2 (Fragment) GN=ACACB	ACACB		Q14573	Inositol 1,4,5-trisphosphate receptor type 3 GN=ITPR3	ITPR3		Q14573	Inositol 1,4,5-trisphosphate receptor type 3 GN=ITPR3	ITPR3		Q14643	Inositol 1,4,5-trisphosphate receptor type 1 GN=ITPR1	ITPR1		Q14573	Inositol 1,4,5-trisphosphate receptor type 3 GN=ITPR3	ITPR3
	Q16666	Gamma-interferon-inducible protein 16 GN=IFI16	IFI16		P50990	T-complex protein 1 subunit theta GN=CCT8	CCT8		P42167	Lamina-associated polypeptide 2, isoforms beta/gamma GN=TMPO	TMPO		Q14573	Inositol 1,4,5-trisphosphate receptor type 3 GN=ITPR3	ITPR3		G0XQ39	STIM1L GN=STIM1	STIM1		Q14643	Inositol 1,4,5-trisphosphate receptor type 1 GN=ITPR1	ITPR1		Q16666	Gamma-interferon-inducible protein 16 GN=IFI16	IFI16		Q16666	Gamma-interferon-inducible protein 16 GN=IFI16	IFI16
	P08240	Signal recognition particle receptor subunit alpha GN=SRPRA	SRPRA		P42167	Lamina-associated polypeptide 2, isoforms beta/gamma GN=TMPO	TMPO		Q86UE4	Protein LYRIC GN=MTDH	MTDH		Q16666	Gamma-interferon-inducible protein 16 GN=IFI16	IFI16		Q96Q06	Perilipin-4 GN=PLIN4	PLIN4		P16403	Histone H1.2 GN=HIST1H1C	HIST1H1C		P50990	T-complex protein 1 subunit theta GN=CCT8	CCT8		P08240	Signal recognition particle receptor subunit alpha GN=SRPRA	SRPRA
	Q09666	Neuroblast differentiation-associated protein AHNAK GN=AHNAK	AHNAK		P08240	Signal recognition particle receptor subunit alpha GN=SRPRA	SRPRA		G0XQ39	STIM1L GN=STIM1	STIM1		G0XQ39	STIM1L GN=STIM1	STIM1		E9PKE3	Heat shock cognate 71 kDa protein GN=HSPA8	HSPA8		Q14571	Inositol 1,4,5-trisphosphate receptor type 2 GN=ITPR2	ITPR2		Q14573	Inositol 1,4,5-trisphosphate receptor type 3 GN=ITPR3	ITPR3		Q09666	Neuroblast differentiation-associated protein AHNAK GN=AHNAK	AHNAK
	G0XQ39	STIM1L GN=STIM1	STIM1		Q14643	Inositol 1,4,5-trisphosphate receptor type 1 GN=ITPR1	ITPR1		Q09666	Neuroblast differentiation-associated protein AHNAK GN=AHNAK	AHNAK		Q14571	Inositol 1,4,5-trisphosphate receptor type 2 GN=ITPR2	ITPR2		Q16666	Gamma-interferon-inducible protein 16 GN=IFI16	IFI16		P50990	T-complex protein 1 subunit theta GN=CCT8	CCT8		G5E9X5	Methylcrotonoyl-CoA carboxylase subunit alpha, mitochondrial GN=MCCC1	MCCC1		G0XQ39	STIM1L GN=STIM1	STIM1
	A0A0J9YXN7	Perilipin-4 GN=PLIN4	PLIN4		Q09666	Neuroblast differentiation-associated protein AHNAK GN=AHNAK	AHNAK		P37802	Transgelin-2 GN=TAGLN2	TAGLN2		G8JLD5	Dynamin-1-like protein GN=DNM1L	DNM1L		P08240	Signal recognition particle receptor subunit alpha GN=SRPRA	SRPRA		G0XQ39	STIM1L GN=STIM1	STIM1		Q96Q06	Perilipin-4 GN=PLIN4	PLIN4		A0A0J9YXN7	Perilipin-4 GN=PLIN4	PLIN4
	P42167	Lamina-associated polypeptide 2, isoforms beta/gamma GN=TMPO	TMPO		A0A0J9YXN7	Perilipin-4 GN=PLIN4	PLIN4		A0A0B4J1V9	Helicase, lymphoid-specific, isoform CRA_b GN=HELLS	HELLS		O60437	Periplakin GN=PPL	PPL		K7EKI8	Periplakin GN=PPL	PPL		K7EKI8	Periplakin GN=PPL	PPL		K7EKI8	Periplakin GN=PPL	PPL		P42167	Lamina-associated polypeptide 2, isoforms beta/gamma GN=TMPO	TMPO
	Q14571	Inositol 1,4,5-trisphosphate receptor type 2 GN=ITPR2	ITPR2		Q7Z2W4	Zinc finger CCCH-type antiviral protein 1 GN=ZC3HAV1	ZC3HAV1		Q86UP2	Kinectin GN=KTN1	KTN1		P08240	Signal recognition particle receptor subunit alpha GN=SRPRA	SRPRA		Q15149	Plectin GN=PLEC	PLEC		Q13428	Treacle protein GN=TCOF1	TCOF1		Q09666	Neuroblast differentiation-associated protein AHNAK GN=AHNAK	AHNAK		Q14571	Inositol 1,4,5-trisphosphate receptor type 2 GN=ITPR2	ITPR2
	Q7Z2W4	Zinc finger CCCH-type antiviral protein 1 GN=ZC3HAV1	ZC3HAV1		Q14573	Inositol 1,4,5-trisphosphate receptor type 3 GN=ITPR3	ITPR3		Q14573	Inositol 1,4,5-trisphosphate receptor type 3 GN=ITPR3	ITPR3		Q13439	Golgin subfamily A member 4 GN=GOLGA4	GOLGA4		E9PHV5	Sperm-specific antigen 2 GN=SSFA2	SSFA2		P07437	Tubulin beta chain GN=TUBB	TUBB		Q9NZM1	Myoferlin GN=MYOF	MYOF		Q7Z2W4	Zinc finger CCCH-type antiviral protein 1 GN=ZC3HAV1	ZC3HAV1
	C9J6P4	Zinc finger CCCH-type antiviral protein 1 GN=ZC3HAV1	ZC3HAV1		Q14247	Src substrate cortactin GN=CTTN	CTTN		Q14643	Inositol 1,4,5-trisphosphate receptor type 1 GN=ITPR1	ITPR1		Q9NZM1	Myoferlin GN=MYOF	MYOF		Q9NZM1	Myoferlin GN=MYOF	MYOF		Q9NZM1	Myoferlin GN=MYOF	MYOF		Q14739	Lamin-B receptor GN=LBR	LBR		C9J6P4	Zinc finger CCCH-type antiviral protein 1 GN=ZC3HAV1	ZC3HAV1
	Q9NZM1	Myoferlin GN=MYOF	MYOF		O00429	Dynamin-1-like protein GN=DNM1L	DNM1L		D3DQV9	Eukaryotic translation initiation factor 4 gamma 2 (Fragment) GN=EIF4G2	EIF4G2		Q8N3C0	Activating signal cointegrator 1 complex subunit 3 GN=ASCC3	ASCC3		Q14571	Inositol 1,4,5-trisphosphate receptor type 2 GN=ITPR2	ITPR2		E9PHV5	Sperm-specific antigen 2 GN=SSFA2	SSFA2		Q14571	Inositol 1,4,5-trisphosphate receptor type 2 GN=ITPR2	ITPR2		Q9NZM1	Myoferlin GN=MYOF	MYOF
	O75396	Vesicle-trafficking protein SEC22b GN=SEC22B	SEC22B		E7EX17	Eukaryotic translation initiation factor 4B GN=EIF4B	EIF4B		Q14247	Src substrate cortactin GN=CTTN	CTTN		Q7Z2W4	Zinc finger CCCH-type antiviral protein 1 GN=ZC3HAV1	ZC3HAV1		Q7Z2W4	Zinc finger CCCH-type antiviral protein 1 GN=ZC3HAV1	ZC3HAV1		Q96Q06	Perilipin-4 GN=PLIN4	PLIN4		H0YMD0	Annexin (Fragment) GN=ANXA2	ANXA2		O75396	Vesicle-trafficking protein SEC22b GN=SEC22B	SEC22B
	O00429	Dynamin-1-like protein GN=DNM1L	DNM1L		Q9NZM1	Myoferlin GN=MYOF	MYOF		Q7Z2W4	Zinc finger CCCH-type antiviral protein 1 GN=ZC3HAV1	ZC3HAV1		P02768	Serum albumin GN=ALB	ALB		P11717	Cation-independent mannose-6-phosphate receptor GN=IGF2R	IGF2R		Q16666	Gamma-interferon-inducible protein 16 GN=IFI16	IFI16		K7EJV9	60S ribosomal protein L23a (Fragment) GN=RPL23A	RPL23A		O00429	Dynamin-1-like protein GN=DNM1L	DNM1L
	Q14247	Src substrate cortactin GN=CTTN	CTTN		G8JLD5	Dynamin-1-like protein GN=DNM1L	DNM1L		Q07065	Cytoskeleton-associated protein 4 GN=CKAP4	CKAP4		A0A0B4J1V9	Helicase, lymphoid-specific, isoform CRA_b GN=HELLS	HELLS		Q27J81	Inverted formin-2 GN=INF2	INF2		P42167	Lamina-associated polypeptide 2, isoforms beta/gamma GN=TMPO	TMPO		Q8N0X7	Spartin GN=SPG20	SPG20		Q14247	Src substrate cortactin GN=CTTN	CTTN
	P11717	Cation-independent mannose-6-phosphate receptor GN=IGF2R	IGF2R		O95487	Protein transport protein Sec24B GN=SEC24B	SEC24B		Q9BSJ8	Extended synaptotagmin-1 GN=ESYT1	ESYT1		Q96A49	Synapse-associated protein 1 GN=SYAP1	SYAP1		P42167	Lamina-associated polypeptide 2, isoforms beta/gamma GN=TMPO	TMPO		Q7Z2W4	Zinc finger CCCH-type antiviral protein 1 GN=ZC3HAV1	ZC3HAV1		Q9Y2U8	Inner nuclear membrane protein Man1 GN=LEMD3	LEMD3		P11717	Cation-independent mannose-6-phosphate receptor GN=IGF2R	IGF2R
	P05556	Integrin beta-1 GN=ITGB1	ITGB1		A0A0B4J1V9	Helicase, lymphoid-specific, isoform CRA_b GN=HELLS	HELLS		Q9Y2U8	Inner nuclear membrane protein Man1 GN=LEMD3	LEMD3		H3BND4	Pyridoxal-dependent decarboxylase domain-containing protein 1 GN=PDXDC1	PDXDC1		P21333	Filamin-A GN=FLNA	FLNA		P08240	Signal recognition particle receptor subunit alpha GN=SRPRA	SRPRA		P05556	Integrin beta-1 GN=ITGB1	ITGB1		P05556	Integrin beta-1 GN=ITGB1	ITGB1
	P28290	Sperm-specific antigen 2 GN=SSFA2	SSFA2		P50416	Carnitine O-palmitoyltransferase 1, liver isoform GN=CPT1A	CPT1A		Q8N3C0	Activating signal cointegrator 1 complex subunit 3 GN=ASCC3	ASCC3		Q14739	Lamin-B receptor GN=LBR	LBR		K7EKI0	Envoplakin GN=EVPL	EVPL		E7EUT5	Glyceraldehyde-3-phosphate dehydrogenase GN=GAPDH	GAPDH		Q15365	Poly(rC)-binding protein 1 GN=PCBP1	PCBP1		P28290	Sperm-specific antigen 2 GN=SSFA2	SSFA2
	G8JLD5	Dynamin-1-like protein GN=DNM1L	DNM1L		Q86UE4	Protein LYRIC GN=MTDH	MTDH		O00429	Dynamin-1-like protein GN=DNM1L	DNM1L		Q15643	Thyroid receptor-interacting protein 11 GN=TRIP11	TRIP11		P27816	Microtubule-associated protein 4 GN=MAP4	MAP4		P11717	Cation-independent mannose-6-phosphate receptor GN=IGF2R	IGF2R		P08240	Signal recognition particle receptor subunit alpha GN=SRPRA	SRPRA		G8JLD5	Dynamin-1-like protein GN=DNM1L	DNM1L
	O60437	Periplakin GN=PPL	PPL		P49959	Double-strand break repair protein MRE11 GN=MRE11	MRE11		Q9H089	Large subunit GTPase 1 homolog GN=LSG1	LSG1		Q27J81	Inverted formin-2 GN=INF2	INF2		G8JLD5	Dynamin-1-like protein GN=DNM1L	DNM1L		Q14739	Lamin-B receptor GN=LBR	LBR		Q9BTX1	Nucleoporin NDC1 GN=NDC1	NDC1		O60437	Periplakin GN=PPL	PPL
	Q9Y2U8	Inner nuclear membrane protein Man1 GN=LEMD3	LEMD3		Q9Y490	Talin-1 GN=TLN1	TLN1		Q9NZM1	Myoferlin GN=MYOF	MYOF		Q9Y6Y8	SEC23-interacting protein GN=SEC23IP	SEC23IP		Q14739	Lamin-B receptor GN=LBR	LBR		P68104	Elongation factor 1-alpha 1 GN=EEF1A1	EEF1A1		H0YJH7	Lamina-associated polypeptide 2, isoforms beta/gamma (Fragment) GN=TMPO	TMPO		Q9Y2U8	Inner nuclear membrane protein Man1 GN=LEMD3	LEMD3
	E7EVA0	Microtubule-associated protein GN=MAP4	MAP4		P11717	Cation-independent mannose-6-phosphate receptor GN=IGF2R	IGF2R		O95292	Vesicle-associated membrane protein-associated protein B/C GN=VAPB	VAPB		P28288	ATP-binding cassette sub-family D member 3 GN=ABCD3	ABCD3		P61247	40S ribosomal protein S3a GN=RPS3A	RPS3A		Q86UP2	Kinectin GN=KTN1	KTN1		D6RD47	40S ribosomal protein S23 GN=RPS23	RPS23		E7EVA0	Microtubule-associated protein GN=MAP4	MAP4
	Q27J81	Inverted formin-2 GN=INF2	INF2		P61011	Signal recognition particle 54 kDa protein GN=SRP54	SRP54		P50416	Carnitine O-palmitoyltransferase 1, liver isoform GN=CPT1A	CPT1A		A8MUS3	60S ribosomal protein L23a GN=RPL23A	RPL23A		O75396	Vesicle-trafficking protein SEC22b GN=SEC22B	SEC22B		P11387	DNA topoisomerase 1 GN=TOP1	TOP1		P17066	Heat shock 70 kDa protein 6 GN=HSPA6	HSPA6		Q27J81	Inverted formin-2 GN=INF2	INF2
	P49790	Nuclear pore complex protein Nup153 GN=NUP153	NUP153		O75396	Vesicle-trafficking protein SEC22b GN=SEC22B	SEC22B		B5ME19	Eukaryotic translation initiation factor 3 subunit C-like protein GN=EIF3CL	EIF3CL		H0YKD8	60S ribosomal protein L28 GN=RPL28	RPL28		Q86XL3	Ankyrin repeat and LEM domain-containing protein 2 GN=ANKLE2	ANKLE2		Q9BQG0	Myb-binding protein 1A GN=MYBBP1A	MYBBP1A		E9PHV5	Sperm-specific antigen 2 GN=SSFA2	SSFA2		P49790	Nuclear pore complex protein Nup153 GN=NUP153	NUP153
	Q71U36	Tubulin alpha-1A chain GN=TUBA1A	TUBA1A		Q8N3C0	Activating signal cointegrator 1 complex subunit 3 GN=ASCC3	ASCC3		O75396	Vesicle-trafficking protein SEC22b GN=SEC22B	SEC22B		P11717	Cation-independent mannose-6-phosphate receptor GN=IGF2R	IGF2R		E7EUT5	Glyceraldehyde-3-phosphate dehydrogenase GN=GAPDH	GAPDH		P28288	ATP-binding cassette sub-family D member 3 GN=ABCD3	ABCD3		P49327	Fatty acid synthase GN=FASN	FASN		Q71U36	Tubulin alpha-1A chain GN=TUBA1A	TUBA1A
	Q9Y490	Talin-1 GN=TLN1	TLN1		Q13177	Serine/threonine-protein kinase PAK 2 GN=PAK2	PAK2		E7EVA0	Microtubule-associated protein GN=MAP4	MAP4		P18031	Tyrosine-protein phosphatase non-receptor type 1 GN=PTPN1	PTPN1		Q12931	Heat shock protein 75 kDa, mitochondrial GN=TRAP1	TRAP1		Q86XL3	Ankyrin repeat and LEM domain-containing protein 2 GN=ANKLE2	ANKLE2		P07195	L-lactate dehydrogenase B chain GN=LDHB	LDHB		Q9Y490	Talin-1 GN=TLN1	TLN1
	Q86UP2	Kinectin GN=KTN1	KTN1		Q14739	Lamin-B receptor GN=LBR	LBR		Q9P0L0	Vesicle-associated membrane protein-associated protein A GN=VAPA	VAPA		D3DQV9	Eukaryotic translation initiation factor 4 gamma 2 (Fragment) GN=EIF4G2	EIF4G2		P05556	Integrin beta-1 GN=ITGB1	ITGB1		Q9BSJ8	Extended synaptotagmin-1 GN=ESYT1	ESYT1		Q27J81	Inverted formin-2 GN=INF2	INF2		Q86UP2	Kinectin GN=KTN1	KTN1
	Q13439	Golgin subfamily A member 4 GN=GOLGA4	GOLGA4		P37802	Transgelin-2 GN=TAGLN2	TAGLN2		Q12931	Heat shock protein 75 kDa, mitochondrial GN=TRAP1	TRAP1		P49959	Double-strand break repair protein MRE11 GN=MRE11	MRE11		Q86UP2	Kinectin GN=KTN1	KTN1		P15924	Desmoplakin GN=DSP	DSP		P11717	Cation-independent mannose-6-phosphate receptor GN=IGF2R	IGF2R		Q13439	Golgin subfamily A member 4 GN=GOLGA4	GOLGA4
	Q86UE4	Protein LYRIC GN=MTDH	MTDH		Q9H089	Large subunit GTPase 1 homolog GN=LSG1	LSG1		O43396	Thioredoxin-like protein 1 GN=TXNL1	TXNL1		Q13190	Syntaxin-5 GN=STX5	STX5		P18031	Tyrosine-protein phosphatase non-receptor type 1 GN=PTPN1	PTPN1		P07355	Annexin A2 GN=ANXA2	ANXA2		P21333	Filamin-A GN=FLNA	FLNA		Q86UE4	Protein LYRIC GN=MTDH	MTDH
	P18031	Tyrosine-protein phosphatase non-receptor type 1 GN=PTPN1	PTPN1		Q14571	Inositol 1,4,5-trisphosphate receptor type 2 GN=ITPR2	ITPR2		O95551	Tyrosyl-DNA phosphodiesterase 2 GN=TDP2	TDP2		Q14677	Clathrin interactor 1 GN=CLINT1	CLINT1		P50416	Carnitine O-palmitoyltransferase 1, liver isoform GN=CPT1A	CPT1A		P61247	40S ribosomal protein S3a GN=RPS3A	RPS3A		Q86UE4	Protein LYRIC GN=MTDH	MTDH		P18031	Tyrosine-protein phosphatase non-receptor type 1 GN=PTPN1	PTPN1
	Q9BTX1	Nucleoporin NDC1 GN=NDC1	NDC1		Q9BSJ8	Extended synaptotagmin-1 GN=ESYT1	ESYT1		Q15365	Poly(rC)-binding protein 1 GN=PCBP1	PCBP1		Q5T3I0	G patch domain-containing protein 4 GN=GPATCH4	GPATCH4		Q92667	A-kinase anchor protein 1, mitochondrial GN=AKAP1	AKAP1		H0Y3P2	Eukaryotic translation initiation factor 4 gamma 2 GN=EIF4G2	EIF4G2		J3KTJ8	60S ribosomal protein L26 (Fragment) GN=RPL26	RPL26		Q9BTX1	Nucleoporin NDC1 GN=NDC1	NDC1
	Q86XL3	Ankyrin repeat and LEM domain-containing protein 2 GN=ANKLE2	ANKLE2		Q86XL3	Ankyrin repeat and LEM domain-containing protein 2 GN=ANKLE2	ANKLE2		Q14677	Clathrin interactor 1 GN=CLINT1	CLINT1		Q7Z406	Myosin-14 GN=MYH14	MYH14		H0Y3P2	Eukaryotic translation initiation factor 4 gamma 2 GN=EIF4G2	EIF4G2		P05556	Integrin beta-1 GN=ITGB1	ITGB1		O75396	Vesicle-trafficking protein SEC22b GN=SEC22B	SEC22B		Q86XL3	Ankyrin repeat and LEM domain-containing protein 2 GN=ANKLE2	ANKLE2
	Q96A49	Synapse-associated protein 1 GN=SYAP1	SYAP1		Q5JTV8	Torsin-1A-interacting protein 1 GN=TOR1AIP1	TOR1AIP1		P49790	Nuclear pore complex protein Nup153 GN=NUP153	NUP153		Q8N6H7	ADP-ribosylation factor GTPase-activating protein 2 GN=ARFGAP2	ARFGAP2		Q9BSJ8	Extended synaptotagmin-1 GN=ESYT1	ESYT1		Q5T3I0	G patch domain-containing protein 4 GN=GPATCH4	GPATCH4		G8JLD5	Dynamin-1-like protein GN=DNM1L	DNM1L		Q96A49	Synapse-associated protein 1 GN=SYAP1	SYAP1
	D3DQV9	Eukaryotic translation initiation factor 4 gamma 2 (Fragment) GN=EIF4G2	EIF4G2		H3BND4	Pyridoxal-dependent decarboxylase domain-containing protein 1 GN=PDXDC1	PDXDC1		E7EX17	Eukaryotic translation initiation factor 4B GN=EIF4B	EIF4B		Q92667	A-kinase anchor protein 1, mitochondrial GN=AKAP1	AKAP1		O95292	Vesicle-associated membrane protein-associated protein B/C GN=VAPB	VAPB		Q05639	Elongation factor 1-alpha 2 GN=EEF1A2	EEF1A2		Q9H089	Large subunit GTPase 1 homolog GN=LSG1	LSG1		D3DQV9	Eukaryotic translation initiation factor 4 gamma 2 (Fragment) GN=EIF4G2	EIF4G2
	E7ETY2	Treacle protein GN=TCOF1	TCOF1		Q96KG9	N-terminal kinase-like protein GN=SCYL1	SCYL1		A0A087WXU3	Extended synaptotagmin-2 GN=ESYT2	ESYT2		P49792	E3 SUMO-protein ligase RanBP2 GN=RANBP2	RANBP2		Q9Y2U8	Inner nuclear membrane protein Man1 GN=LEMD3	LEMD3		Q27J81	Inverted formin-2 GN=INF2	INF2		K7EKI0	Envoplakin GN=EVPL	EVPL		E7ETY2	Treacle protein GN=TCOF1	TCOF1
	Q15643	Thyroid receptor-interacting protein 11 GN=TRIP11	TRIP11		P78344	Eukaryotic translation initiation factor 4 gamma 2 GN=EIF4G2	EIF4G2		Q96KG9	N-terminal kinase-like protein GN=SCYL1	SCYL1		Q92575	UBX domain-containing protein 4 GN=UBXN4	UBXN4		P05023	Sodium/potassium-transporting ATPase subunit alpha-1 GN=ATP1A1	ATP1A1		K7EKI0	Envoplakin GN=EVPL	EVPL		Q9GZY8	Mitochondrial fission factor GN=MFF	MFF		Q15643	Thyroid receptor-interacting protein 11 GN=TRIP11	TRIP11
	Q5JTV8	Torsin-1A-interacting protein 1 GN=TOR1AIP1	TOR1AIP1		Q9Y2U8	Inner nuclear membrane protein Man1 GN=LEMD3	LEMD3		Q9BY44	Eukaryotic translation initiation factor 2A GN=EIF2A	EIF2A		Q96KG9	N-terminal kinase-like protein GN=SCYL1	SCYL1		Q9BTX1	Nucleoporin NDC1 GN=NDC1	NDC1		O75369	Filamin-B GN=FLNB	FLNB		Q96AG4	Leucine-rich repeat-containing protein 59 GN=LRRC59	LRRC59		Q5JTV8	Torsin-1A-interacting protein 1 GN=TOR1AIP1	TOR1AIP1
	J3KN66	Torsin-1A-interacting protein 1 GN=TOR1AIP1	TOR1AIP1		Q13439	Golgin subfamily A member 4 GN=GOLGA4	GOLGA4		Q13177	Serine/threonine-protein kinase PAK 2 GN=PAK2	PAK2		Q9H089	Large subunit GTPase 1 homolog GN=LSG1	LSG1		Q96A49	Synapse-associated protein 1 GN=SYAP1	SYAP1		P49792	E3 SUMO-protein ligase RanBP2 GN=RANBP2	RANBP2		P30101	Protein disulfide-isomerase A3 GN=PDIA3	PDIA3		J3KN66	Torsin-1A-interacting protein 1 GN=TOR1AIP1	TOR1AIP1
	Q9BSJ8	Extended synaptotagmin-1 GN=ESYT1	ESYT1		Q14677	Clathrin interactor 1 GN=CLINT1	CLINT1		Q9HB71	Calcyclin-binding protein GN=CACYBP	CACYBP		Q9HCS7	Pre-mRNA-splicing factor SYF1 GN=XAB2	XAB2		Q8N0X7	Spartin GN=SPG20	SPG20		Q15233	Non-POU domain-containing octamer-binding protein GN=NONO	NONO		Q96KC8	DnaJ homolog subfamily C member 1 GN=DNAJC1	DNAJC1		Q9BSJ8	Extended synaptotagmin-1 GN=ESYT1	ESYT1
	Q8N3C0	Activating signal cointegrator 1 complex subunit 3 GN=ASCC3	ASCC3		Q86UP2	Kinectin GN=KTN1	KTN1		Q9UMX3	Bcl-2-related ovarian killer protein GN=BOK	BOK		Q9UBK8	Methionine synthase reductase GN=MTRR	MTRR		Q9NRZ9	Lymphoid-specific helicase GN=HELLS	HELLS		P29401	Transketolase GN=TKT	TKT		Q9HBM0	Vezatin GN=VEZT	VEZT		Q8N3C0	Activating signal cointegrator 1 complex subunit 3 GN=ASCC3	ASCC3
	P61011	Signal recognition particle 54 kDa protein GN=SRP54	SRP54		Q96A49	Synapse-associated protein 1 GN=SYAP1	SYAP1		P17987	T-complex protein 1 subunit alpha GN=TCP1	TCP1		Q9Y2U8	Inner nuclear membrane protein Man1 GN=LEMD3	LEMD3		Q8N3C0	Activating signal cointegrator 1 complex subunit 3 GN=ASCC3	ASCC3		Q12772	Sterol regulatory element-binding protein 2 GN=SREBF2	SREBF2		Q9Y679	Ancient ubiquitous protein 1 GN=AUP1	AUP1		P61011	Signal recognition particle 54 kDa protein GN=SRP54	SRP54
	A0A0A0MRV0	Ribosome-binding protein 1 GN=RRBP1	RRBP1		O60437	Periplakin GN=PPL	PPL		P49327	Fatty acid synthase GN=FASN	FASN		A0A0A0MRV0	Ribosome-binding protein 1 GN=RRBP1	RRBP1		Q07065	Cytoskeleton-associated protein 4 GN=CKAP4	CKAP4		Q9Y2U8	Inner nuclear membrane protein Man1 GN=LEMD3	LEMD3		Q96S66	Chloride channel CLIC-like protein 1 GN=CLCC1	CLCC1		A0A0A0MRV0	Ribosome-binding protein 1 GN=RRBP1	RRBP1
	B5ME19	Eukaryotic translation initiation factor 3 subunit C-like protein GN=EIF3CL	EIF3CL		Q27J81	Inverted formin-2 GN=INF2	INF2		J3KN66	Torsin-1A-interacting protein 1 GN=TOR1AIP1	TOR1AIP1		A0A0A0MS29	Mitochondrial fission factor GN=MFF	MFF		P49792	E3 SUMO-protein ligase RanBP2 GN=RANBP2	RANBP2		P18031	Tyrosine-protein phosphatase non-receptor type 1 GN=PTPN1	PTPN1		H0YE57	7-dehydrocholesterol reductase (Fragment) GN=DHCR7	DHCR7		B5ME19	Eukaryotic translation initiation factor 3 subunit C-like protein GN=EIF3CL	EIF3CL
	H3BND4	Pyridoxal-dependent decarboxylase domain-containing protein 1 GN=PDXDC1	PDXDC1		O43865	Adenosylhomocysteinase 2 GN=AHCYL1	AHCYL1		Q14739	Lamin-B receptor GN=LBR	LBR		O95292	Vesicle-associated membrane protein-associated protein B/C GN=VAPB	VAPB		Q9HDC5	Junctophilin-1 GN=JPH1	JPH1		Q9P2E9	Ribosome-binding protein 1 GN=RRBP1	RRBP1		H0Y3P2	Eukaryotic translation initiation factor 4 gamma 2 GN=EIF4G2	EIF4G2		H3BND4	Pyridoxal-dependent decarboxylase domain-containing protein 1 GN=PDXDC1	PDXDC1
	Q13177	Serine/threonine-protein kinase PAK 2 GN=PAK2	PAK2		Q9HB71	Calcyclin-binding protein GN=CACYBP	CACYBP		P30419	Glycylpeptide N-tetradecanoyltransferase 1 GN=NMT1	NMT1		O95487	Protein transport protein Sec24B GN=SEC24B	SEC24B		Q9P2E9	Ribosome-binding protein 1 GN=RRBP1	RRBP1		O75396	Vesicle-trafficking protein SEC22b GN=SEC22B	SEC22B		P22314	Ubiquitin-like modifier-activating enzyme 1 GN=UBA1	UBA1		Q13177	Serine/threonine-protein kinase PAK 2 GN=PAK2	PAK2
	Q14739	Lamin-B receptor GN=LBR	LBR		P43121	Cell surface glycoprotein MUC18 GN=MCAM	MCAM		Q15366	Poly(rC)-binding protein 2 GN=PCBP2	PCBP2		P40763	Signal transducer and activator of transcription 3 GN=STAT3	STAT3		O75369	Filamin-B GN=FLNB	FLNB		Q15643	Thyroid receptor-interacting protein 11 GN=TRIP11	TRIP11		Q9UEW3	Macrophage receptor MARCO GN=MARCO	MARCO		Q14739	Lamin-B receptor GN=LBR	LBR
	P40763	Signal transducer and activator of transcription 3 GN=STAT3	STAT3		Q12931	Heat shock protein 75 kDa, mitochondrial GN=TRAP1	TRAP1		P15531	Nucleoside diphosphate kinase A GN=NME1	NME1		P49790	Nuclear pore complex protein Nup153 GN=NUP153	NUP153		P28288	ATP-binding cassette sub-family D member 3 GN=ABCD3	ABCD3		G8JLD5	Dynamin-1-like protein GN=DNM1L	DNM1L		Q9NVH0	Exonuclease 3'-5' domain-containing protein 2 GN=EXD2	EXD2		P40763	Signal transducer and activator of transcription 3 GN=STAT3	STAT3
	E7EX17	Eukaryotic translation initiation factor 4B GN=EIF4B	EIF4B		Q92900	Regulator of nonsense transcripts 1 GN=UPF1	UPF1		P62891	60S ribosomal protein L39 GN=RPL39	RPL39		Q13177	Serine/threonine-protein kinase PAK 2 GN=PAK2	PAK2		P52272	Heterogeneous nuclear ribonucleoprotein M GN=HNRNPM	HNRNPM		E9PDF6	Unconventional myosin-Ib GN=MYO1B	MYO1B		Q9UMX3	Bcl-2-related ovarian killer protein GN=BOK	BOK		E7EX17	Eukaryotic translation initiation factor 4B GN=EIF4B	EIF4B
	Q92817	Envoplakin GN=EVPL	EVPL		A0A0G2JIW1	Heat shock 70 kDa protein 1B GN=HSPA1B	HSPA1B		Q9HDC5	Junctophilin-1 GN=JPH1	JPH1		Q5T749	Keratinocyte proline-rich protein GN=KPRP	KPRP		P37802	Transgelin-2 GN=TAGLN2	TAGLN2		P50402	Emerin GN=EMD	EMD		Q86UP2	Kinectin GN=KTN1	KTN1		Q92817	Envoplakin GN=EVPL	EVPL
	Q9H089	Large subunit GTPase 1 homolog GN=LSG1	LSG1		Q8N6H7	ADP-ribosylation factor GTPase-activating protein 2 GN=ARFGAP2	ARFGAP2		Q5SWA1	Protein phosphatase 1 regulatory subunit 15B GN=PPP1R15B	PPP1R15B		Q86TC9	Myopalladin GN=MYPN	MYPN		Q13190	Syntaxin-5 GN=STX5	STX5		P05187	Alkaline phosphatase, placental type GN=ALPP	ALPP		Q9NW36	Lymphoid-specific helicase GN=HELLS	HELLS		Q9H089	Large subunit GTPase 1 homolog GN=LSG1	LSG1
	A0A0B4J1V9	Helicase, lymphoid-specific, isoform CRA_b GN=HELLS	HELLS		Q92667	A-kinase anchor protein 1, mitochondrial GN=AKAP1	AKAP1		Q9H6T3	RNA polymerase II-associated protein 3 GN=RPAP3	RPAP3		Q8N0X7	Spartin GN=SPG20	SPG20		Q5SWA1	Protein phosphatase 1 regulatory subunit 15B GN=PPP1R15B	PPP1R15B		Q5JTH9	RRP12-like protein GN=RRP12	RRP12		P49959	Double-strand break repair protein MRE11 GN=MRE11	MRE11		A0A0B4J1V9	Helicase, lymphoid-specific, isoform CRA_b GN=HELLS	HELLS
	O95486	Protein transport protein Sec24A GN=SEC24A	SEC24A		O95292	Vesicle-associated membrane protein-associated protein B/C GN=VAPB	VAPB		P52789	Hexokinase-2 GN=HK2	HK2		Q8NHP6	Motile sperm domain-containing protein 2 GN=MOSPD2	MOSPD2		Q96S66	Chloride channel CLIC-like protein 1 GN=CLCC1	CLCC1		Q14247	Src substrate cortactin GN=CTTN	CTTN		Q96SK2	Transmembrane protein 209 GN=TMEM209	TMEM209		O95486	Protein transport protein Sec24A GN=SEC24A	SEC24A
	P49959	Double-strand break repair protein MRE11 GN=MRE11	MRE11		P05556	Integrin beta-1 GN=ITGB1	ITGB1		Q92900	Regulator of nonsense transcripts 1 GN=UPF1	UPF1		Q96HN2	Adenosylhomocysteinase 3 GN=AHCYL2	AHCYL2		Q86UE4	Protein LYRIC GN=MTDH	MTDH		P62249	40S ribosomal protein S16 GN=RPS16	RPS16		B5ME19	Eukaryotic translation initiation factor 3 subunit C-like protein GN=EIF3CL	EIF3CL		P49959	Double-strand break repair protein MRE11 GN=MRE11	MRE11
	Q14677	Clathrin interactor 1 GN=CLINT1	CLINT1		Q5VV42	Threonylcarbamoyladenosine tRNA methylthiotransferase GN=CDKAL1	CDKAL1		Q8N6H7	ADP-ribosylation factor GTPase-activating protein 2 GN=ARFGAP2	ARFGAP2		Q9BSJ8	Extended synaptotagmin-1 GN=ESYT1	ESYT1		Q14247	Src substrate cortactin GN=CTTN	CTTN		P61353	60S ribosomal protein L27 GN=RPL27	RPL27		P61011	Signal recognition particle 54 kDa protein GN=SRP54	SRP54		Q14677	Clathrin interactor 1 GN=CLINT1	CLINT1
	O95292	Vesicle-associated membrane protein-associated protein B/C GN=VAPB	VAPB		Q8N0X7	Spartin GN=SPG20	SPG20		Q96C19	EF-hand domain-containing protein D2 GN=EFHD2	EFHD2		F8VPE8	60S acidic ribosomal protein P0 (Fragment) GN=RPLP0	RPLP0		P35232	Prohibitin GN=PHB	PHB		Q13470	Non-receptor tyrosine-protein kinase TNK1 GN=TNK1	TNK1		A0A0A0MSK5	Torsin-1A-interacting protein 1 GN=TOR1AIP1	TOR1AIP1		O95292	Vesicle-associated membrane protein-associated protein B/C GN=VAPB	VAPB
	P50416	Carnitine O-palmitoyltransferase 1, liver isoform GN=CPT1A	CPT1A		P04083	Annexin A1 GN=ANXA1	ANXA1		P10599	Thioredoxin GN=TXN	TXN		O95486	Protein transport protein Sec24A GN=SEC24A	SEC24A		Q9Y490	Talin-1 GN=TLN1	TLN1		Q96A49	Synapse-associated protein 1 GN=SYAP1	SYAP1		Q8NBS9	Thioredoxin domain-containing protein 5 GN=TXNDC5	TXNDC5		P50416	Carnitine O-palmitoyltransferase 1, liver isoform GN=CPT1A	CPT1A
	Q96KG9	N-terminal kinase-like protein GN=SCYL1	SCYL1		Q9BTX1	Nucleoporin NDC1 GN=NDC1	NDC1		Q6DN12	Multiple C2 and transmembrane domain-containing protein 2 GN=MCTP2	MCTP2		P52594	Arf-GAP domain and FG repeat-containing protein 1 GN=AGFG1	AGFG1		Q9H089	Large subunit GTPase 1 homolog GN=LSG1	LSG1		Q9NVH0	Exonuclease 3'-5' domain-containing protein 2 GN=EXD2	EXD2		Q92667	A-kinase anchor protein 1, mitochondrial GN=AKAP1	AKAP1		Q96KG9	N-terminal kinase-like protein GN=SCYL1	SCYL1
	P15170	Eukaryotic peptide chain release factor GTP-binding subunit ERF3A GN=GSPT1	GSPT1		P52594	Arf-GAP domain and FG repeat-containing protein 1 GN=AGFG1	AGFG1		Q04637	Eukaryotic translation initiation factor 4 gamma 1 GN=EIF4G1	EIF4G1		Q5SWA1	Protein phosphatase 1 regulatory subunit 15B GN=PPP1R15B	PPP1R15B		P18206	Vinculin GN=VCL	VCL		O95292	Vesicle-associated membrane protein-associated protein B/C GN=VAPB	VAPB		Q15084	Protein disulfide-isomerase A6 GN=PDIA6	PDIA6		P15170	Eukaryotic peptide chain release factor GTP-binding subunit ERF3A GN=GSPT1	GSPT1
	Q92667	A-kinase anchor protein 1, mitochondrial GN=AKAP1	AKAP1		Q9Y679	Ancient ubiquitous protein 1 GN=AUP1	AUP1		P11717	Cation-independent mannose-6-phosphate receptor GN=IGF2R	IGF2R		Q7Z434	Mitochondrial antiviral-signaling protein GN=MAVS	MAVS		E9PBS1	Multifunctional protein ADE2 (Fragment) GN=PAICS	PAICS		Q5SWA1	Protein phosphatase 1 regulatory subunit 15B GN=PPP1R15B	PPP1R15B		H3BQ34	Pyruvate kinase GN=PKM	PKM		Q92667	A-kinase anchor protein 1, mitochondrial GN=AKAP1	AKAP1
	O95487	Protein transport protein Sec24B GN=SEC24B	SEC24B		Q15365	Poly(rC)-binding protein 1 GN=PCBP1	PCBP1		Q6NUQ4	Transmembrane protein 214 GN=TMEM214	TMEM214		Q86XL3	Ankyrin repeat and LEM domain-containing protein 2 GN=ANKLE2	ANKLE2		Q99832	T-complex protein 1 subunit eta GN=CCT7	CCT7		Q7KZF4	Staphylococcal nuclease domain-containing protein 1 GN=SND1	SND1		F8VVM2	Phosphate carrier protein, mitochondrial GN=SLC25A3	SLC25A3		O95487	Protein transport protein Sec24B GN=SEC24B	SEC24B
	P28288	ATP-binding cassette sub-family D member 3 GN=ABCD3	ABCD3		P15170	Eukaryotic peptide chain release factor GTP-binding subunit ERF3A GN=GSPT1	GSPT1		Q96AG4	Leucine-rich repeat-containing protein 59 GN=LRRC59	LRRC59		Q9BTX1	Nucleoporin NDC1 GN=NDC1	NDC1		Q12772	Sterol regulatory element-binding protein 2 GN=SREBF2	SREBF2		F5GZS6	4F2 cell-surface antigen heavy chain GN=SLC3A2	SLC3A2		Q9P0L0	Vesicle-associated membrane protein-associated protein A GN=VAPA	VAPA		P28288	ATP-binding cassette sub-family D member 3 GN=ABCD3	ABCD3
	P49792	E3 SUMO-protein ligase RanBP2 GN=RANBP2	RANBP2		Q92575	UBX domain-containing protein 4 GN=UBXN4	UBXN4		Q8IYD1	Eukaryotic peptide chain release factor GTP-binding subunit ERF3B GN=GSPT2	GSPT2		Q9H2M9	Rab3 GTPase-activating protein non-catalytic subunit GN=RAB3GAP2	RAB3GAP2		P17066	Heat shock 70 kDa protein 6 GN=HSPA6	HSPA6		P20700	Lamin-B1 GN=LMNB1	LMNB1		P56589	Peroxisomal biogenesis factor 3 GN=PEX3	PEX3		P49792	E3 SUMO-protein ligase RanBP2 GN=RANBP2	RANBP2
	Q5VV42	Threonylcarbamoyladenosine tRNA methylthiotransferase GN=CDKAL1	CDKAL1		Q15643	Thyroid receptor-interacting protein 11 GN=TRIP11	TRIP11		P61011	Signal recognition particle 54 kDa protein GN=SRP54	SRP54		Q9HBM0	Vezatin GN=VEZT	VEZT		Q6P996	Pyridoxal-dependent decarboxylase domain-containing protein 1 GN=PDXDC1	PDXDC1		Q9BTX1	Nucleoporin NDC1 GN=NDC1	NDC1		Q86UL3	Glycerol-3-phosphate acyltransferase 4 GN=GPAT4	GPAT4		Q5VV42	Threonylcarbamoyladenosine tRNA methylthiotransferase GN=CDKAL1	CDKAL1
	Q9H6T3	RNA polymerase II-associated protein 3 GN=RPAP3	RPAP3		P49790	Nuclear pore complex protein Nup153 GN=NUP153	NUP153		P49959	Double-strand break repair protein MRE11 GN=MRE11	MRE11		Q9NVH0	Exonuclease 3'-5' domain-containing protein 2 GN=EXD2	EXD2		O43865	Adenosylhomocysteinase 2 GN=AHCYL1	AHCYL1		P17066	Heat shock 70 kDa protein 6 GN=HSPA6	HSPA6		E9PLX7	60S ribosomal protein L27a GN=RPL27A	RPL27A		Q9H6T3	RNA polymerase II-associated protein 3 GN=RPAP3	RPAP3
	P52594	Arf-GAP domain and FG repeat-containing protein 1 GN=AGFG1	AGFG1		Q5SWA1	Protein phosphatase 1 regulatory subunit 15B GN=PPP1R15B	PPP1R15B		Q9NX40	OCIA domain-containing protein 1 GN=OCIAD1	OCIAD1		Q9UMX3	Bcl-2-related ovarian killer protein GN=BOK	BOK		Q9NVH0	Exonuclease 3'-5' domain-containing protein 2 GN=EXD2	EXD2		P17987	T-complex protein 1 subunit alpha GN=TCP1	TCP1		O95292	Vesicle-associated membrane protein-associated protein B/C GN=VAPB	VAPB		P52594	Arf-GAP domain and FG repeat-containing protein 1 GN=AGFG1	AGFG1
	Q92575	UBX domain-containing protein 4 GN=UBXN4	UBXN4		O95486	Protein transport protein Sec24A GN=SEC24A	SEC24A		Q92575	UBX domain-containing protein 4 GN=UBXN4	UBXN4		Q9Y2H6	Fibronectin type-III domain-containing protein 3A GN=FNDC3A	FNDC3A		Q13177	Serine/threonine-protein kinase PAK 2 GN=PAK2	PAK2		P05141	ADP/ATP translocase 2 GN=SLC25A5	SLC25A5		O95573	Long-chain-fatty-acid--CoA ligase 3 GN=ACSL3	ACSL3		Q92575	UBX domain-containing protein 4 GN=UBXN4	UBXN4
	Q8N0X7	Spartin GN=SPG20	SPG20		O95551	Tyrosyl-DNA phosphodiesterase 2 GN=TDP2	TDP2		O00203	AP-3 complex subunit beta-1 GN=AP3B1	AP3B1		Q9Y679	Ancient ubiquitous protein 1 GN=AUP1	AUP1		P61011	Signal recognition particle 54 kDa protein GN=SRP54	SRP54		Q92667	A-kinase anchor protein 1, mitochondrial GN=AKAP1	AKAP1		X6RDD7	Acyl-CoA-binding domain-containing protein 5 (Fragment) GN=ACBD5	ACBD5		Q8N0X7	Spartin GN=SPG20	SPG20
	Q9P0L0	Vesicle-associated membrane protein-associated protein A GN=VAPA	VAPA		P28290	Sperm-specific antigen 2 GN=SSFA2	SSFA2		P02786	Transferrin receptor protein 1 GN=TFRC	TFRC		B7Z2R7	Acyl-CoA-binding domain-containing protein 5 GN=ACBD5	ACBD5		P02786	Transferrin receptor protein 1 GN=TFRC	TFRC		Q96S66	Chloride channel CLIC-like protein 1 GN=CLCC1	CLCC1		P27816	Microtubule-associated protein 4 GN=MAP4	MAP4		Q9P0L0	Vesicle-associated membrane protein-associated protein A GN=VAPA	VAPA
	Q7KZF4	Staphylococcal nuclease domain-containing protein 1 GN=SND1	SND1		P18031	Tyrosine-protein phosphatase non-receptor type 1 GN=PTPN1	PTPN1		Q15390	Mitochondrial fission regulator 1 GN=MTFR1	MTFR1		J3KNL6	Protein transport protein Sec16A GN=SEC16A	SEC16A		G5E9L0	ADP-ribosylation factor GTPase-activating protein 2 GN=ARFGAP2	ARFGAP2		P49790	Nuclear pore complex protein Nup153 GN=NUP153	NUP153		Q5T3N1	Annexin (Fragment) GN=ANXA1	ANXA1		Q7KZF4	Staphylococcal nuclease domain-containing protein 1 GN=SND1	SND1
	Q04637	Eukaryotic translation initiation factor 4 gamma 1 GN=EIF4G1	EIF4G1		P40763	Signal transducer and activator of transcription 3 GN=STAT3	STAT3		Q9Y5M8	Signal recognition particle receptor subunit beta GN=SRPRB	SRPRB		O95551	Tyrosyl-DNA phosphodiesterase 2 GN=TDP2	TDP2		Q7KZF4	Staphylococcal nuclease domain-containing protein 1 GN=SND1	SND1		Q86UE4	Protein LYRIC GN=MTDH	MTDH		Q9P2E9	Ribosome-binding protein 1 GN=RRBP1	RRBP1		Q04637	Eukaryotic translation initiation factor 4 gamma 1 GN=EIF4G1	EIF4G1
	Q9NVH0	Exonuclease 3'-5' domain-containing protein 2 GN=EXD2	EXD2		Q15390	Mitochondrial fission regulator 1 GN=MTFR1	MTFR1		O95486	Protein transport protein Sec24A GN=SEC24A	SEC24A		P01876	Immunoglobulin heavy constant alpha 1 GN=IGHA1	IGHA1		H7BXI1	Extended synaptotagmin-2 (Fragment) GN=ESYT2	ESYT2		Q9H0A0	RNA cytidine acetyltransferase GN=NAT10	NAT10		Q7KZF4	Staphylococcal nuclease domain-containing protein 1 GN=SND1	SND1		Q9NVH0	Exonuclease 3'-5' domain-containing protein 2 GN=EXD2	EXD2
	Q9H2G2	STE20-like serine/threonine-protein kinase GN=SLK	SLK		Q9H6T3	RNA polymerase II-associated protein 3 GN=RPAP3	RPAP3		Q9UBK8	Methionine synthase reductase GN=MTRR	MTRR		P28290	Sperm-specific antigen 2 GN=SSFA2	SSFA2		Q9Y679	Ancient ubiquitous protein 1 GN=AUP1	AUP1		Q9Y490	Talin-1 GN=TLN1	TLN1		J3KPT4	TraB domain-containing protein GN=TRABD	TRABD		Q9H2G2	STE20-like serine/threonine-protein kinase GN=SLK	SLK
	Q13190	Syntaxin-5 GN=STX5	STX5		Q9HDC5	Junctophilin-1 GN=JPH1	JPH1		Q9UBM7	7-dehydrocholesterol reductase GN=DHCR7	DHCR7		P78318	Immunoglobulin-binding protein 1 GN=IGBP1	IGBP1		A0A0A0MSK5	Torsin-1A-interacting protein 1 GN=TOR1AIP1	TOR1AIP1		P68366	Tubulin alpha-4A chain GN=TUBA4A	TUBA4A		E9PG15	14-3-3 protein theta (Fragment) GN=YWHAQ	YWHAQ		Q13190	Syntaxin-5 GN=STX5	STX5
	O95551	Tyrosyl-DNA phosphodiesterase 2 GN=TDP2	TDP2		P52948	Nuclear pore complex protein Nup98-Nup96 GN=NUP98	NUP98		Q99832	T-complex protein 1 subunit eta GN=CCT7	CCT7		P82094	TATA element modulatory factor GN=TMF1	TMF1		P15170	Eukaryotic peptide chain release factor GTP-binding subunit ERF3A GN=GSPT1	GSPT1		P52948	Nuclear pore complex protein Nup98-Nup96 GN=NUP98	NUP98		Q9H3N1	Thioredoxin-related transmembrane protein 1 GN=TMX1	TMX1		O95551	Tyrosyl-DNA phosphodiesterase 2 GN=TDP2	TDP2
	Q13492	Phosphatidylinositol-binding clathrin assembly protein GN=PICALM	PICALM		P52789	Hexokinase-2 GN=HK2	HK2		P21291	Cysteine and glycine-rich protein 1 GN=CSRP1	CSRP1		Q07812	Apoptosis regulator BAX GN=BAX	BAX		Q9H2G2	STE20-like serine/threonine-protein kinase GN=SLK	SLK		Q8NHW5	60S acidic ribosomal protein P0-like GN=RPLP0P6	RPLP0P6		Q7Z434	Mitochondrial antiviral-signaling protein GN=MAVS	MAVS		Q13492	Phosphatidylinositol-binding clathrin assembly protein GN=PICALM	PICALM
	P43121	Cell surface glycoprotein MUC18 GN=MCAM	MCAM		Q9P0L0	Vesicle-associated membrane protein-associated protein A GN=VAPA	VAPA		P18031	Tyrosine-protein phosphatase non-receptor type 1 GN=PTPN1	PTPN1		Q08379	Golgin subfamily A member 2 GN=GOLGA2	GOLGA2		P49368	T-complex protein 1 subunit gamma GN=CCT3	CCT3		E9PLL6	60S ribosomal protein L27a GN=RPL27A	RPL27A		P51572	B-cell receptor-associated protein 31 GN=BCAP31	BCAP31		P43121	Cell surface glycoprotein MUC18 GN=MCAM	MCAM
	Q13501	Sequestosome-1 GN=SQSTM1	SQSTM1		Q9HCS7	Pre-mRNA-splicing factor SYF1 GN=XAB2	XAB2		Q9Y490	Talin-1 GN=TLN1	TLN1		Q13501	Sequestosome-1 GN=SQSTM1	SQSTM1		Q9UBM7	7-dehydrocholesterol reductase GN=DHCR7	DHCR7		P63244	Receptor of activated protein C kinase 1 GN=RACK1	RACK1		Q7Z2W4	Zinc finger CCCH-type antiviral protein 1 GN=ZC3HAV1	ZC3HAV1		Q13501	Sequestosome-1 GN=SQSTM1	SQSTM1
	P50402	Emerin GN=EMD	EMD		Q9NVH0	Exonuclease 3'-5' domain-containing protein 2 GN=EXD2	EXD2		Q13190	Syntaxin-5 GN=STX5	STX5		Q5VT66	Mitochondrial amidoxime-reducing component 1 GN=MARC1	MARC1		E7EX73	Eukaryotic translation initiation factor 4 gamma 1 GN=EIF4G1	EIF4G1		Q562R1	Beta-actin-like protein 2 GN=ACTBL2	ACTBL2		Q96KG9	N-terminal kinase-like protein GN=SCYL1	SCYL1		P50402	Emerin GN=EMD	EMD
	Q9UNZ2	NSFL1 cofactor p47 GN=NSFL1C	NSFL1C		Q9H019	Mitochondrial fission regulator 1-like GN=MTFR1L	MTFR1L		P49411	Elongation factor Tu, mitochondrial GN=TUFM	TUFM		Q5VV42	Threonylcarbamoyladenosine tRNA methylthiotransferase GN=CDKAL1	CDKAL1		Q92575	UBX domain-containing protein 4 GN=UBXN4	UBXN4		Q13190	Syntaxin-5 GN=STX5	STX5		Q9BSJ8	Extended synaptotagmin-1 GN=ESYT1	ESYT1		Q9UNZ2	NSFL1 cofactor p47 GN=NSFL1C	NSFL1C
	Q12772	Sterol regulatory element-binding protein 2 GN=SREBF2	SREBF2		Q9UM82	Spermatogenesis-associated protein 2 GN=SPATA2	SPATA2		H3BN98	Uncharacterized protein (Fragment)	#VALUE!		Q96F86	Enhancer of mRNA-decapping protein 3 GN=EDC3	EDC3		Q5VV42	Threonylcarbamoyladenosine tRNA methylthiotransferase GN=CDKAL1	CDKAL1		Q9NRZ9	Lymphoid-specific helicase GN=HELLS	HELLS		Q9BQ48	39S ribosomal protein L34, mitochondrial GN=MRPL34	MRPL34		Q12772	Sterol regulatory element-binding protein 2 GN=SREBF2	SREBF2
	P78536	Disintegrin and metalloproteinase domain-containing protein 17 GN=ADAM17	ADAM17		Q8NDI1	EH domain-binding protein 1 GN=EHBP1	EHBP1		Q5HYI8	Rab-like protein 3 GN=RABL3	RABL3		Q9H6T3	RNA polymerase II-associated protein 3 GN=RPAP3	RPAP3		Q9HCS7	Pre-mRNA-splicing factor SYF1 GN=XAB2	XAB2		P18124	60S ribosomal protein L7 GN=RPL7	RPL7		F8VX11	Eukaryotic translation initiation factor 4B (Fragment) GN=EIF4B	EIF4B		P78536	Disintegrin and metalloproteinase domain-containing protein 17 GN=ADAM17	ADAM17
	Q9HCS7	Pre-mRNA-splicing factor SYF1 GN=XAB2	XAB2		Q9Y6Y8	SEC23-interacting protein GN=SEC23IP	SEC23IP		P50402	Emerin GN=EMD	EMD		Q9H920	RING finger protein 121 GN=RNF121	RNF121		Q15643	Thyroid receptor-interacting protein 11 GN=TRIP11	TRIP11		P40939	Trifunctional enzyme subunit alpha, mitochondrial GN=HADHA	HADHA		G5E9X3	Fibronectin type III domain containing 3A, isoform CRA_f GN=FNDC3A	FNDC3A		Q9HCS7	Pre-mRNA-splicing factor SYF1 GN=XAB2	XAB2
	P52948	Nuclear pore complex protein Nup98-Nup96 GN=NUP98	NUP98		P98170	E3 ubiquitin-protein ligase XIAP GN=XIAP	XIAP		Q9Y2G8	DnaJ homolog subfamily C member 16 GN=DNAJC16	DNAJC16		Q9NP61	ADP-ribosylation factor GTPase-activating protein 3 GN=ARFGAP3	ARFGAP3		Q8NHW5	60S acidic ribosomal protein P0-like GN=RPLP0P6	RPLP0P6		P15880	40S ribosomal protein S2 GN=RPS2	RPS2		Q86XL3	Ankyrin repeat and LEM domain-containing protein 2 GN=ANKLE2	ANKLE2		P52948	Nuclear pore complex protein Nup98-Nup96 GN=NUP98	NUP98
	Q5VT66	Mitochondrial amidoxime-reducing component 1 GN=MARC1	MARC1		Q9Y266	Nuclear migration protein nudC GN=NUDC	NUDC		Q9BTX1	Nucleoporin NDC1 GN=NDC1	NDC1		Q9Y6B6	GTP-binding protein SAR1b GN=SAR1B	SAR1B		P05455	Lupus La protein GN=SSB	SSB		H7BXI1	Extended synaptotagmin-2 (Fragment) GN=ESYT2	ESYT2		O00400	Acetyl-coenzyme A transporter 1 GN=SLC33A1	SLC33A1		Q5VT66	Mitochondrial amidoxime-reducing component 1 GN=MARC1	MARC1
	P05023	Sodium/potassium-transporting ATPase subunit alpha-1 GN=ATP1A1	ATP1A1		P28288	ATP-binding cassette sub-family D member 3 GN=ABCD3	ABCD3		Q9NQC3	Reticulon-4 GN=RTN4	RTN4		A0A024R4E5	High density lipoprotein binding protein (Vigilin), isoform CRA_a GN=HDLBP	HDLBP		Q13247	Serine/arginine-rich splicing factor 6 GN=SRSF6	SRSF6		Q5T8D3	Acyl-CoA-binding domain-containing protein 5 GN=ACBD5	ACBD5		Q92575	UBX domain-containing protein 4 GN=UBXN4	UBXN4		P05023	Sodium/potassium-transporting ATPase subunit alpha-1 GN=ATP1A1	ATP1A1
	Q6DN12	Multiple C2 and transmembrane domain-containing protein 2 GN=MCTP2	MCTP2		Q13190	Syntaxin-5 GN=STX5	STX5		O95372	Acyl-protein thioesterase 2 GN=LYPLA2	LYPLA2		A0A087WXU3	Extended synaptotagmin-2 GN=ESYT2	ESYT2		Q9P246	Stromal interaction molecule 2 GN=STIM2	STIM2		P22392	Nucleoside diphosphate kinase B GN=NME2	NME2		Q7Z7M0	Multiple epidermal growth factor-like domains protein 8 GN=MEGF8	MEGF8		Q6DN12	Multiple C2 and transmembrane domain-containing protein 2 GN=MCTP2	MCTP2
	P17987	T-complex protein 1 subunit alpha GN=TCP1	TCP1		Q96F86	Enhancer of mRNA-decapping protein 3 GN=EDC3	EDC3		C9IZQ1	Translocon-associated protein subunit alpha GN=SSR1	SSR1		A0MZ66	Shootin-1 GN=SHTN1	SHTN1		P49959	Double-strand break repair protein MRE11 GN=MRE11	MRE11		H7BZ94	Protein disulfide-isomerase GN=P4HB	P4HB		P15170	Eukaryotic peptide chain release factor GTP-binding subunit ERF3A GN=GSPT1	GSPT1		P17987	T-complex protein 1 subunit alpha GN=TCP1	TCP1
	Q5SWA1	Protein phosphatase 1 regulatory subunit 15B GN=PPP1R15B	PPP1R15B		Q96C19	EF-hand domain-containing protein D2 GN=EFHD2	EFHD2		P59190	Ras-related protein Rab-15 GN=RAB15	RAB15		H0Y8C6	Importin-5 (Fragment) GN=IPO5	IPO5		Q9UBK8	Methionine synthase reductase GN=MTRR	MTRR		H0YN88	40S ribosomal protein S17 GN=RPS17	RPS17		P49411	Elongation factor Tu, mitochondrial GN=TUFM	TUFM		Q5SWA1	Protein phosphatase 1 regulatory subunit 15B GN=PPP1R15B	PPP1R15B
	Q15390	Mitochondrial fission regulator 1 GN=MTFR1	MTFR1		Q07820	Induced myeloid leukemia cell differentiation protein Mcl-1 GN=MCL1	MCL1		A0A0C4DG17	40S ribosomal protein SA GN=RPSA	RPSA		O95372	Acyl-protein thioesterase 2 GN=LYPLA2	LYPLA2		P23921	Ribonucleoside-diphosphate reductase large subunit GN=RRM1	RRM1		Q9HBM0	Vezatin GN=VEZT	VEZT		E5RH77	40S ribosomal protein S14 GN=RPS14	RPS14		Q15390	Mitochondrial fission regulator 1 GN=MTFR1	MTFR1
	P63244	Receptor of activated protein C kinase 1 GN=RACK1	RACK1		Q96AG4	Leucine-rich repeat-containing protein 59 GN=LRRC59	LRRC59		P35221	Catenin alpha-1 GN=CTNNA1	CTNNA1		P52948	Nuclear pore complex protein Nup98-Nup96 GN=NUP98	NUP98		P34932	Heat shock 70 kDa protein 4 GN=HSPA4	HSPA4		Q9HCS7	Pre-mRNA-splicing factor SYF1 GN=XAB2	XAB2						P63244	Receptor of activated protein C kinase 1 GN=RACK1	RACK1
	P82094	TATA element modulatory factor GN=TMF1	TMF1		Q9UMX3	Bcl-2-related ovarian killer protein GN=BOK	BOK		Q96AC1	Fermitin family homolog 2 GN=FERMT2	FERMT2		Q07820	Induced myeloid leukemia cell differentiation protein Mcl-1 GN=MCL1	MCL1		Q9P0L0	Vesicle-associated membrane protein-associated protein A GN=VAPA	VAPA		Q5VV42	Threonylcarbamoyladenosine tRNA methylthiotransferase GN=CDKAL1	CDKAL1						P82094	TATA element modulatory factor GN=TMF1	TMF1
	H7BXI1	Extended synaptotagmin-2 (Fragment) GN=ESYT2	ESYT2		B5ME19	Eukaryotic translation initiation factor 3 subunit C-like protein GN=EIF3CL	EIF3CL		P52594	Arf-GAP domain and FG repeat-containing protein 1 GN=AGFG1	AGFG1		Q14318	Peptidyl-prolyl cis-trans isomerase FKBP8 GN=FKBP8	FKBP8		Q86TC9	Myopalladin GN=MYPN	MYPN		Q9P0L0	Vesicle-associated membrane protein-associated protein A GN=VAPA	VAPA						H7BXI1	Extended synaptotagmin-2 (Fragment) GN=ESYT2	ESYT2
	Q14432	cGMP-inhibited 3',5'-cyclic phosphodiesterase A GN=PDE3A	PDE3A		P10398	Serine/threonine-protein kinase A-Raf GN=ARAF	ARAF		Q96HN2	Adenosylhomocysteinase 3 GN=AHCYL2	AHCYL2		Q14432	cGMP-inhibited 3',5'-cyclic phosphodiesterase A GN=PDE3A	PDE3A		P78536	Disintegrin and metalloproteinase domain-containing protein 17 GN=ADAM17	ADAM17		O60841	Eukaryotic translation initiation factor 5B GN=EIF5B	EIF5B						Q14432	cGMP-inhibited 3',5'-cyclic phosphodiesterase A GN=PDE3A	PDE3A
	Q9Y2G8	DnaJ homolog subfamily C member 16 GN=DNAJC16	DNAJC16		P50402	Emerin GN=EMD	EMD		Q15388	Mitochondrial import receptor subunit TOM20 homolog GN=TOMM20	TOMM20		Q15382	GTP-binding protein Rheb GN=RHEB	RHEB		Q9UQ80	Proliferation-associated protein 2G4 GN=PA2G4	PA2G4		P51648	Fatty aldehyde dehydrogenase GN=ALDH3A2	ALDH3A2						Q9Y2G8	DnaJ homolog subfamily C member 16 GN=DNAJC16	DNAJC16
	P62820	Ras-related protein Rab-1A GN=RAB1A	RAB1A		B7Z2R7	Acyl-CoA-binding domain-containing protein 5 GN=ACBD5	ACBD5		Q14157	Ubiquitin-associated protein 2-like GN=UBAP2L	UBAP2L		Q15390	Mitochondrial fission regulator 1 GN=MTFR1	MTFR1		E7EQG2	Eukaryotic initiation factor 4A-II GN=EIF4A2	EIF4A2		Q5HYI8	Rab-like protein 3 GN=RABL3	RABL3						P62820	Ras-related protein Rab-1A GN=RAB1A	RAB1A
	Q9UBM7	7-dehydrocholesterol reductase GN=DHCR7	DHCR7		Q9NP61	ADP-ribosylation factor GTPase-activating protein 3 GN=ARFGAP3	ARFGAP3		O95573	Long-chain-fatty-acid--CoA ligase 3 GN=ACSL3	ACSL3		Q3SZ57	Alpha-fetoprotein Bos taurus GN=AFP	AFP		Q02790	Peptidyl-prolyl cis-trans isomerase FKBP4 GN=FKBP4	FKBP4		O76031	ATP-dependent Clp protease ATP-binding subunit clpX-like, mitochondrial GN=CLPX	CLPX						Q9UBM7	7-dehydrocholesterol reductase GN=DHCR7	DHCR7
	Q96SK2	Transmembrane protein 209 GN=TMEM209	TMEM209		Q8WUF5	RelA-associated inhibitor GN=PPP1R13L	PPP1R13L		Q96A49	Synapse-associated protein 1 GN=SYAP1	SYAP1		Q6NUQ4	Transmembrane protein 214 GN=TMEM214	TMEM214		Q9H2M9	Rab3 GTPase-activating protein non-catalytic subunit GN=RAB3GAP2	RAB3GAP2		E7EX73	Eukaryotic translation initiation factor 4 gamma 1 GN=EIF4G1	EIF4G1						Q96SK2	Transmembrane protein 209 GN=TMEM209	TMEM209
	Q9UH62	Armadillo repeat-containing X-linked protein 3 GN=ARMCX3	ARMCX3		Q04637	Eukaryotic translation initiation factor 4 gamma 1 GN=EIF4G1	EIF4G1		O95487	Protein transport protein Sec24B GN=SEC24B	SEC24B		Q8IZH2	5'-3' exoribonuclease 1 GN=XRN1	XRN1		P13667	Protein disulfide-isomerase A4 GN=PDIA4	PDIA4		P13010	X-ray repair cross-complementing protein 5 GN=XRCC5	XRCC5						Q9UH62	Armadillo repeat-containing X-linked protein 3 GN=ARMCX3	ARMCX3
	Q7Z434	Mitochondrial antiviral-signaling protein GN=MAVS	MAVS		H7BXI1	Extended synaptotagmin-2 (Fragment) GN=ESYT2	ESYT2		Q9NZ45	CDGSH iron-sulfur domain-containing protein 1 GN=CISD1	CISD1		Q8TBA6	Golgin subfamily A member 5 GN=GOLGA5	GOLGA5		M0R210	40S ribosomal protein S16 GN=RPS16	RPS16		P46781	40S ribosomal protein S9 GN=RPS9	RPS9						Q7Z434	Mitochondrial antiviral-signaling protein GN=MAVS	MAVS
	Q8NDI1	EH domain-binding protein 1 GN=EHBP1	EHBP1		O95372	Acyl-protein thioesterase 2 GN=LYPLA2	LYPLA2		Q02790	Peptidyl-prolyl cis-trans isomerase FKBP4 GN=FKBP4	FKBP4		Q8TC07	TBC1 domain family member 15 GN=TBC1D15	TBC1D15		Q01650	Large neutral amino acids transporter small subunit 1 GN=SLC7A5	SLC7A5		P26038	Moesin GN=MSN	MSN						Q8NDI1	EH domain-binding protein 1 GN=EHBP1	EHBP1
	Q92841	Probable ATP-dependent RNA helicase DDX17 GN=DDX17	DDX17		B0YIW6	Archain 1, isoform CRA_a GN=ARCN1	ARCN1		Q8NDI1	EH domain-binding protein 1 GN=EHBP1	EHBP1		Q96II5	ARAF protein GN=ARAF	ARAF		H0Y6I0	Golgin subfamily A member 4 (Fragment) GN=GOLGA4	GOLGA4		A0A0A0MSK5	Torsin-1A-interacting protein 1 GN=TOR1AIP1	TOR1AIP1						Q92841	Probable ATP-dependent RNA helicase DDX17 GN=DDX17	DDX17
	F5H2F4	C-1-tetrahydrofolate synthase, cytoplasmic GN=MTHFD1	MTHFD1		Q13501	Sequestosome-1 GN=SQSTM1	SQSTM1		G3V1L9	Tight junction protein 1 (Zona occludens 1), isoform CRA_a GN=TJP1	TJP1		Q96S66	Chloride channel CLIC-like protein 1 GN=CLCC1	CLCC1		Q9HBM0	Vezatin GN=VEZT	VEZT		A0A087WTT1	Polyadenylate-binding protein GN=PABPC1	PABPC1						F5H2F4	C-1-tetrahydrofolate synthase, cytoplasmic GN=MTHFD1	MTHFD1
	Q9H2M9	Rab3 GTPase-activating protein non-catalytic subunit GN=RAB3GAP2	RAB3GAP2		Q9UBK8	Methionine synthase reductase GN=MTRR	MTRR		P50991	T-complex protein 1 subunit delta GN=CCT4	CCT4		Q9H2G2	STE20-like serine/threonine-protein kinase GN=SLK	SLK		Q96KG9	N-terminal kinase-like protein GN=SCYL1	SCYL1		O43707	Alpha-actinin-4 GN=ACTN4	ACTN4						Q9H2M9	Rab3 GTPase-activating protein non-catalytic subunit GN=RAB3GAP2	RAB3GAP2
	P51648	Fatty aldehyde dehydrogenase GN=ALDH3A2	ALDH3A2		Q9H2G2	STE20-like serine/threonine-protein kinase GN=SLK	SLK		Q15907	Ras-related protein Rab-11B GN=RAB11B	RAB11B		Q9UHN6	Transmembrane protein 2 GN=TMEM2	TMEM2		P48444	Coatomer subunit delta GN=ARCN1	ARCN1		Q9H089	Large subunit GTPase 1 homolog GN=LSG1	LSG1						P51648	Fatty aldehyde dehydrogenase GN=ALDH3A2	ALDH3A2
	P52789	Hexokinase-2 GN=HK2	HK2		O95721	Synaptosomal-associated protein 29 GN=SNAP29	SNAP29		A0A0A0MRV0	Ribosome-binding protein 1 GN=RRBP1	RRBP1		A0A087WTT2	Transmembrane protein 230 GN=TMEM230	TMEM230		B8ZZY2	Arf-GAP domain and FG repeat-containing protein 1 GN=AGFG1	AGFG1		O95551	Tyrosyl-DNA phosphodiesterase 2 GN=TDP2	TDP2						P52789	Hexokinase-2 GN=HK2	HK2
	Q9BY44	Eukaryotic translation initiation factor 2A GN=EIF2A	EIF2A		H0Y860	Stromal interaction molecule 2 GN=STIM2	STIM2		P51648	Fatty aldehyde dehydrogenase GN=ALDH3A2	ALDH3A2		A0A087WVA8	Testis-expressed protein 2 GN=TEX2	TEX2		P49411	Elongation factor Tu, mitochondrial GN=TUFM	TUFM		G5E9L0	ADP-ribosylation factor GTPase-activating protein 2 GN=ARFGAP2	ARFGAP2						Q9BY44	Eukaryotic translation initiation factor 2A GN=EIF2A	EIF2A
	Q8N6H7	ADP-ribosylation factor GTPase-activating protein 2 GN=ARFGAP2	ARFGAP2		Q13492	Phosphatidylinositol-binding clathrin assembly protein GN=PICALM	PICALM		P78371	T-complex protein 1 subunit beta GN=CCT2	CCT2		A0A087X1E4	Arfaptin-2 GN=ARFIP2	ARFIP2		P49790	Nuclear pore complex protein Nup153 GN=NUP153	NUP153		Q7Z434	Mitochondrial antiviral-signaling protein GN=MAVS	MAVS						Q8N6H7	ADP-ribosylation factor GTPase-activating protein 2 GN=ARFGAP2	ARFGAP2
	Q5HYI8	Rab-like protein 3 GN=RABL3	RABL3		Q14157	Ubiquitin-associated protein 2-like GN=UBAP2L	UBAP2L		P12004	Proliferating cell nuclear antigen GN=PCNA	PCNA		A0A140T930	HLA class I histocompatibility antigen, Cw-6 alpha chain GN=HLA-C	HLA-C		B5ME19	Eukaryotic translation initiation factor 3 subunit C-like protein GN=EIF3CL	EIF3CL		Q86TC9	Myopalladin GN=MYPN	MYPN						Q5HYI8	Rab-like protein 3 GN=RABL3	RABL3
	Q9P246	Stromal interaction molecule 2 GN=STIM2	STIM2		Q15366	Poly(rC)-binding protein 2 GN=PCBP2	PCBP2		P49753	Acyl-coenzyme A thioesterase 2, mitochondrial GN=ACOT2	ACOT2		C9IZQ1	Translocon-associated protein subunit alpha GN=SSR1	SSR1		P52948	Nuclear pore complex protein Nup98-Nup96 GN=NUP98	NUP98		Q03252	Lamin-B2 GN=LMNB2	LMNB2						Q9P246	Stromal interaction molecule 2 GN=STIM2	STIM2
	Q9Y6Y8	SEC23-interacting protein GN=SEC23IP	SEC23IP		Q13470	Non-receptor tyrosine-protein kinase TNK1 GN=TNK1	TNK1		Q15643	Thyroid receptor-interacting protein 11 GN=TRIP11	TRIP11		D6REX3	Protein transport protein Sec31A GN=SEC31A	SEC31A		Q9NQC3	Reticulon-4 GN=RTN4	RTN4		E7EX17	Eukaryotic translation initiation factor 4B GN=EIF4B	EIF4B						Q9Y6Y8	SEC23-interacting protein GN=SEC23IP	SEC23IP
	Q14318	Peptidyl-prolyl cis-trans isomerase FKBP8 GN=FKBP8	FKBP8		Q13596	Sorting nexin-1 GN=SNX1	SNX1		P55072	Transitional endoplasmic reticulum ATPase GN=VCP	VCP		H7C0C1	Uncharacterized protein (Fragment)	#VALUE!		Q9UHN6	Transmembrane protein 2 GN=TMEM2	TMEM2		P23921	Ribonucleoside-diphosphate reductase large subunit GN=RRM1	RRM1						Q14318	Peptidyl-prolyl cis-trans isomerase FKBP8 GN=FKBP8	FKBP8
	O43615	Mitochondrial import inner membrane translocase subunit TIM44 GN=TIMM44	TIMM44		P98082	Disabled homolog 2 GN=DAB2	DAB2		Q9UH62	Armadillo repeat-containing X-linked protein 3 GN=ARMCX3	ARMCX3		I1E4Y6	PERQ amino acid-rich with GYF domain-containing protein 2 GN=GIGYF2	GIGYF2		P12004	Proliferating cell nuclear antigen GN=PCNA	PCNA		Q8N0X7	Spartin GN=SPG20	SPG20						O43615	Mitochondrial import inner membrane translocase subunit TIM44 GN=TIMM44	TIMM44
	Q96II5	ARAF protein GN=ARAF	ARAF		Q5T3I0	G patch domain-containing protein 4 GN=GPATCH4	GPATCH4		Q96HE9	Proline-rich protein 11 GN=PRR11	PRR11		O00400	Acetyl-coenzyme A transporter 1 GN=SLC33A1	SLC33A1		O95721	Synaptosomal-associated protein 29 GN=SNAP29	SNAP29		P27797	Calreticulin GN=CALR	CALR						Q96II5	ARAF protein GN=ARAF	ARAF
	Q9HBM0	Vezatin GN=VEZT	VEZT		Q9UBM7	7-dehydrocholesterol reductase GN=DHCR7	DHCR7		Q9UM82	Spermatogenesis-associated protein 2 GN=SPATA2	SPATA2		O00401	Neural Wiskott-Aldrich syndrome protein GN=WASL	WASL		P42704	Leucine-rich PPR motif-containing protein, mitochondrial GN=LRPPRC	LRPPRC		P06576	ATP synthase subunit beta, mitochondrial GN=ATP5B	ATP5B						Q9HBM0	Vezatin GN=VEZT	VEZT
	O95721	Synaptosomal-associated protein 29 GN=SNAP29	SNAP29		P30419	Glycylpeptide N-tetradecanoyltransferase 1 GN=NMT1	NMT1		P05556	Integrin beta-1 GN=ITGB1	ITGB1		O14641	Segment polarity protein dishevelled homolog DVL-2 GN=DVL2	DVL2		A0A0J9YYH3	Glucose-6-phosphate isomerase (Fragment) GN=GPI	GPI		P53396	ATP-citrate synthase GN=ACLY	ACLY						O95721	Synaptosomal-associated protein 29 GN=SNAP29	SNAP29
	Q6NUQ4	Transmembrane protein 214 GN=TMEM214	TMEM214		Q9UBC2	Epidermal growth factor receptor substrate 15-like 1 GN=EPS15L1	EPS15L1		P52948	Nuclear pore complex protein Nup98-Nup96 GN=NUP98	NUP98		O60566	Mitotic checkpoint serine/threonine-protein kinase BUB1 beta GN=BUB1B	BUB1B		E9PG15	14-3-3 protein theta (Fragment) GN=YWHAQ	YWHAQ		Q7L7L0	Histone H2A type 3 GN=HIST3H2A	HIST3H2A						Q6NUQ4	Transmembrane protein 214 GN=TMEM214	TMEM214
	Q13596	Sorting nexin-1 GN=SNX1	SNX1		O43615	Mitochondrial import inner membrane translocase subunit TIM44 GN=TIMM44	TIMM44		Q96KC8	DnaJ homolog subfamily C member 1 GN=DNAJC1	DNAJC1		O75179	Ankyrin repeat domain-containing protein 17 GN=ANKRD17	ANKRD17		O43615	Mitochondrial import inner membrane translocase subunit TIM44 GN=TIMM44	TIMM44		P61313	60S ribosomal protein L15 GN=RPL15	RPL15						Q13596	Sorting nexin-1 GN=SNX1	SNX1
	Q8NHP6	Motile sperm domain-containing protein 2 GN=MOSPD2	MOSPD2		P78536	Disintegrin and metalloproteinase domain-containing protein 17 GN=ADAM17	ADAM17		Q9Y679	Ancient ubiquitous protein 1 GN=AUP1	AUP1		O75534	Cold shock domain-containing protein E1 GN=CSDE1	CSDE1		P00533	Epidermal growth factor receptor GN=EGFR	EGFR		P53621	Coatomer subunit alpha GN=COPA	COPA						Q8NHP6	Motile sperm domain-containing protein 2 GN=MOSPD2	MOSPD2
	Q9Y679	Ancient ubiquitous protein 1 GN=AUP1	AUP1		J3KNL6	Protein transport protein Sec16A GN=SEC16A	SEC16A		A0A024R4E5	High density lipoprotein binding protein (Vigilin), isoform CRA_a GN=HDLBP	HDLBP		O75694	Nuclear pore complex protein Nup155 GN=NUP155	NUP155		P58107	Epiplakin GN=EPPK1	EPPK1		P20042	Eukaryotic translation initiation factor 2 subunit 2 GN=EIF2S2	EIF2S2						Q9Y679	Ancient ubiquitous protein 1 GN=AUP1	AUP1
	Q96HN2	Adenosylhomocysteinase 3 GN=AHCYL2	AHCYL2		P82094	TATA element modulatory factor GN=TMF1	TMF1		P18206	Vinculin GN=VCL	VCL		O95573	Long-chain-fatty-acid--CoA ligase 3 GN=ACSL3	ACSL3		E9PK25	Cofilin-1 GN=CFL1	CFL1		Q9UBM7	7-dehydrocholesterol reductase GN=DHCR7	DHCR7						Q96HN2	Adenosylhomocysteinase 3 GN=AHCYL2	AHCYL2
	Q9NQC3	Reticulon-4 GN=RTN4	RTN4		Q5VT66	Mitochondrial amidoxime-reducing component 1 GN=MARC1	MARC1		Q08379	Golgin subfamily A member 2 GN=GOLGA2	GOLGA2		O95721	Synaptosomal-associated protein 29 GN=SNAP29	SNAP29		P37837	Transaldolase GN=TALDO1	TALDO1		P32119	Peroxiredoxin-2 GN=PRDX2	PRDX2						Q9NQC3	Reticulon-4 GN=RTN4	RTN4
	Q16576	Histone-binding protein RBBP7 GN=RBBP7	RBBP7		Q96KC8	DnaJ homolog subfamily C member 1 GN=DNAJC1	DNAJC1		Q15393	Splicing factor 3B subunit 3 GN=SF3B3	SF3B3		P22528	Cornifin-B GN=SPRR1B	SPRR1B		E9PAV9	G patch domain-containing protein 4 GN=GPATCH4	GPATCH4		Q15365	Poly(rC)-binding protein 1 GN=PCBP1	PCBP1						Q16576	Histone-binding protein RBBP7 GN=RBBP7	RBBP7
	Q9NR31	GTP-binding protein SAR1a GN=SAR1A	SAR1A		Q05682	Caldesmon GN=CALD1	CALD1		Q9Y266	Nuclear migration protein nudC GN=NUDC	NUDC		P29508	Serpin B3 GN=SERPINB3	SERPINB3		E7EX44	Caldesmon GN=CALD1	CALD1		P15170	Eukaryotic peptide chain release factor GTP-binding subunit ERF3A GN=GSPT1	GSPT1						Q9NR31	GTP-binding protein SAR1a GN=SAR1A	SAR1A
	Q9Y266	Nuclear migration protein nudC GN=NUDC	NUDC		Q5SQN1	Synaptosomal-associated protein 47 GN=SNAP47	SNAP47		Q99961	Endophilin-A2 GN=SH3GL1	SH3GL1		P35606	Coatomer subunit beta' GN=COPB2	COPB2		P06576	ATP synthase subunit beta, mitochondrial GN=ATP5B	ATP5B		M0R2S1	Ubiquitin-60S ribosomal protein L40 (Fragment) GN=UBA52	UBA52						Q9Y266	Nuclear migration protein nudC GN=NUDC	NUDC
	Q15084	Protein disulfide-isomerase A6 GN=PDIA6	PDIA6		Q9UH62	Armadillo repeat-containing X-linked protein 3 GN=ARMCX3	ARMCX3		Q7Z434	Mitochondrial antiviral-signaling protein GN=MAVS	MAVS		P43121	Cell surface glycoprotein MUC18 GN=MCAM	MCAM		P04843	Dolichyl-diphosphooligosaccharide--protein glycosyltransferase subunit 1 GN=RPN1	RPN1		Q16778	Histone H2B type 2-E GN=HIST2H2BE	HIST2H2BE						Q15084	Protein disulfide-isomerase A6 GN=PDIA6	PDIA6
	U3KQK0	Histone H2B GN=HIST1H2BN	HIST1H2BN		Q7KZF4	Staphylococcal nuclease domain-containing protein 1 GN=SND1	SND1		Q92997	Segment polarity protein dishevelled homolog DVL-3 GN=DVL3	DVL3		Q08188	Protein-glutamine gamma-glutamyltransferase E GN=TGM3	TGM3		Q14677	Clathrin interactor 1 GN=CLINT1	CLINT1		P46940	Ras GTPase-activating-like protein IQGAP1 GN=IQGAP1	IQGAP1						U3KQK0	Histone H2B GN=HIST1H2BN	HIST1H2BN
	Q96S66	Chloride channel CLIC-like protein 1 GN=CLCC1	CLCC1		Q9GZY8	Mitochondrial fission factor GN=MFF	MFF		P28288	ATP-binding cassette sub-family D member 3 GN=ABCD3	ABCD3		Q08554	Desmocollin-1 GN=DSC1	DSC1		H0Y4R1	Inosine-5'-monophosphate dehydrogenase 2 (Fragment) GN=IMPDH2	IMPDH2		Q8NBU5	ATPase family AAA domain-containing protein 1 GN=ATAD1	ATAD1						Q96S66	Chloride channel CLIC-like protein 1 GN=CLCC1	CLCC1
	Q9UBC2	Epidermal growth factor receptor substrate 15-like 1 GN=EPS15L1	EPS15L1		Q9UHN6	Transmembrane protein 2 GN=TMEM2	TMEM2		G8JLB6	Heterogeneous nuclear ribonucleoprotein H GN=HNRNPH1	HNRNPH1		Q13492	Phosphatidylinositol-binding clathrin assembly protein GN=PICALM	PICALM		Q5VT66	Mitochondrial amidoxime-reducing component 1 GN=MARC1	MARC1		Q9Y5M8	Signal recognition particle receptor subunit beta GN=SRPRB	SRPRB						Q9UBC2	Epidermal growth factor receptor substrate 15-like 1 GN=EPS15L1	EPS15L1
	Q05682	Caldesmon GN=CALD1	CALD1		A0A024R4E5	High density lipoprotein binding protein (Vigilin), isoform CRA_a GN=HDLBP	HDLBP		Q92667	A-kinase anchor protein 1, mitochondrial GN=AKAP1	AKAP1		Q14315	Filamin-C GN=FLNC	FLNC		Q9NZ45	CDGSH iron-sulfur domain-containing protein 1 GN=CISD1	CISD1		O15479	Melanoma-associated antigen B2 GN=MAGEB2	MAGEB2						Q05682	Caldesmon GN=CALD1	CALD1
	Q9UBK8	Methionine synthase reductase GN=MTRR	MTRR		A0A0A0MS29	Mitochondrial fission factor GN=MFF	MFF		P78318	Immunoglobulin-binding protein 1 GN=IGBP1	IGBP1		Q15042	Rab3 GTPase-activating protein catalytic subunit GN=RAB3GAP1	RAB3GAP1		P00966	Argininosuccinate synthase GN=ASS1	ASS1		P67809	Nuclease-sensitive element-binding protein 1 GN=YBX1	YBX1						Q9UBK8	Methionine synthase reductase GN=MTRR	MTRR
	Q9HB71	Calcyclin-binding protein GN=CACYBP	CACYBP		Q5HYI8	Rab-like protein 3 GN=RABL3	RABL3		O43615	Mitochondrial import inner membrane translocase subunit TIM44 GN=TIMM44	TIMM44		Q15388	Mitochondrial import receptor subunit TOM20 homolog GN=TOMM20	TOMM20		Q9UMX3	Bcl-2-related ovarian killer protein GN=BOK	BOK		Q9Y2X3	Nucleolar protein 58 GN=NOP58	NOP58						Q9HB71	Calcyclin-binding protein GN=CACYBP	CACYBP
	Q9UHN6	Transmembrane protein 2 GN=TMEM2	TMEM2		O95359	Transforming acidic coiled-coil-containing protein 2 GN=TACC2	TACC2		O00767	Acyl-CoA desaturase GN=SCD	SCD		Q2TAZ0	Autophagy-related protein 2 homolog A GN=ATG2A	ATG2A		Q14566	DNA replication licensing factor MCM6 GN=MCM6	MCM6		Q13247	Serine/arginine-rich splicing factor 6 GN=SRSF6	SRSF6						Q9UHN6	Transmembrane protein 2 GN=TMEM2	TMEM2
	Q969Z3	Mitochondrial amidoxime reducing component 2 GN=MARC2	MARC2		P49327	Fatty acid synthase GN=FASN	FASN		H7C2Q8	EBNA1 binding protein 2, isoform CRA_d GN=EBNA1BP2	EBNA1BP2		Q5HYI8	Rab-like protein 3 GN=RABL3	RABL3		G5E9X3	Fibronectin type III domain containing 3A, isoform CRA_f GN=FNDC3A	FNDC3A		O95373	Importin-7 GN=IPO7	IPO7						Q969Z3	Mitochondrial amidoxime reducing component 2 GN=MARC2	MARC2
	Q8TC07	TBC1 domain family member 15 GN=TBC1D15	TBC1D15		Q9NQC3	Reticulon-4 GN=RTN4	RTN4		O75400	Pre-mRNA-processing factor 40 homolog A GN=PRPF40A	PRPF40A		Q6DN12	Multiple C2 and transmembrane domain-containing protein 2 GN=MCTP2	MCTP2		Q8NDI1	EH domain-binding protein 1 GN=EHBP1	EHBP1		Q14684	Ribosomal RNA processing protein 1 homolog B GN=RRP1B	RRP1B						Q8TC07	TBC1 domain family member 15 GN=TBC1D15	TBC1D15
	P98170	E3 ubiquitin-protein ligase XIAP GN=XIAP	XIAP		O00151	PDZ and LIM domain protein 1 GN=PDLIM1	PDLIM1		Q02413	Desmoglein-1 GN=DSG1	DSG1		Q8N5K1	CDGSH iron-sulfur domain-containing protein 2 GN=CISD2	CISD2		E9PB90	Hexokinase-2 GN=HK2	HK2		Q9HDC5	Junctophilin-1 GN=JPH1	JPH1						P98170	E3 ubiquitin-protein ligase XIAP GN=XIAP	XIAP
	Q96F86	Enhancer of mRNA-decapping protein 3 GN=EDC3	EDC3		Q9NX40	OCIA domain-containing protein 1 GN=OCIAD1	OCIAD1		P05023	Sodium/potassium-transporting ATPase subunit alpha-1 GN=ATP1A1	ATP1A1		Q8N6T3	ADP-ribosylation factor GTPase-activating protein 1 GN=ARFGAP1	ARFGAP1		Q9BY44	Eukaryotic translation initiation factor 2A GN=EIF2A	EIF2A		P50454	Serpin H1 GN=SERPINH1	SERPINH1						Q96F86	Enhancer of mRNA-decapping protein 3 GN=EDC3	EDC3
	A0A087WVA8	Testis-expressed protein 2 GN=TEX2	TEX2		Q15042	Rab3 GTPase-activating protein catalytic subunit GN=RAB3GAP1	RAB3GAP1		Q86WV7	CCDC43 protein GN=CCDC43	CCDC43		Q8TEV9	Smith-Magenis syndrome chromosomal region candidate gene 8 protein GN=SMCR8	SMCR8		O43175	D-3-phosphoglycerate dehydrogenase GN=PHGDH	PHGDH		P35613	Basigin GN=BSG	BSG						A0A087WVA8	Testis-expressed protein 2 GN=TEX2	TEX2
	Q9HDC5	Junctophilin-1 GN=JPH1	JPH1		Q9NR31	GTP-binding protein SAR1a GN=SAR1A	SAR1A		P55209	Nucleosome assembly protein 1-like 1 GN=NAP1L1	NAP1L1		Q96N66	Lysophospholipid acyltransferase 7 GN=MBOAT7	MBOAT7		P53621	Coatomer subunit alpha GN=COPA	COPA		Q92522	Histone H1x GN=H1FX	H1FX						Q9HDC5	Junctophilin-1 GN=JPH1	JPH1
	O43396	Thioredoxin-like protein 1 GN=TXNL1	TXNL1		P21333	Filamin-A GN=FLNA	FLNA		Q07820	Induced myeloid leukemia cell differentiation protein Mcl-1 GN=MCL1	MCL1		Q96P63	Serpin B12 GN=SERPINB12	SERPINB12		Q5T8D3	Acyl-CoA-binding domain-containing protein 5 GN=ACBD5	ACBD5		Q9UMX3	Bcl-2-related ovarian killer protein GN=BOK	BOK						O43396	Thioredoxin-like protein 1 GN=TXNL1	TXNL1
	Q9NZ43	Vesicle transport protein USE1 GN=USE1	USE1		Q5T7W7	Thiosulfate sulfurtransferase/rhodanese-like domain-containing protein 2 GN=TSTD2	TSTD2		P43121	Cell surface glycoprotein MUC18 GN=MCAM	MCAM		Q96R06	Sperm-associated antigen 5 GN=SPAG5	SPAG5		Q9Y265	RuvB-like 1 GN=RUVBL1	RUVBL1		B9A067	MICOS complex subunit MIC60 GN=IMMT	IMMT						Q9NZ43	Vesicle transport protein USE1 GN=USE1	USE1
	Q9UM82	Spermatogenesis-associated protein 2 GN=SPATA2	SPATA2		Q96A33	Coiled-coil domain-containing protein 47 GN=CCDC47	CCDC47		Q9H788	SH2 domain-containing protein 4A GN=SH2D4A	SH2D4A		Q9H8Y8	Golgi reassembly-stacking protein 2 GN=GORASP2	GORASP2		P21796	Voltage-dependent anion-selective channel protein 1 GN=VDAC1	VDAC1		Q9P246	Stromal interaction molecule 2 GN=STIM2	STIM2						Q9UM82	Spermatogenesis-associated protein 2 GN=SPATA2	SPATA2
	Q13470	Non-receptor tyrosine-protein kinase TNK1 GN=TNK1	TNK1		Q5HYI7	Metaxin-3 GN=MTX3	MTX3		Q8N0X7	Spartin GN=SPG20	SPG20		Q9NQ39	Putative 40S ribosomal protein S10-like GN=RPS10P5	RPS10P5		Q15390	Mitochondrial fission regulator 1 GN=MTFR1	MTFR1		Q12965	Unconventional myosin-Ie GN=MYO1E	MYO1E						Q13470	Non-receptor tyrosine-protein kinase TNK1 GN=TNK1	TNK1
	Q8IZH2	5'-3' exoribonuclease 1 GN=XRN1	XRN1		G3V1L9	Tight junction protein 1 (Zona occludens 1), isoform CRA_a GN=TJP1	TJP1		P62318	Small nuclear ribonucleoprotein Sm D3 GN=SNRPD3	SNRPD3		Q9UNZ2	NSFL1 cofactor p47 GN=NSFL1C	NSFL1C		P31948	Stress-induced-phosphoprotein 1 GN=STIP1	STIP1		B4DY08	Heterogeneous nuclear ribonucleoproteins C1/C2 GN=HNRNPC	HNRNPC						Q8IZH2	5'-3' exoribonuclease 1 GN=XRN1	XRN1
	Q5SNT2	Transmembrane protein 201 GN=TMEM201	TMEM201		Q86TC9	Myopalladin GN=MYPN	MYPN		S4R3N1	HSPE1-MOB4 readthrough GN=HSPE1-MOB4	HSPE1-MOB4		Q9Y3P4	Rhomboid domain-containing protein 3 GN=RHBDD3	RHBDD3		Q96HY6	DDRGK domain-containing protein 1 GN=DDRGK1	DDRGK1		A0A0B4J220	Chromosome 11 open reading frame 48, isoform CRA_c GN=C11orf98	C11orf98						Q5SNT2	Transmembrane protein 201 GN=TMEM201	TMEM201
	B0YIW6	Archain 1, isoform CRA_a GN=ARCN1	ARCN1		Q8N5G2	Macoilin GN=TMEM57	TMEM57		P0DME0	Protein SETSIP GN=SETSIP	SETSIP		A0A087WYR3	Tumor protein D54 GN=TPD52L2	TPD52L2		E7EX17	Eukaryotic translation initiation factor 4B GN=EIF4B	EIF4B		Q8NHP6	Motile sperm domain-containing protein 2 GN=MOSPD2	MOSPD2						B0YIW6	Archain 1, isoform CRA_a GN=ARCN1	ARCN1
	P05141	ADP/ATP translocase 2 GN=SLC25A5	SLC25A5		Q9Y6I9	Testis-expressed protein 264 GN=TEX264	TEX264		P27348	14-3-3 protein theta GN=YWHAQ	YWHAQ		A0A0D9SF50	Lys-63-specific deubiquitinase BRCC36 GN=BRCC3	BRCC3		Q8WVM8	Sec1 family domain-containing protein 1 GN=SCFD1	SCFD1		P63000	Ras-related C3 botulinum toxin substrate 1 GN=RAC1	RAC1						P05141	ADP/ATP translocase 2 GN=SLC25A5	SLC25A5
	P61106	Ras-related protein Rab-14 GN=RAB14	RAB14		O14641	Segment polarity protein dishevelled homolog DVL-2 GN=DVL2	DVL2		P56589	Peroxisomal biogenesis factor 3 GN=PEX3	PEX3		A6XMV9	Protease serine 2 preproprotein GN=PRSS2	PRSS2		P62491	Ras-related protein Rab-11A GN=RAB11A	RAB11A		P14868	Aspartate--tRNA ligase, cytoplasmic GN=DARS	DARS						P61106	Ras-related protein Rab-14 GN=RAB14	RAB14
	P51159	Ras-related protein Rab-27A GN=RAB27A	RAB27A		Q01968	Inositol polyphosphate 5-phosphatase OCRL-1 GN=OCRL	OCRL		H3BND4	Pyridoxal-dependent decarboxylase domain-containing protein 1 GN=PDXDC1	PDXDC1		F8VVA7	Coatomer subunit zeta-1 GN=COPZ1	COPZ1		P67809	Nuclease-sensitive element-binding protein 1 GN=YBX1	YBX1		P61011	Signal recognition particle 54 kDa protein GN=SRP54	SRP54						P51159	Ras-related protein Rab-27A GN=RAB27A	RAB27A
	P07737	Profilin-1 GN=PFN1	PFN1		I1E4Y6	PERQ amino acid-rich with GYF domain-containing protein 2 GN=GIGYF2	GIGYF2		H0YGM0	Caseinolytic peptidase B protein homolog (Fragment) GN=CLPB	CLPB		F8WAR4	MICOS complex subunit GN=CHCHD3	CHCHD3		Q08J23	tRNA (cytosine(34)-C(5))-methyltransferase GN=NSUN2	NSUN2		E9PG15	14-3-3 protein theta (Fragment) GN=YWHAQ	YWHAQ						P07737	Profilin-1 GN=PFN1	PFN1
	P16615	Sarcoplasmic/endoplasmic reticulum calcium ATPase 2 GN=ATP2A2	ATP2A2		A1X283	SH3 and PX domain-containing protein 2B GN=SH3PXD2B	SH3PXD2B		P23526	Adenosylhomocysteinase GN=AHCY	AHCY		G3V1L9	Tight junction protein 1 (Zona occludens 1), isoform CRA_a GN=TJP1	TJP1		Q7Z434	Mitochondrial antiviral-signaling protein GN=MAVS	MAVS		P46777	60S ribosomal protein L5 GN=RPL5	RPL5						P16615	Sarcoplasmic/endoplasmic reticulum calcium ATPase 2 GN=ATP2A2	ATP2A2
	O75694	Nuclear pore complex protein Nup155 GN=NUP155	NUP155		P10599	Thioredoxin GN=TXN	TXN		P40926	Malate dehydrogenase, mitochondrial GN=MDH2	MDH2		G8JLG2	Corneodesmosin GN=CDSN	CDSN		P31153	S-adenosylmethionine synthase isoform type-2 GN=MAT2A	MAT2A		G8JLK1	Vesicle transport protein USE1 GN=USE1	USE1						O75694	Nuclear pore complex protein Nup155 GN=NUP155	NUP155
	J3QQX2	Rho GDP-dissociation inhibitor 1 GN=ARHGDIA	ARHGDIA		Q15388	Mitochondrial import receptor subunit TOM20 homolog GN=TOMM20	TOMM20		A6NFX8	ADP-sugar pyrophosphatase GN=NUDT5	NUDT5		J3KN67	Tropomyosin alpha-3 chain GN=TPM3	TPM3		Q5SNT2	Transmembrane protein 201 GN=TMEM201	TMEM201		P82094	TATA element modulatory factor GN=TMF1	TMF1						J3QQX2	Rho GDP-dissociation inhibitor 1 GN=ARHGDIA	ARHGDIA
	A0A087WVQ6	Clathrin heavy chain GN=CLTC	CLTC		Q96QD5	DEP domain-containing protein 7 GN=DEPDC7	DEPDC7		Q8TAT6	Nuclear protein localization protein 4 homolog GN=NPLOC4	NPLOC4		J3KQL8	Apolipoprotein L2 GN=APOL2	APOL2		Q9Y6B6	GTP-binding protein SAR1b GN=SAR1B	SAR1B		P49959	Double-strand break repair protein MRE11 GN=MRE11	MRE11						A0A087WVQ6	Clathrin heavy chain GN=CLTC	CLTC
	B7Z2R7	Acyl-CoA-binding domain-containing protein 5 GN=ACBD5	ACBD5		Q9NZ45	CDGSH iron-sulfur domain-containing protein 1 GN=CISD1	CISD1		P62316	Small nuclear ribonucleoprotein Sm D2 GN=SNRPD2	SNRPD2		O00443	Phosphatidylinositol 4-phosphate 3-kinase C2 domain-containing subunit alpha GN=PIK3C2A	PIK3C2A		Q13243	Serine/arginine-rich splicing factor 5 GN=SRSF5	SRSF5		P40429	60S ribosomal protein L13a GN=RPL13A	RPL13A						B7Z2R7	Acyl-CoA-binding domain-containing protein 5 GN=ACBD5	ACBD5
	O60664	Perilipin-3 GN=PLIN3	PLIN3		Q9H2M9	Rab3 GTPase-activating protein non-catalytic subunit GN=RAB3GAP2	RAB3GAP2		Q9BRS2	Serine/threonine-protein kinase RIO1 GN=RIOK1	RIOK1		O00622	Protein CYR61 GN=CYR61	CYR61		Q16658	Fascin GN=FSCN1	FSCN1		Q8N3C0	Activating signal cointegrator 1 complex subunit 3 GN=ASCC3	ASCC3						O60664	Perilipin-3 GN=PLIN3	PLIN3
	Q14157	Ubiquitin-associated protein 2-like GN=UBAP2L	UBAP2L		Q16512	Serine/threonine-protein kinase N1 GN=PKN1	PKN1		Q7L592	Protein arginine methyltransferase NDUFAF7, mitochondrial GN=NDUFAF7	NDUFAF7		O00625	Pirin GN=PIR	PIR		P26038	Moesin GN=MSN	MSN		Q15029	116 kDa U5 small nuclear ribonucleoprotein component GN=EFTUD2	EFTUD2						Q14157	Ubiquitin-associated protein 2-like GN=UBAP2L	UBAP2L
	Q96KC8	DnaJ homolog subfamily C member 1 GN=DNAJC1	DNAJC1		K7EKI0	Envoplakin GN=EVPL	EVPL		Q9H2G2	STE20-like serine/threonine-protein kinase GN=SLK	SLK		O43396	Thioredoxin-like protein 1 GN=TXNL1	TXNL1		F5H479	Ragulator complex protein LAMTOR1 GN=LAMTOR1	LAMTOR1		P14866	Heterogeneous nuclear ribonucleoprotein L GN=HNRNPL	HNRNPL						Q96KC8	DnaJ homolog subfamily C member 1 GN=DNAJC1	DNAJC1
	Q08379	Golgin subfamily A member 2 GN=GOLGA2	GOLGA2		O43396	Thioredoxin-like protein 1 GN=TXNL1	TXNL1		O75179	Ankyrin repeat domain-containing protein 17 GN=ANKRD17	ANKRD17		O60271	C-Jun-amino-terminal kinase-interacting protein 4 GN=SPAG9	SPAG9		Q4KMQ2	Anoctamin-6 GN=ANO6	ANO6		A0A087X1U6	Epiplakin GN=EPPK1	EPPK1						Q08379	Golgin subfamily A member 2 GN=GOLGA2	GOLGA2
	Q92598	Heat shock protein 105 kDa GN=HSPH1	HSPH1		P78318	Immunoglobulin-binding protein 1 GN=IGBP1	IGBP1		P20700	Lamin-B1 GN=LMNB1	LMNB1		O76070	Gamma-synuclein GN=SNCG	SNCG		Q13283	Ras GTPase-activating protein-binding protein 1 GN=G3BP1	G3BP1		M0R3F1	Heterogeneous nuclear ribonucleoprotein U-like protein 1 (Fragment) GN=HNRNPUL1	HNRNPUL1						Q92598	Heat shock protein 105 kDa GN=HSPH1	HSPH1
	Q86TC9	Myopalladin GN=MYPN	MYPN		E7EQR4	Ezrin GN=EZR	EZR		Q6NXT4	Zinc transporter 6 GN=SLC30A6	SLC30A6		P15153	Ras-related C3 botulinum toxin substrate 2 GN=RAC2	RAC2		P30419	Glycylpeptide N-tetradecanoyltransferase 1 GN=NMT1	NMT1		I3L3P7	40S ribosomal protein S15a GN=RPS15A	RPS15A						Q86TC9	Myopalladin GN=MYPN	MYPN
	G3V1L9	Tight junction protein 1 (Zona occludens 1), isoform CRA_a GN=TJP1	TJP1		Q9Y3P4	Rhomboid domain-containing protein 3 GN=RHBDD3	RHBDD3		A0A0J9YXN7	Perilipin-4 GN=PLIN4	PLIN4		P28074	Proteasome subunit beta type-5 GN=PSMB5	PSMB5		P51648	Fatty aldehyde dehydrogenase GN=ALDH3A2	ALDH3A2		Q13162	Peroxiredoxin-4 GN=PRDX4	PRDX4						G3V1L9	Tight junction protein 1 (Zona occludens 1), isoform CRA_a GN=TJP1	TJP1
	Q8TCJ2	Dolichyl-diphosphooligosaccharide--protein glycosyltransferase subunit STT3B GN=STT3B	STT3B		Q96HY6	DDRGK domain-containing protein 1 GN=DDRGK1	DDRGK1		Q9Y230	RuvB-like 2 GN=RUVBL2	RUVBL2		P29966	Myristoylated alanine-rich C-kinase substrate GN=MARCKS	MARCKS		H0YFS2	4F2 cell-surface antigen heavy chain (Fragment) GN=SLC3A2	SLC3A2		Q92598	Heat shock protein 105 kDa GN=HSPH1	HSPH1						Q8TCJ2	Dolichyl-diphosphooligosaccharide--protein glycosyltransferase subunit STT3B GN=STT3B	STT3B
	P27105	Erythrocyte band 7 integral membrane protein GN=STOM	STOM		Q96HC4	PDZ and LIM domain protein 5 GN=PDLIM5	PDLIM5		P31327	Carbamoyl-phosphate synthase [ammonia], mitochondrial GN=CPS1	CPS1		P31025	Lipocalin-1 GN=LCN1	LCN1		Q07820	Induced myeloid leukemia cell differentiation protein Mcl-1 GN=MCL1	MCL1		P78536	Disintegrin and metalloproteinase domain-containing protein 17 GN=ADAM17	ADAM17						P27105	Erythrocyte band 7 integral membrane protein GN=STOM	STOM
	P78318	Immunoglobulin-binding protein 1 GN=IGBP1	IGBP1		P18850	Cyclic AMP-dependent transcription factor ATF-6 alpha GN=ATF6	ATF6		P51149	Ras-related protein Rab-7a GN=RAB7A	RAB7A		P31944	Caspase-14 GN=CASP14	CASP14		O95486	Protein transport protein Sec24A GN=SEC24A	SEC24A		Q16695	Histone H3.1t GN=HIST3H3	HIST3H3						P78318	Immunoglobulin-binding protein 1 GN=IGBP1	IGBP1
	O95359	Transforming acidic coiled-coil-containing protein 2 GN=TACC2	TACC2		P51648	Fatty aldehyde dehydrogenase GN=ALDH3A2	ALDH3A2		Q96QD5	DEP domain-containing protein 7 GN=DEPDC7	DEPDC7		P33981	Dual specificity protein kinase TTK GN=TTK	TTK		O43396	Thioredoxin-like protein 1 GN=TXNL1	TXNL1		H0Y6I0	Golgin subfamily A member 4 (Fragment) GN=GOLGA4	GOLGA4						O95359	Transforming acidic coiled-coil-containing protein 2 GN=TACC2	TACC2
	J3KQL8	Apolipoprotein L2 GN=APOL2	APOL2		O00401	Neural Wiskott-Aldrich syndrome protein GN=WASL	WASL		Q93009	Ubiquitin carboxyl-terminal hydrolase 7 GN=USP7	USP7		P42892	Endothelin-converting enzyme 1 GN=ECE1	ECE1		P38919	Eukaryotic initiation factor 4A-III GN=EIF4A3	EIF4A3		P78527	DNA-dependent protein kinase catalytic subunit GN=PRKDC	PRKDC						J3KQL8	Apolipoprotein L2 GN=APOL2	APOL2
	H0Y8C6	Importin-5 (Fragment) GN=IPO5	IPO5		Q9Y385	Ubiquitin-conjugating enzyme E2 J1 GN=UBE2J1	UBE2J1		O94826	Mitochondrial import receptor subunit TOM70 GN=TOMM70	TOMM70		P47929	Galectin-7 GN=LGALS7	LGALS7		C9JFR7	Cytochrome c (Fragment) GN=CYCS	CYCS		P31946	14-3-3 protein beta/alpha GN=YWHAB	YWHAB						H0Y8C6	Importin-5 (Fragment) GN=IPO5	IPO5
	Q9UMX3	Bcl-2-related ovarian killer protein GN=BOK	BOK		Q96SK2	Transmembrane protein 209 GN=TMEM209	TMEM209		Q6P1N0	Coiled-coil and C2 domain-containing protein 1A GN=CC2D1A	CC2D1A		P49753	Acyl-coenzyme A thioesterase 2, mitochondrial GN=ACOT2	ACOT2		O95573	Long-chain-fatty-acid--CoA ligase 3 GN=ACSL3	ACSL3		P62906	60S ribosomal protein L10a GN=RPL10A	RPL10A						Q9UMX3	Bcl-2-related ovarian killer protein GN=BOK	BOK
	P98082	Disabled homolog 2 GN=DAB2	DAB2		Q99615	DnaJ homolog subfamily C member 7 GN=DNAJC7	DNAJC7		A0A0A0MTS2	Glucose-6-phosphate isomerase (Fragment) GN=GPI	GPI		P50747	Biotin--protein ligase GN=HLCS	HLCS		Q6NVV1	Putative 60S ribosomal protein L13a protein RPL13AP3 GN=RPL13AP3	RPL13AP3		P24539	ATP synthase F(0) complex subunit B1, mitochondrial GN=ATP5F1	ATP5F1						P98082	Disabled homolog 2 GN=DAB2	DAB2
	Q5HYI7	Metaxin-3 GN=MTX3	MTX3		J3KQL8	Apolipoprotein L2 GN=APOL2	APOL2		P27824	Calnexin GN=CANX	CANX		P51572	B-cell receptor-associated protein 31 GN=BCAP31	BCAP31		P12236	ADP/ATP translocase 3 GN=SLC25A6	SLC25A6		O00567	Nucleolar protein 56 GN=NOP56	NOP56						Q5HYI7	Metaxin-3 GN=MTX3	MTX3
	Q9NP61	ADP-ribosylation factor GTPase-activating protein 3 GN=ARFGAP3	ARFGAP3		Q07960	Rho GTPase-activating protein 1 GN=ARHGAP1	ARHGAP1		Q9BQL6	Fermitin family homolog 1 GN=FERMT1	FERMT1		P56589	Peroxisomal biogenesis factor 3 GN=PEX3	PEX3		P17987	T-complex protein 1 subunit alpha GN=TCP1	TCP1		Q9Y679	Ancient ubiquitous protein 1 GN=AUP1	AUP1						Q9NP61	ADP-ribosylation factor GTPase-activating protein 3 GN=ARFGAP3	ARFGAP3
	Q9Y6B6	GTP-binding protein SAR1b GN=SAR1B	SAR1B		Q6DN12	Multiple C2 and transmembrane domain-containing protein 2 GN=MCTP2	MCTP2		B4DUT8	Calponin GN=CNN2	CNN2		P62857	40S ribosomal protein S28 GN=RPS28	RPS28		P38606	V-type proton ATPase catalytic subunit A GN=ATP6V1A	ATP6V1A		Q9NZ45	CDGSH iron-sulfur domain-containing protein 1 GN=CISD1	CISD1						Q9Y6B6	GTP-binding protein SAR1b GN=SAR1B	SAR1B
	A6NFX8	ADP-sugar pyrophosphatase GN=NUDT5	NUDT5		A6NFX8	ADP-sugar pyrophosphatase GN=NUDT5	NUDT5		P21333	Filamin-A GN=FLNA	FLNA		P68871	Hemoglobin subunit beta GN=HBB	HBB		P39687	Acidic leucine-rich nuclear phosphoprotein 32 family member A GN=ANP32A	ANP32A		Q16658	Fascin GN=FSCN1	FSCN1						A6NFX8	ADP-sugar pyrophosphatase GN=NUDT5	NUDT5
	Q9NZ45	CDGSH iron-sulfur domain-containing protein 1 GN=CISD1	CISD1		P49792	E3 SUMO-protein ligase RanBP2 GN=RANBP2	RANBP2		Q96NW4	Ankyrin repeat domain-containing protein 27 GN=ANKRD27	ANKRD27		Q01968	Inositol polyphosphate 5-phosphatase OCRL-1 GN=OCRL	OCRL		Q9Y385	Ubiquitin-conjugating enzyme E2 J1 GN=UBE2J1	UBE2J1		H0YK48	Tropomyosin alpha-1 chain GN=TPM1	TPM1						Q9NZ45	CDGSH iron-sulfur domain-containing protein 1 GN=CISD1	CISD1
	Q6IAA8	Ragulator complex protein LAMTOR1 GN=LAMTOR1	LAMTOR1		P42566	Epidermal growth factor receptor substrate 15 GN=EPS15	EPS15		Q96P63	Serpin B12 GN=SERPINB12	SERPINB12		Q12816	Trophinin GN=TRO	TRO		Q9Y266	Nuclear migration protein nudC GN=NUDC	NUDC		P09923	Intestinal-type alkaline phosphatase GN=ALPI	ALPI						Q6IAA8	Ragulator complex protein LAMTOR1 GN=LAMTOR1	LAMTOR1
	Q16512	Serine/threonine-protein kinase N1 GN=PKN1	PKN1		Q8IWZ3	Ankyrin repeat and KH domain-containing protein 1 GN=ANKHD1	ANKHD1		P54578	Ubiquitin carboxyl-terminal hydrolase 14 GN=USP14	USP14		Q14789	Golgin subfamily B member 1 GN=GOLGB1	GOLGB1		O60443	Non-syndromic hearing impairment protein 5 GN=DFNA5	DFNA5		O95573	Long-chain-fatty-acid--CoA ligase 3 GN=ACSL3	ACSL3						Q16512	Serine/threonine-protein kinase N1 GN=PKN1	PKN1
	Q15388	Mitochondrial import receptor subunit TOM20 homolog GN=TOMM20	TOMM20		P52429	Diacylglycerol kinase epsilon GN=DGKE	DGKE		A0A087X1E4	Arfaptin-2 GN=ARFIP2	ARFIP2		Q2NKX8	DNA excision repair protein ERCC-6-like GN=ERCC6L	ERCC6L		Q9HB71	Calcyclin-binding protein GN=CACYBP	CACYBP		D6RBZ0	Heterogeneous nuclear ribonucleoprotein A/B GN=HNRNPAB	HNRNPAB						Q15388	Mitochondrial import receptor subunit TOM20 homolog GN=TOMM20	TOMM20
	P62244	40S ribosomal protein S15a GN=RPS15A	RPS15A		Q9UNZ2	NSFL1 cofactor p47 GN=NSFL1C	NSFL1C		P24534	Elongation factor 1-beta GN=EEF1B2	EEF1B2		Q5SNT2	Transmembrane protein 201 GN=TMEM201	TMEM201		P40227	T-complex protein 1 subunit zeta GN=CCT6A	CCT6A		Q8IWB9	Testis-expressed protein 2 GN=TEX2	TEX2						P62244	40S ribosomal protein S15a GN=RPS15A	RPS15A
	Q08J23	tRNA (cytosine(34)-C(5))-methyltransferase GN=NSUN2	NSUN2		Q2NKX8	DNA excision repair protein ERCC-6-like GN=ERCC6L	ERCC6L		P39687	Acidic leucine-rich nuclear phosphoprotein 32 family member A GN=ANP32A	ANP32A		Q6WKZ4	Rab11 family-interacting protein 1 GN=RAB11FIP1	RAB11FIP1		Q8IWB9	Testis-expressed protein 2 GN=TEX2	TEX2		Q9H6T3	RNA polymerase II-associated protein 3 GN=RPAP3	RPAP3						Q08J23	tRNA (cytosine(34)-C(5))-methyltransferase GN=NSUN2	NSUN2
	P49753	Acyl-coenzyme A thioesterase 2, mitochondrial GN=ACOT2	ACOT2		Q8WVM8	Sec1 family domain-containing protein 1 GN=SCFD1	SCFD1		Q8WU90	Zinc finger CCCH domain-containing protein 15 GN=ZC3H15	ZC3H15		Q8N5M4	Tetratricopeptide repeat protein 9C GN=TTC9C	TTC9C		Q8NHP6	Motile sperm domain-containing protein 2 GN=MOSPD2	MOSPD2		Q12906	Interleukin enhancer-binding factor 3 GN=ILF3	ILF3						P49753	Acyl-coenzyme A thioesterase 2, mitochondrial GN=ACOT2	ACOT2
	Q07820	Induced myeloid leukemia cell differentiation protein Mcl-1 GN=MCL1	MCL1		P00533	Epidermal growth factor receptor GN=EGFR	EGFR		Q9NVH0	Exonuclease 3'-5' domain-containing protein 2 GN=EXD2	EXD2		Q8N5Y8	Mono [ADP-ribose] polymerase PARP16 GN=PARP16	PARP16		H7C5W9	Sarcoplasmic/endoplasmic reticulum calcium ATPase 2 (Fragment) GN=ATP2A2	ATP2A2		B1AHC9	X-ray repair cross-complementing protein 6 GN=XRCC6	XRCC6						Q07820	Induced myeloid leukemia cell differentiation protein Mcl-1 GN=MCL1	MCL1
	Q15382	GTP-binding protein Rheb GN=RHEB	RHEB		Q15907	Ras-related protein Rab-11B GN=RAB11B	RAB11B		Q5VV42	Threonylcarbamoyladenosine tRNA methylthiotransferase GN=CDKAL1	CDKAL1		Q8NFH5	Nucleoporin NUP53 GN=NUP35	NUP35		Q13200	26S proteasome non-ATPase regulatory subunit 2 GN=PSMD2	PSMD2		Q96HY6	DDRGK domain-containing protein 1 GN=DDRGK1	DDRGK1						Q15382	GTP-binding protein Rheb GN=RHEB	RHEB
	P16435	NADPH--cytochrome P450 reductase GN=POR	POR		Q9H788	SH2 domain-containing protein 4A GN=SH2D4A	SH2D4A		H3BMV3	Hematological and neurological-expressed 1-like protein (Fragment) GN=HN1L	HN1L		Q8TAA3	Proteasome subunit alpha type-7-like GN=PSMA8	PSMA8		P08865	40S ribosomal protein SA GN=RPSA	RPSA		H0Y8C6	Importin-5 (Fragment) GN=IPO5	IPO5						P16435	NADPH--cytochrome P450 reductase GN=POR	POR
	Q9Y265	RuvB-like 1 GN=RUVBL1	RUVBL1		Q96N67	Dedicator of cytokinesis protein 7 GN=DOCK7	DOCK7		Q01968	Inositol polyphosphate 5-phosphatase OCRL-1 GN=OCRL	OCRL		Q92545	Transmembrane protein 131 GN=TMEM131	TMEM131		E7EMC7	Sequestosome-1 GN=SQSTM1	SQSTM1		O60664	Perilipin-3 GN=PLIN3	PLIN3						Q9Y265	RuvB-like 1 GN=RUVBL1	RUVBL1
	P55884	Eukaryotic translation initiation factor 3 subunit B GN=EIF3B	EIF3B		Q8NEZ2	Vacuolar protein sorting-associated protein 37A GN=VPS37A	VPS37A		P20042	Eukaryotic translation initiation factor 2 subunit 2 GN=EIF2S2	EIF2S2		Q92968	Peroxisomal membrane protein PEX13 GN=PEX13	PEX13		P06493	Cyclin-dependent kinase 1 GN=CDK1	CDK1		Q9UH62	Armadillo repeat-containing X-linked protein 3 GN=ARMCX3	ARMCX3						P55884	Eukaryotic translation initiation factor 3 subunit B GN=EIF3B	EIF3B
	J3KPF3	4F2 cell-surface antigen heavy chain GN=SLC3A2	SLC3A2		Q14258	E3 ubiquitin/ISG15 ligase TRIM25 GN=TRIM25	TRIM25		A0A0U1RRM4	Polypyrimidine tract-binding protein 1 GN=PTBP1	PTBP1		Q93084	Sarcoplasmic/endoplasmic reticulum calcium ATPase 3 GN=ATP2A3	ATP2A3		H0Y8C6	Importin-5 (Fragment) GN=IPO5	IPO5		P39687	Acidic leucine-rich nuclear phosphoprotein 32 family member A GN=ANP32A	ANP32A						J3KPF3	4F2 cell-surface antigen heavy chain GN=SLC3A2	SLC3A2
	Q8N6T3	ADP-ribosylation factor GTPase-activating protein 1 GN=ARFGAP1	ARFGAP1		Q7Z4H7	HAUS augmin-like complex subunit 6 GN=HAUS6	HAUS6		Q99497	Protein DJ-1 GN=PARK7	PARK7		Q96HY6	DDRGK domain-containing protein 1 GN=DDRGK1	DDRGK1		P62191	26S protease regulatory subunit 4 GN=PSMC1	PSMC1		Q96KG9	N-terminal kinase-like protein GN=SCYL1	SCYL1						Q8N6T3	ADP-ribosylation factor GTPase-activating protein 1 GN=ARFGAP1	ARFGAP1
	Q9H019	Mitochondrial fission regulator 1-like GN=MTFR1L	MTFR1L		Q9Y4P8	WD repeat domain phosphoinositide-interacting protein 2 GN=WIPI2	WIPI2		P55010	Eukaryotic translation initiation factor 5 GN=EIF5	EIF5		Q96JB3	Hypermethylated in cancer 2 protein GN=HIC2	HIC2		P31040	Succinate dehydrogenase [ubiquinone] flavoprotein subunit, mitochondrial GN=SDHA	SDHA		Q13177	Serine/threonine-protein kinase PAK 2 GN=PAK2	PAK2						Q9H019	Mitochondrial fission regulator 1-like GN=MTFR1L	MTFR1L
	Q6UWE0	E3 ubiquitin-protein ligase LRSAM1 GN=LRSAM1	LRSAM1		P21291	Cysteine and glycine-rich protein 1 GN=CSRP1	CSRP1		Q9NR30	Nucleolar RNA helicase 2 GN=DDX21	DDX21		Q9BYE4	Small proline-rich protein 2G GN=SPRR2G	SPRR2G		O60664	Perilipin-3 GN=PLIN3	PLIN3		Q9UBK8	Methionine synthase reductase GN=MTRR	MTRR						Q6UWE0	E3 ubiquitin-protein ligase LRSAM1 GN=LRSAM1	LRSAM1
	P00533	Epidermal growth factor receptor GN=EGFR	EGFR		Q14318	Peptidyl-prolyl cis-trans isomerase FKBP8 GN=FKBP8	FKBP8		P51148	Ras-related protein Rab-5C GN=RAB5C	RAB5C		Q9H019	Mitochondrial fission regulator 1-like GN=MTFR1L	MTFR1L		P53396	ATP-citrate synthase GN=ACLY	ACLY		Q9Y6B6	GTP-binding protein SAR1b GN=SAR1B	SAR1B						P00533	Epidermal growth factor receptor GN=EGFR	EGFR
	Q8TBA6	Golgin subfamily A member 5 GN=GOLGA5	GOLGA5		Q99961	Endophilin-A2 GN=SH3GL1	SH3GL1		Q13501	Sequestosome-1 GN=SQSTM1	SQSTM1		Q9H3P7	Golgi resident protein GCP60 GN=ACBD3	ACBD3		P62906	60S ribosomal protein L10a GN=RPL10A	RPL10A		Q9NX40	OCIA domain-containing protein 1 GN=OCIAD1	OCIAD1						Q8TBA6	Golgin subfamily A member 5 GN=GOLGA5	GOLGA5
	O95573	Long-chain-fatty-acid--CoA ligase 3 GN=ACSL3	ACSL3		E9PAV3	Nascent polypeptide-associated complex subunit alpha, muscle-specific form GN=NACA	NACA		P50502	Hsc70-interacting protein GN=ST13	ST13		Q9H444	Charged multivesicular body protein 4b GN=CHMP4B	CHMP4B		J3KPS0	DnaJ (Hsp40) homolog, subfamily B, member 12, isoform CRA_c GN=DNAJB12	DNAJB12		Q15459	Splicing factor 3A subunit 1 GN=SF3A1	SF3A1						O95573	Long-chain-fatty-acid--CoA ligase 3 GN=ACSL3	ACSL3
	Q92900	Regulator of nonsense transcripts 1 GN=UPF1	UPF1		Q969Z3	Mitochondrial amidoxime reducing component 2 GN=MARC2	MARC2		Q13596	Sorting nexin-1 GN=SNX1	SNX1		Q9H490	Phosphatidylinositol glycan anchor biosynthesis class U protein GN=PIGU	PIGU		Q12906	Interleukin enhancer-binding factor 3 GN=ILF3	ILF3		A0A0G2JS82	AP-2 complex subunit alpha-2 (Fragment) GN=AP2A2	AP2A2						Q92900	Regulator of nonsense transcripts 1 GN=UPF1	UPF1
	O00203	AP-3 complex subunit beta-1 GN=AP3B1	AP3B1		Q6P1N0	Coiled-coil and C2 domain-containing protein 1A GN=CC2D1A	CC2D1A		P62314	Small nuclear ribonucleoprotein Sm D1 GN=SNRPD1	SNRPD1		Q9NUQ3	Gamma-taxilin GN=TXLNG	TXLNG		H0Y3Z3	Protein disulfide-isomerase (Fragment) GN=P4HB	P4HB		Q9NRG9	Aladin GN=AAAS	AAAS						O00203	AP-3 complex subunit beta-1 GN=AP3B1	AP3B1
	Q5T7W7	Thiosulfate sulfurtransferase/rhodanese-like domain-containing protein 2 GN=TSTD2	TSTD2		Q96JH7	Deubiquitinating protein VCIP135 GN=VCPIP1	VCPIP1		Q15382	GTP-binding protein Rheb GN=RHEB	RHEB		Q9NZ43	Vesicle transport protein USE1 GN=USE1	USE1		Q5T3N1	Annexin (Fragment) GN=ANXA1	ANXA1		Q86TX2	Acyl-coenzyme A thioesterase 1 GN=ACOT1	ACOT1						Q5T7W7	Thiosulfate sulfurtransferase/rhodanese-like domain-containing protein 2 GN=TSTD2	TSTD2
	Q5SQN1	Synaptosomal-associated protein 47 GN=SNAP47	SNAP47		Q9H3P7	Golgi resident protein GCP60 GN=ACBD3	ACBD3		P35606	Coatomer subunit beta' GN=COPB2	COPB2		Q9UBC2	Epidermal growth factor receptor substrate 15-like 1 GN=EPS15L1	EPS15L1		P35221	Catenin alpha-1 GN=CTNNA1	CTNNA1		A0A087X0K9	Tight junction protein ZO-1 GN=TJP1	TJP1						Q5SQN1	Synaptosomal-associated protein 47 GN=SNAP47	SNAP47
	Q8TEV9	Smith-Magenis syndrome chromosomal region candidate gene 8 protein GN=SMCR8	SMCR8		A0A087WVA8	Testis-expressed protein 2 GN=TEX2	TEX2		O15235	28S ribosomal protein S12, mitochondrial GN=MRPS12	MRPS12		Q9UH62	Armadillo repeat-containing X-linked protein 3 GN=ARMCX3	ARMCX3		P25205	DNA replication licensing factor MCM3 GN=MCM3	MCM3		P27105	Erythrocyte band 7 integral membrane protein GN=STOM	STOM						Q8TEV9	Smith-Magenis syndrome chromosomal region candidate gene 8 protein GN=SMCR8	SMCR8
	Q01968	Inositol polyphosphate 5-phosphatase OCRL-1 GN=OCRL	OCRL		Q96AC1	Fermitin family homolog 2 GN=FERMT2	FERMT2		P62888	60S ribosomal protein L30 GN=RPL30	RPL30		Q9UMZ2	Synergin gamma GN=SYNRG	SYNRG		G8JLK1	Vesicle transport protein USE1 GN=USE1	USE1		P48444	Coatomer subunit delta GN=ARCN1	ARCN1						Q01968	Inositol polyphosphate 5-phosphatase OCRL-1 GN=OCRL	OCRL
	P30419	Glycylpeptide N-tetradecanoyltransferase 1 GN=NMT1	NMT1		Q6P2H3	Centrosomal protein of 85 kDa GN=CEP85	CEP85		Q5T8D3	Acyl-CoA-binding domain-containing protein 5 GN=ACBD5	ACBD5		Q9Y385	Ubiquitin-conjugating enzyme E2 J1 GN=UBE2J1	UBE2J1		Q86TX2	Acyl-coenzyme A thioesterase 1 GN=ACOT1	ACOT1		P34897	Serine hydroxymethyltransferase, mitochondrial GN=SHMT2	SHMT2						P30419	Glycylpeptide N-tetradecanoyltransferase 1 GN=NMT1	NMT1
	P25789	Proteasome subunit alpha type-4 GN=PSMA4	PSMA4		Q6UWE0	E3 ubiquitin-protein ligase LRSAM1 GN=LRSAM1	LRSAM1		H0Y860	Stromal interaction molecule 2 GN=STIM2	STIM2		Q9Y6I9	Testis-expressed protein 264 GN=TEX264	TEX264		H7C433	Mitochondrial fission factor (Fragment) GN=MFF	MFF		Q14697	Neutral alpha-glucosidase AB GN=GANAB	GANAB						P25789	Proteasome subunit alpha type-4 GN=PSMA4	PSMA4
	Q8WVM8	Sec1 family domain-containing protein 1 GN=SCFD1	SCFD1		A0A1B0GVL4	Protein FAM193A GN=FAM193A	FAM193A		P62495	Eukaryotic peptide chain release factor subunit 1 GN=ETF1	ETF1		A0A0J9YXN7	Perilipin-4 GN=PLIN4	PLIN4		P46060	Ran GTPase-activating protein 1 GN=RANGAP1	RANGAP1		A0A0C4DGS5	Golgi autoantigen, golgin subfamily a, 2, isoform CRA_a GN=GOLGA2	GOLGA2						Q8WVM8	Sec1 family domain-containing protein 1 GN=SCFD1	SCFD1
	P08670	Vimentin GN=VIM	VIM		Q96NW4	Ankyrin repeat domain-containing protein 27 GN=ANKRD27	ANKRD27		Q96N67	Dedicator of cytokinesis protein 7 GN=DOCK7	DOCK7		O00429	Dynamin-1-like protein GN=DNM1L	DNM1L		Q9UH62	Armadillo repeat-containing X-linked protein 3 GN=ARMCX3	ARMCX3		F5H479	Ragulator complex protein LAMTOR1 GN=LAMTOR1	LAMTOR1						P08670	Vimentin GN=VIM	VIM
	O76070	Gamma-synuclein GN=SNCG	SNCG		A0A140T9B3	HLA class I histocompatibility antigen, Cw-6 alpha chain GN=HLA-C	HLA-C		P98170	E3 ubiquitin-protein ligase XIAP GN=XIAP	XIAP		P61011	Signal recognition particle 54 kDa protein GN=SRP54	SRP54		Q9H9B4	Sideroflexin-1 GN=SFXN1	SFXN1		P31040	Succinate dehydrogenase [ubiquinone] flavoprotein subunit, mitochondrial GN=SDHA	SDHA						O76070	Gamma-synuclein GN=SNCG	SNCG
	P86790	Vacuolar fusion protein CCZ1 homolog B GN=CCZ1B	CCZ1B		O75179	Ankyrin repeat domain-containing protein 17 GN=ANKRD17	ANKRD17		P31689	DnaJ homolog subfamily A member 1 GN=DNAJA1	DNAJA1		Q14247	Src substrate cortactin GN=CTTN	CTTN		E9PKT8	Nucleosome assembly protein 1-like 4 (Fragment) GN=NAP1L4	NAP1L4		G5E9X3	Fibronectin type III domain containing 3A, isoform CRA_f GN=FNDC3A	FNDC3A						P86790	Vacuolar fusion protein CCZ1 homolog B GN=CCZ1B	CCZ1B
	Q9Y2H6	Fibronectin type-III domain-containing protein 3A GN=FNDC3A	FNDC3A		Q7Z434	Mitochondrial antiviral-signaling protein GN=MAVS	MAVS		Q14004	Cyclin-dependent kinase 13 GN=CDK13	CDK13		Q14684	Ribosomal RNA processing protein 1 homolog B GN=RRP1B	RRP1B		P40926	Malate dehydrogenase, mitochondrial GN=MDH2	MDH2		Q9UQ35	Serine/arginine repetitive matrix protein 2 GN=SRRM2	SRRM2						Q9Y2H6	Fibronectin type-III domain-containing protein 3A GN=FNDC3A	FNDC3A
	Q9NX40	OCIA domain-containing protein 1 GN=OCIAD1	OCIAD1		A0A0A0MRV0	Ribosome-binding protein 1 GN=RRBP1	RRBP1		Q96HC4	PDZ and LIM domain protein 5 GN=PDLIM5	PDLIM5		Q1ED39	Lysine-rich nucleolar protein 1 GN=KNOP1	KNOP1		P40763	Signal transducer and activator of transcription 3 GN=STAT3	STAT3		B4DUR8	T-complex protein 1 subunit gamma GN=CCT3	CCT3						Q9NX40	OCIA domain-containing protein 1 GN=OCIAD1	OCIAD1
	P53621	Coatomer subunit alpha GN=COPA	COPA		Q9Y2G8	DnaJ homolog subfamily C member 16 GN=DNAJC16	DNAJC16		Q9NP61	ADP-ribosylation factor GTPase-activating protein 3 GN=ARFGAP3	ARFGAP3		Q92900	Regulator of nonsense transcripts 1 GN=UPF1	UPF1		Q9BQG0	Myb-binding protein 1A GN=MYBBP1A	MYBBP1A		O43396	Thioredoxin-like protein 1 GN=TXNL1	TXNL1						P53621	Coatomer subunit alpha GN=COPA	COPA
	A0A0C4DFL7	Lanosterol 14-alpha demethylase GN=CYP51A1	CYP51A1		A0A0B4J269	Uncharacterized protein	#VALUE!		Q9NQW1	Protein transport protein Sec31B GN=SEC31B	SEC31B						Q13596	Sorting nexin-1 GN=SNX1	SNX1		Q15393	Splicing factor 3B subunit 3 GN=SF3B3	SF3B3						A0A0C4DFL7	Lanosterol 14-alpha demethylase GN=CYP51A1	CYP51A1
	Q9UGP8	Translocation protein SEC63 homolog GN=SEC63	SEC63		P49069	Calcium signal-modulating cyclophilin ligand GN=CAMLG	CAMLG		O43707	Alpha-actinin-4 GN=ACTN4	ACTN4						P35606	Coatomer subunit beta' GN=COPB2	COPB2		Q9H223	EH domain-containing protein 4 GN=EHD4	EHD4						Q9UGP8	Translocation protein SEC63 homolog GN=SEC63	SEC63
	O75369	Filamin-B GN=FLNB	FLNB		Q9C0D5	Protein TANC1 GN=TANC1	TANC1		Q8N5M4	Tetratricopeptide repeat protein 9C GN=TTC9C	TTC9C						P31689	DnaJ homolog subfamily A member 1 GN=DNAJA1	DNAJA1		Q9NR30	Nucleolar RNA helicase 2 GN=DDX21	DDX21						O75369	Filamin-B GN=FLNB	FLNB
	Q14103	Heterogeneous nuclear ribonucleoprotein D0 GN=HNRNPD	HNRNPD		Q8NHP6	Motile sperm domain-containing protein 2 GN=MOSPD2	MOSPD2		Q9UQN3	Charged multivesicular body protein 2b GN=CHMP2B	CHMP2B						A0A0A0MR02	Voltage-dependent anion-selective channel protein 2 (Fragment) GN=VDAC2	VDAC2		P02663	Alpha-S2-casein OS=Bos taurus GN=CSN1S2	Bos taurus GN=CSN1S2						Q14103	Heterogeneous nuclear ribonucleoprotein D0 GN=HNRNPD	HNRNPD
	P46060	Ran GTPase-activating protein 1 GN=RANGAP1	RANGAP1		Q8N6T3	ADP-ribosylation factor GTPase-activating protein 1 GN=ARFGAP1	ARFGAP1		A0A1B0GVS7	Uncharacterized protein GN=LOC107986096	LOC107986096						Q01082	Spectrin beta chain, non-erythrocytic 1 GN=SPTBN1	SPTBN1		J3KTL2	Serine/arginine-rich-splicing factor 1 GN=SRSF1	SRSF1						P46060	Ran GTPase-activating protein 1 GN=RANGAP1	RANGAP1
	P52597	Heterogeneous nuclear ribonucleoprotein F GN=HNRNPF	HNRNPF		Q8N4C8	Misshapen-like kinase 1 GN=MINK1	MINK1		Q9Y446	Plakophilin-3 GN=PKP3	PKP3						D6RIA5	Disabled homolog 2 (Fragment) GN=DAB2 SV=8	DAB2 SV=8		P39748	Flap endonuclease 1 GN=FEN1	FEN1						P52597	Heterogeneous nuclear ribonucleoprotein F GN=HNRNPF	HNRNPF
	O15498	Synaptobrevin homolog YKT6 GN=YKT6	YKT6		Q9H8Y8	Golgi reassembly-stacking protein 2 GN=GORASP2	GORASP2		O00401	Neural Wiskott-Aldrich syndrome protein GN=WASL	WASL						Q9Y6Y8	SEC23-interacting protein GN=SEC23IP	SEC23IP		P07814	Bifunctional glutamate/proline--tRNA ligase GN=EPRS	EPRS						O15498	Synaptobrevin homolog YKT6 GN=YKT6	YKT6
	A0A0U1RRM4	Polypyrimidine tract-binding protein 1 GN=PTBP1	PTBP1		Q08379	Golgin subfamily A member 2 GN=GOLGA2	GOLGA2		P08238	Heat shock protein HSP 90-beta GN=HSP90AB1	HSP90AB1						P43121	Cell surface glycoprotein MUC18 GN=MCAM	MCAM		P35606	Coatomer subunit beta' GN=COPB2	COPB2						A0A0U1RRM4	Polypyrimidine tract-binding protein 1 GN=PTBP1	PTBP1
	Q15907	Ras-related protein Rab-11B GN=RAB11B	RAB11B		Q9UNF1	Melanoma-associated antigen D2 GN=MAGED2	MAGED2		P11021	78 kDa glucose-regulated protein GN=HSPA5	HSPA5						A6NLN1	Polypyrimidine tract binding protein 1, isoform CRA_b GN=PTBP1	PTBP1		Q9H3N1	Thioredoxin-related transmembrane protein 1 GN=TMX1	TMX1						Q15907	Ras-related protein Rab-11B GN=RAB11B	RAB11B
	A0A024R4E5	High density lipoprotein binding protein (Vigilin), isoform CRA_a GN=HDLBP	HDLBP		O75410	Transforming acidic coiled-coil-containing protein 1 GN=TACC1	TACC1		P07900	Heat shock protein HSP 90-alpha GN=HSP90AA1	HSP90AA1						Q9Y2G8	DnaJ homolog subfamily C member 16 GN=DNAJC16	DNAJC16		Q15046	Lysine--tRNA ligase GN=KARS	KARS						A0A024R4E5	High density lipoprotein binding protein (Vigilin), isoform CRA_a GN=HDLBP	HDLBP
	Q9NVN8	Guanine nucleotide-binding protein-like 3-like protein GN=GNL3L	GNL3L		Q8WUX9	Charged multivesicular body protein 7 GN=CHMP7	CHMP7		P00338	L-lactate dehydrogenase A chain GN=LDHA	LDHA						H7C2W9	60S ribosomal protein L31 (Fragment) GN=RPL31	RPL31		P25205	DNA replication licensing factor MCM3 GN=MCM3	MCM3						Q9NVN8	Guanine nucleotide-binding protein-like 3-like protein GN=GNL3L	GNL3L
	P31946	14-3-3 protein beta/alpha GN=YWHAB	YWHAB		P07195	L-lactate dehydrogenase B chain GN=LDHB	LDHB		A0A0G2JIW1	Heat shock 70 kDa protein 1B GN=HSPA1B	HSPA1B						Q15393	Splicing factor 3B subunit 3 GN=SF3B3	SF3B3		Q9Y617	Phosphoserine aminotransferase GN=PSAT1	PSAT1						P31946	14-3-3 protein beta/alpha GN=YWHAB	YWHAB
	Q99961	Endophilin-A2 GN=SH3GL1	SH3GL1		O43402	ER membrane protein complex subunit 8 GN=EMC8	EMC8		P07195	L-lactate dehydrogenase B chain GN=LDHB	LDHB						O95487	Protein transport protein Sec24B GN=SEC24B	SEC24B		A0A087X253	AP-2 complex subunit beta GN=AP2B1	AP2B1						Q99961	Endophilin-A2 GN=SH3GL1	SH3GL1
	Q9NRG9	Aladin GN=AAAS	AAAS		Q6NUQ4	Transmembrane protein 214 GN=TMEM214	TMEM214		P10809	60 kDa heat shock protein, mitochondrial GN=HSPD1	HSPD1						A0A087WVQ6	Clathrin heavy chain GN=CLTC	CLTC		H7C5W9	Sarcoplasmic/endoplasmic reticulum calcium ATPase 2 (Fragment) GN=ATP2A2	ATP2A2						Q9NRG9	Aladin GN=AAAS	AAAS
	Q15642	Cdc42-interacting protein 4 GN=TRIP10	TRIP10		O00203	AP-3 complex subunit beta-1 GN=AP3B1	AP3B1		P62269	40S ribosomal protein S18 GN=RPS18	RPS18						O00231	26S proteasome non-ATPase regulatory subunit 11 GN=PSMD11	PSMD11		P16435	NADPH--cytochrome P450 reductase GN=POR	POR						Q15642	Cdc42-interacting protein 4 GN=TRIP10	TRIP10
	D6REX3	Protein transport protein Sec31A GN=SEC31A	SEC31A		Q8N5K1	CDGSH iron-sulfur domain-containing protein 2 GN=CISD2	CISD2		P62249	40S ribosomal protein S16 GN=RPS16	RPS16						Q8NBU5	ATPase family AAA domain-containing protein 1 GN=ATAD1	ATAD1		Q14315	Filamin-C GN=FLNC	FLNC						D6REX3	Protein transport protein Sec31A GN=SEC31A	SEC31A
	Q8NBU5	ATPase family AAA domain-containing protein 1 GN=ATAD1	ATAD1		P25098	Beta-adrenergic receptor kinase 1 GN=GRK2	GRK2		J3KTA4	Probable ATP-dependent RNA helicase DDX5 GN=DDX5	DDX5						B8ZZL8	10 kDa heat shock protein, mitochondrial GN=HSPE1	HSPE1		P62820	Ras-related protein Rab-1A GN=RAB1A	RAB1A						Q8NBU5	ATPase family AAA domain-containing protein 1 GN=ATAD1	ATAD1
	P50502	Hsc70-interacting protein GN=ST13	ST13		D6REX3	Protein transport protein Sec31A GN=SEC31A	SEC31A		P62851	40S ribosomal protein S25 GN=RPS25	RPS25						Q9UHD8	Septin-9 GN=SEPT9	SEPT9		G3V1B3	60S ribosomal protein L21 GN=RPL21	RPL21						P50502	Hsc70-interacting protein GN=ST13	ST13
	C9IZQ1	Translocon-associated protein subunit alpha GN=SSR1	SSR1		Q12772	Sterol regulatory element-binding protein 2 GN=SREBF2	SREBF2		Q02878	60S ribosomal protein L6 GN=RPL6	RPL6						H0Y4Y4	EF-hand domain-containing protein D2 (Fragment) GN=EFHD2	EFHD2		F1T0I1	Protein transport protein Sec16A GN=SEC16A	SEC16A						C9IZQ1	Translocon-associated protein subunit alpha GN=SSR1	SSR1
	P13667	Protein disulfide-isomerase A4 GN=PDIA4	PDIA4		Q15942	Zyxin GN=ZYX	ZYX		P26641	Elongation factor 1-gamma GN=EEF1G	EEF1G						A0A087WTU3	Testis-expressed protein 264 GN=TEX264	TEX264		P62913	60S ribosomal protein L11 GN=RPL11	RPL11						P13667	Protein disulfide-isomerase A4 GN=PDIA4	PDIA4
	O00400	Acetyl-coenzyme A transporter 1 GN=SLC33A1	SLC33A1		A0A024QZP7	Cell division cycle 2, G1 to S and G2 to M, isoform CRA_a GN=CDC2	CDC2		P13639	Elongation factor 2 GN=EEF2	EEF2						O60831	PRA1 family protein 2 GN=PRAF2	PRAF2		P33993	DNA replication licensing factor MCM7 GN=MCM7	MCM7						O00400	Acetyl-coenzyme A transporter 1 GN=SLC33A1	SLC33A1
	P22234	Multifunctional protein ADE2 GN=PAICS	PAICS		O15498	Synaptobrevin homolog YKT6 GN=YKT6	YKT6		P14618	Pyruvate kinase PKM GN=PKM	PKM						P54819	Adenylate kinase 2, mitochondrial GN=AK2	AK2		Q9H853	Putative tubulin-like protein alpha-4B GN=TUBA4B	TUBA4B						P22234	Multifunctional protein ADE2 GN=PAICS	PAICS
	Q9NXW2	DnaJ homolog subfamily B member 12 GN=DNAJB12	DNAJB12		Q8NBU5	ATPase family AAA domain-containing protein 1 GN=ATAD1	ATAD1		P38646	Stress-70 protein, mitochondrial GN=HSPA9	HSPA9						B9A041	Malate dehydrogenase, cytoplasmic GN=MDH1	MDH1		P78318	Immunoglobulin-binding protein 1 GN=IGBP1	IGBP1						Q9NXW2	DnaJ homolog subfamily B member 12 GN=DNAJB12	DNAJB12
	P41236	Protein phosphatase inhibitor 2 GN=PPP1R2	PPP1R2		P15880	40S ribosomal protein S2 GN=RPS2	RPS2		F5H5D3	Tubulin alpha chain GN=TUBA1C	TUBA1C						J3QQM1	26S protease regulatory subunit 8 (Fragment) GN=PSMC5	PSMC5		Q00325	Phosphate carrier protein, mitochondrial GN=SLC25A3	SLC25A3						P41236	Protein phosphatase inhibitor 2 GN=PPP1R2	PPP1R2
	Q9Y5M8	Signal recognition particle receptor subunit beta GN=SRPRB	SRPRB		A0A087WT23	UBX domain-containing protein 8 GN=UBXN8	UBXN8		P42677	40S ribosomal protein S27 GN=RPS27	RPS27						Q15029	116 kDa U5 small nuclear ribonucleoprotein component GN=EFTUD2	EFTUD2		P06493	Cyclin-dependent kinase 1 GN=CDK1	CDK1						Q9Y5M8	Signal recognition particle receptor subunit beta GN=SRPRB	SRPRB
	P49069	Calcium signal-modulating cyclophilin ligand GN=CAMLG	CAMLG		Q5VWC4	26S proteasome non-ATPase regulatory subunit 4 GN=PSMD4	PSMD4		P07355	Annexin A2 GN=ANXA2	ANXA2						P54886	Delta-1-pyrroline-5-carboxylate synthase GN=ALDH18A1	ALDH18A1		P55084	Trifunctional enzyme subunit beta, mitochondrial GN=HADHB	HADHB						P49069	Calcium signal-modulating cyclophilin ligand GN=CAMLG	CAMLG
	Q14669	E3 ubiquitin-protein ligase TRIP12 GN=TRIP12	TRIP12		A0A024R571	EH domain-containing protein 1 GN=EHD1	EHD1		P26373	60S ribosomal protein L13 GN=RPL13	RPL13						P14868	Aspartate--tRNA ligase, cytoplasmic GN=DARS	DARS		E9PGZ1	Caldesmon GN=CALD1	CALD1						Q14669	E3 ubiquitin-protein ligase TRIP12 GN=TRIP12	TRIP12
	P23921	Ribonucleoside-diphosphate reductase large subunit GN=RRM1	RRM1		Q04721	Neurogenic locus notch homolog protein 2 GN=NOTCH2	NOTCH2		P23396	40S ribosomal protein S3 GN=RPS3	RPS3						A0A087X0K9	Tight junction protein ZO-1 GN=TJP1	TJP1		Q13310	Polyadenylate-binding protein 4 GN=PABPC4	PABPC4						P23921	Ribonucleoside-diphosphate reductase large subunit GN=RRM1	RRM1
	Q6P1N0	Coiled-coil and C2 domain-containing protein 1A GN=CC2D1A	CC2D1A		Q9NXW2	DnaJ homolog subfamily B member 12 GN=DNAJB12	DNAJB12		P05141	ADP/ATP translocase 2 GN=SLC25A5	SLC25A5						P17980	26S protease regulatory subunit 6A GN=PSMC3	PSMC3		P61513	60S ribosomal protein L37a GN=RPL37A	RPL37A						Q6P1N0	Coiled-coil and C2 domain-containing protein 1A GN=CC2D1A	CC2D1A
	Q9GZY8	Mitochondrial fission factor GN=MFF	MFF		P26232	Catenin alpha-2 GN=CTNNA2	CTNNA2		P19338	Nucleolin GN=NCL	NCL						P17081	Rho-related GTP-binding protein RhoQ GN=RHOQ	RHOQ		P52907	F-actin-capping protein subunit alpha-1 GN=CAPZA1	CAPZA1						Q9GZY8	Mitochondrial fission factor GN=MFF	MFF
	Q7L592	Protein arginine methyltransferase NDUFAF7, mitochondrial GN=NDUFAF7	NDUFAF7		Q9NYL9	Tropomodulin-3 GN=TMOD3	TMOD3		A0A0A6YYL6	Protein RPL17-C18orf32 GN=RPL17-C18orf32	RPL17-C18orf32						Q8TEY7	Ubiquitin carboxyl-terminal hydrolase 33 GN=USP33	USP33		A0A024R571	EH domain-containing protein 1 GN=EHD1	EHD1						Q7L592	Protein arginine methyltransferase NDUFAF7, mitochondrial GN=NDUFAF7	NDUFAF7
	Q9Y385	Ubiquitin-conjugating enzyme E2 J1 GN=UBE2J1	UBE2J1		Q2TAZ0	Autophagy-related protein 2 homolog A GN=ATG2A	ATG2A		P60842	Eukaryotic initiation factor 4A-I GN=EIF4A1	EIF4A1						A0A0J9YWZ2	14-3-3 protein beta/alpha (Fragment) GN=YWHAB	YWHAB		Q6P996	Pyridoxal-dependent decarboxylase domain-containing protein 1 GN=PDXDC1	PDXDC1						Q9Y385	Ubiquitin-conjugating enzyme E2 J1 GN=UBE2J1	UBE2J1
	Q96A33	Coiled-coil domain-containing protein 47 GN=CCDC47	CCDC47		O00400	Acetyl-coenzyme A transporter 1 GN=SLC33A1	SLC33A1		Q8TAA9	Vang-like protein 1 GN=VANGL1	VANGL1						Q15042	Rab3 GTPase-activating protein catalytic subunit GN=RAB3GAP1	RAB3GAP1		B8ZZL8	10 kDa heat shock protein, mitochondrial GN=HSPE1	HSPE1						Q96A33	Coiled-coil domain-containing protein 47 GN=CCDC47	CCDC47
	A0A140T930	HLA class I histocompatibility antigen, Cw-6 alpha chain GN=HLA-C	HLA-C		P22626	Heterogeneous nuclear ribonucleoproteins A2/B1 GN=HNRNPA2B1	HNRNPA2B1		P09651	Heterogeneous nuclear ribonucleoprotein A1 GN=HNRNPA1	HNRNPA1						A0A0A0MRM9	Nucleolar and coiled-body phosphoprotein 1 (Fragment) GN=NOLC1	NOLC1		Q92973	Transportin-1 GN=TNPO1	TNPO1						A0A140T930	HLA class I histocompatibility antigen, Cw-6 alpha chain GN=HLA-C	HLA-C
	Q6P2H3	Centrosomal protein of 85 kDa GN=CEP85	CEP85		P01891	HLA class I histocompatibility antigen, A-68 alpha chain GN=HLA-A	HLA-A		P05388	60S acidic ribosomal protein P0 GN=RPLP0	RPLP0						Q9GZY8	Mitochondrial fission factor GN=MFF	MFF		Q92900	Regulator of nonsense transcripts 1 GN=UPF1	UPF1						Q6P2H3	Centrosomal protein of 85 kDa GN=CEP85	CEP85
	P54886	Delta-1-pyrroline-5-carboxylate synthase GN=ALDH18A1	ALDH18A1		Q8TAT6	Nuclear protein localization protein 4 homolog GN=NPLOC4	NPLOC4		P81605	Dermcidin GN=DCD	DCD						Q9UMZ2	Synergin gamma GN=SYNRG	SYNRG		Q92575	UBX domain-containing protein 4 GN=UBXN4	UBXN4						P54886	Delta-1-pyrroline-5-carboxylate synthase GN=ALDH18A1	ALDH18A1
	Q15042	Rab3 GTPase-activating protein catalytic subunit GN=RAB3GAP1	RAB3GAP1		A0A087WYR3	Tumor protein D54 GN=TPD52L2	TPD52L2		E9PAV3	Nascent polypeptide-associated complex subunit alpha, muscle-specific form GN=NACA	NACA						Q5HYI8	Rab-like protein 3 GN=RABL3	RABL3		Q96JH7	Deubiquitinating protein VCIP135 GN=VCPIP1	VCPIP1						Q15042	Rab3 GTPase-activating protein catalytic subunit GN=RAB3GAP1	RAB3GAP1
	Q96HY6	DDRGK domain-containing protein 1 GN=DDRGK1	DDRGK1		B8ZZS0	BET1-like protein GN=BET1L	BET1L		P25705	ATP synthase subunit alpha, mitochondrial GN=ATP5A1	ATP5A1						Q5T7C4	High mobility group protein B1 GN=HMGB1	HMGB1		P61981	14-3-3 protein gamma GN=YWHAG	YWHAG						Q96HY6	DDRGK domain-containing protein 1 GN=DDRGK1	DDRGK1
	P04843	Dolichyl-diphosphooligosaccharide--protein glycosyltransferase subunit 1 GN=RPN1	RPN1		Q9NPA0	ER membrane protein complex subunit 7 GN=EMC7	EMC7		P15924	Desmoplakin GN=DSP	DSP						G3V2Y4	Serine hydroxymethyltransferase (Fragment) GN=SHMT2	SHMT2		P38919	Eukaryotic initiation factor 4A-III GN=EIF4A3	EIF4A3						P04843	Dolichyl-diphosphooligosaccharide--protein glycosyltransferase subunit 1 GN=RPN1	RPN1
	O00151	PDZ and LIM domain protein 1 GN=PDLIM1	PDLIM1		Q86V48	Leucine zipper protein 1 GN=LUZP1	LUZP1		P29401	Transketolase GN=TKT	TKT						P16435	NADPH--cytochrome P450 reductase GN=POR	POR		Q15390	Mitochondrial fission regulator 1 GN=MTFR1	MTFR1						O00151	PDZ and LIM domain protein 1 GN=PDLIM1	PDLIM1
	O60443	Non-syndromic hearing impairment protein 5 GN=DFNA5	DFNA5		Q9BY44	Eukaryotic translation initiation factor 2A GN=EIF2A	EIF2A		P45880	Voltage-dependent anion-selective channel protein 2 GN=VDAC2	VDAC2						P33991	DNA replication licensing factor MCM4 GN=MCM4	MCM4		P52292	Importin subunit alpha-1 GN=KPNA2	KPNA2						O60443	Non-syndromic hearing impairment protein 5 GN=DFNA5	DFNA5
	Q8N5K1	CDGSH iron-sulfur domain-containing protein 2 GN=CISD2	CISD2		Q9HAU0	Pleckstrin homology domain-containing family A member 5 GN=PLEKHA5	PLEKHA5		P39019	40S ribosomal protein S19 GN=RPS19	RPS19						Q9H6T3	RNA polymerase II-associated protein 3 GN=RPAP3	RPAP3		P05109	Protein S100-A8 GN=S100A8	S100A8						Q8N5K1	CDGSH iron-sulfur domain-containing protein 2 GN=CISD2	CISD2
	P17980	26S protease regulatory subunit 6A GN=PSMC3	PSMC3		P41236	Protein phosphatase inhibitor 2 GN=PPP1R2	PPP1R2		Q5T3I0	G patch domain-containing protein 4 GN=GPATCH4	GPATCH4						F2Z2K0	NSFL1 cofactor p47 GN=NSFL1C	NSFL1C		B8ZZY2	Arf-GAP domain and FG repeat-containing protein 1 GN=AGFG1	AGFG1						P17980	26S protease regulatory subunit 6A GN=PSMC3	PSMC3
	Q9BQG0	Myb-binding protein 1A GN=MYBBP1A	MYBBP1A		O95573	Long-chain-fatty-acid--CoA ligase 3 GN=ACSL3	ACSL3		O14617	AP-3 complex subunit delta-1 GN=AP3D1	AP3D1						Q14152	Eukaryotic translation initiation factor 3 subunit A GN=EIF3A	EIF3A		O43684	Mitotic checkpoint protein BUB3 GN=BUB3	BUB3						Q9BQG0	Myb-binding protein 1A GN=MYBBP1A	MYBBP1A
	Q96TA2	ATP-dependent zinc metalloprotease YME1L1 GN=YME1L1	YME1L1		P27105	Erythrocyte band 7 integral membrane protein GN=STOM	STOM		E7EX29	14-3-3 protein zeta/delta (Fragment) GN=YWHAZ	YWHAZ						Q9BQE5	Apolipoprotein L2 GN=APOL2	APOL2		P46060	Ran GTPase-activating protein 1 GN=RANGAP1	RANGAP1						Q96TA2	ATP-dependent zinc metalloprotease YME1L1 GN=YME1L1	YME1L1
	I1E4Y6	PERQ amino acid-rich with GYF domain-containing protein 2 GN=GIGYF2	GIGYF2		Q8TBA6	Golgin subfamily A member 5 GN=GOLGA5	GOLGA5		P35232	Prohibitin GN=PHB	PHB						P39748	Flap endonuclease 1 GN=FEN1	FEN1		Q9GZY8	Mitochondrial fission factor GN=MFF	MFF						I1E4Y6	PERQ amino acid-rich with GYF domain-containing protein 2 GN=GIGYF2	GIGYF2
	A0A087WTP3	Far upstream element-binding protein 2 GN=KHSRP	KHSRP		Q5T6F2	Ubiquitin-associated protein 2 GN=UBAP2	UBAP2		P04083	Annexin A1 GN=ANXA1	ANXA1						P13010	X-ray repair cross-complementing protein 5 GN=XRCC5	XRCC5		Q5SNT2	Transmembrane protein 201 GN=TMEM201	TMEM201						A0A087WTP3	Far upstream element-binding protein 2 GN=KHSRP	KHSRP
	Q9H3N1	Thioredoxin-related transmembrane protein 1 GN=TMX1	TMX1		Q8TC07	TBC1 domain family member 15 GN=TBC1D15	TBC1D15		P06576	ATP synthase subunit beta, mitochondrial GN=ATP5B	ATP5B						P00390	Glutathione reductase, mitochondrial GN=GSR	GSR		O14950	Myosin regulatory light chain 12B GN=MYL12B	MYL12B						Q9H3N1	Thioredoxin-related transmembrane protein 1 GN=TMX1	TMX1
	O75179	Ankyrin repeat domain-containing protein 17 GN=ANKRD17	ANKRD17		Q9NRA8	Eukaryotic translation initiation factor 4E transporter GN=EIF4ENIF1	EIF4ENIF1		P61978	Heterogeneous nuclear ribonucleoprotein K GN=HNRNPK	HNRNPK						E9PDF6	Unconventional myosin-Ib GN=MYO1B	MYO1B		Q13243	Serine/arginine-rich splicing factor 5 GN=SRSF5	SRSF5						O75179	Ankyrin repeat domain-containing protein 17 GN=ANKRD17	ANKRD17
	P52907	F-actin-capping protein subunit alpha-1 GN=CAPZA1	CAPZA1		Q14669	E3 ubiquitin-protein ligase TRIP12 GN=TRIP12	TRIP12		P05387	60S acidic ribosomal protein P2 GN=RPLP2	RPLP2						Q14318	Peptidyl-prolyl cis-trans isomerase FKBP8 GN=FKBP8	FKBP8		Q8WVM8	Sec1 family domain-containing protein 1 GN=SCFD1	SCFD1						P52907	F-actin-capping protein subunit alpha-1 GN=CAPZA1	CAPZA1
	Q13200	26S proteasome non-ATPase regulatory subunit 2 GN=PSMD2	PSMD2		Q92545	Transmembrane protein 131 GN=TMEM131	TMEM131		A0A075B716	40S ribosomal protein S17 GN=RPS17	RPS17						H7C3A1	Serrate RNA effector molecule homolog (Fragment) GN=SRRT	SRRT		E7EMC7	Sequestosome-1 GN=SQSTM1	SQSTM1						Q13200	26S proteasome non-ATPase regulatory subunit 2 GN=PSMD2	PSMD2
	M0QYN0	Myeloid-derived growth factor GN=MYDGF	MYDGF		Q8NFH5	Nucleoporin NUP53 GN=NUP35	NUP35		P46777	60S ribosomal protein L5 GN=RPL5	RPL5						Q92688	Acidic leucine-rich nuclear phosphoprotein 32 family member B GN=ANP32B	ANP32B		Q96N66	Lysophospholipid acyltransferase 7 GN=MBOAT7	MBOAT7						M0QYN0	Myeloid-derived growth factor GN=MYDGF	MYDGF
	P18850	Cyclic AMP-dependent transcription factor ATF-6 alpha GN=ATF6	ATF6		Q15642	Cdc42-interacting protein 4 GN=TRIP10	TRIP10		P50990	T-complex protein 1 subunit theta GN=CCT8	CCT8						E9PKP6	Phosphatidylinositol-binding clathrin assembly protein (Fragment) GN=PICALM	PICALM		Q9BQE5	Apolipoprotein L2 GN=APOL2	APOL2						P18850	Cyclic AMP-dependent transcription factor ATF-6 alpha GN=ATF6	ATF6
	Q8IWZ3	Ankyrin repeat and KH domain-containing protein 1 GN=ANKHD1	ANKHD1		Q9UH65	Switch-associated protein 70 GN=SWAP70	SWAP70		A0A0D9SF53	ATP-dependent RNA helicase DDX3X GN=DDX3X	DDX3X						Q9BVC6	Transmembrane protein 109 GN=TMEM109	TMEM109		O43615	Mitochondrial import inner membrane translocase subunit TIM44 GN=TIMM44	TIMM44						Q8IWZ3	Ankyrin repeat and KH domain-containing protein 1 GN=ANKHD1	ANKHD1
	Q96HC4	PDZ and LIM domain protein 5 GN=PDLIM5	PDLIM5		Q96E22	Dehydrodolichyl diphosphate synthase complex subunit NUS1 GN=NUS1	NUS1		P22314	Ubiquitin-like modifier-activating enzyme 1 GN=UBA1	UBA1						P01891	HLA class I histocompatibility antigen, A-68 alpha chain GN=HLA-A	HLA-A		A0A087WTU3	Testis-expressed protein 264 GN=TEX264	TEX264						Q96HC4	PDZ and LIM domain protein 5 GN=PDLIM5	PDLIM5
	Q86UL3	Glycerol-3-phosphate acyltransferase 4 GN=GPAT4	GPAT4		A0A087WY31	YTH domain-containing family protein 3 GN=YTHDF3	YTHDF3		P04843	Dolichyl-diphosphooligosaccharide--protein glycosyltransferase subunit 1 GN=RPN1	RPN1						H0YDT6	Eukaryotic translation initiation factor 3 subunit F (Fragment) GN=EIF3F	EIF3F		O95210	Starch-binding domain-containing protein 1 GN=STBD1	STBD1						Q86UL3	Glycerol-3-phosphate acyltransferase 4 GN=GPAT4	GPAT4
	A0A087WT44	Heme oxygenase 2 GN=HMOX2	HMOX2		P51812	Ribosomal protein S6 kinase alpha-3 GN=RPS6KA3	RPS6KA3		P62280	40S ribosomal protein S11 GN=RPS11	RPS11						I3L192	Basigin (Fragment) GN=BSG SV=8	BSG SV=8		E9PP21	Cysteine and glycine-rich protein 1 GN=CSRP1	CSRP1						A0A087WT44	Heme oxygenase 2 GN=HMOX2	HMOX2
	R4GN35	DENN domain-containing protein 4C GN=DENND4C	DENND4C		Q12802	A-kinase anchor protein 13 GN=AKAP13	AKAP13		O75390	Citrate synthase, mitochondrial GN=CS	CS						Q92968	Peroxisomal membrane protein PEX13 GN=PEX13	PEX13		E9PKT8	Nucleosome assembly protein 1-like 4 (Fragment) GN=NAP1L4	NAP1L4						R4GN35	DENN domain-containing protein 4C GN=DENND4C	DENND4C
	A0A024QZP7	Cell division cycle 2, G1 to S and G2 to M, isoform CRA_a GN=CDC2	CDC2		Q8IVM0	Coiled-coil domain-containing protein 50 GN=CCDC50	CCDC50										P24539	ATP synthase F(0) complex subunit B1, mitochondrial GN=ATP5F1	ATP5F1		P43121	Cell surface glycoprotein MUC18 GN=MCAM	MCAM						A0A024QZP7	Cell division cycle 2, G1 to S and G2 to M, isoform CRA_a GN=CDC2	CDC2
	Q9NXB0	Meckel syndrome type 1 protein GN=MKS1	MKS1		Q8IZH2	5'-3' exoribonuclease 1 GN=XRN1	XRN1										P38117	Electron transfer flavoprotein subunit beta GN=ETFB	ETFB		Q92997	Segment polarity protein dishevelled homolog DVL-3 GN=DVL3	DVL3						Q9NXB0	Meckel syndrome type 1 protein GN=MKS1	MKS1
	Q9UHX1	Poly(U)-binding-splicing factor PUF60 GN=PUF60	PUF60		P22090	40S ribosomal protein S4, Y isoform 1 GN=RPS4Y1	RPS4Y1										Q99729	Heterogeneous nuclear ribonucleoprotein A/B GN=HNRNPAB	HNRNPAB		Q9UNK9	Protein angel homolog 1 GN=ANGEL1	ANGEL1						Q9UHX1	Poly(U)-binding-splicing factor PUF60 GN=PUF60	PUF60
	P34897	Serine hydroxymethyltransferase, mitochondrial GN=SHMT2	SHMT2		Q8TEY7	Ubiquitin carboxyl-terminal hydrolase 33 GN=USP33	USP33										P51148	Ras-related protein Rab-5C GN=RAB5C	RAB5C		K7ELL7	Glucosidase 2 subunit beta GN=PRKCSH	PRKCSH						P34897	Serine hydroxymethyltransferase, mitochondrial GN=SHMT2	SHMT2
	Q7Z4H7	HAUS augmin-like complex subunit 6 GN=HAUS6	HAUS6		Q8WVJ2	NudC domain-containing protein 2 GN=NUDCD2	NUDCD2										Q92900	Regulator of nonsense transcripts 1 GN=UPF1	UPF1		P61026	Ras-related protein Rab-10 GN=RAB10	RAB10						Q7Z4H7	HAUS augmin-like complex subunit 6 GN=HAUS6	HAUS6
	P49721	Proteasome subunit beta type-2 GN=PSMB2	PSMB2		Q6PL24	Protein TMED8 GN=TMED8	TMED8										P35998	26S protease regulatory subunit 7 GN=PSMC2	PSMC2		P01891	HLA class I histocompatibility antigen, A-68 alpha chain GN=HLA-A	HLA-A						P49721	Proteasome subunit beta type-2 GN=PSMB2	PSMB2
	P08133	Annexin A6 GN=ANXA6	ANXA6		A0A1B0GTW1	Tight junction protein ZO-2 GN=TJP2	TJP2										P60763	Ras-related C3 botulinum toxin substrate 3 GN=RAC3	RAC3		J3KPS0	DnaJ (Hsp40) homolog, subfamily B, member 12, isoform CRA_c GN=DNAJB12	DNAJB12						P08133	Annexin A6 GN=ANXA6	ANXA6
	J3KQ69	DNA replication licensing factor MCM3 GN=MCM3	MCM3		Q92692	Nectin-2 GN=NECTIN2	NECTIN2										O60884	DnaJ homolog subfamily A member 2 GN=DNAJA2	DNAJA2		Q92968	Peroxisomal membrane protein PEX13 GN=PEX13	PEX13						J3KQ69	DNA replication licensing factor MCM3 GN=MCM3	MCM3
	O75534	Cold shock domain-containing protein E1 GN=CSDE1	CSDE1		O60499	Syntaxin-10 GN=STX10	STX10										Q07960	Rho GTPase-activating protein 1 GN=ARHGAP1	ARHGAP1		P27694	Replication protein A 70 kDa DNA-binding subunit GN=RPA1	RPA1						O75534	Cold shock domain-containing protein E1 GN=CSDE1	CSDE1
	A1X283	SH3 and PX domain-containing protein 2B GN=SH3PXD2B	SH3PXD2B		Q3ZCQ8	Mitochondrial import inner membrane translocase subunit TIM50 GN=TIMM50	TIMM50										A0A087X215	Basigin GN=BSG	BSG		P41250	Glycine--tRNA ligase GN=GARS	GARS						A1X283	SH3 and PX domain-containing protein 2B GN=SH3PXD2B	SH3PXD2B
	Q00765	Receptor expression-enhancing protein 5 GN=REEP5	REEP5		Q5SNT2	Transmembrane protein 201 GN=TMEM201	TMEM201										A0A024R571	EH domain-containing protein 1 GN=EHD1	EHD1		O14979	Heterogeneous nuclear ribonucleoprotein D-like GN=HNRNPDL	HNRNPDL						Q00765	Receptor expression-enhancing protein 5 GN=REEP5	REEP5
	P27824	Calnexin GN=CANX	CANX		P49753	Acyl-coenzyme A thioesterase 2, mitochondrial GN=ACOT2	ACOT2										Q9H3U1	Protein unc-45 homolog A GN=UNC45A	UNC45A		P30484	HLA class I histocompatibility antigen, B-46 alpha chain GN=HLA-B	HLA-B						P27824	Calnexin GN=CANX	CANX
	P17812	CTP synthase 1 GN=CTPS1	CTPS1		O60443	Non-syndromic hearing impairment protein 5 GN=DFNA5	DFNA5										Q13470	Non-receptor tyrosine-protein kinase TNK1 GN=TNK1	TNK1		P26639	Threonine--tRNA ligase, cytoplasmic GN=TARS	TARS						P17812	CTP synthase 1 GN=CTPS1	CTPS1
	P52292	Importin subunit alpha-1 GN=KPNA2	KPNA2		Q96G23	Ceramide synthase 2 GN=CERS2	CERS2										Q13162	Peroxiredoxin-4 GN=PRDX4	PRDX4		P17174	Aspartate aminotransferase, cytoplasmic GN=GOT1	GOT1						P52292	Importin subunit alpha-1 GN=KPNA2	KPNA2
	A0A087WUT6	Eukaryotic translation initiation factor 5B GN=EIF5B	EIF5B		Q9Y5K6	CD2-associated protein GN=CD2AP	CD2AP										Q96SK2	Transmembrane protein 209 GN=TMEM209	TMEM209		P40763	Signal transducer and activator of transcription 3 GN=STAT3	STAT3						A0A087WUT6	Eukaryotic translation initiation factor 5B GN=EIF5B	EIF5B
	P35998	26S protease regulatory subunit 7 GN=PSMC2	PSMC2		Q8NI36	WD repeat-containing protein 36 GN=WDR36	WDR36										O43242	26S proteasome non-ATPase regulatory subunit 3 GN=PSMD3	PSMD3		H7C433	Mitochondrial fission factor (Fragment) GN=MFF	MFF						P35998	26S protease regulatory subunit 7 GN=PSMC2	PSMC2
	P58107	Epiplakin GN=EPPK1	EPPK1		Q9H444	Charged multivesicular body protein 4b GN=CHMP4B	CHMP4B										F5H423	Uncharacterized protein	#VALUE!		O43390	Heterogeneous nuclear ribonucleoprotein R GN=HNRNPR	HNRNPR						P58107	Epiplakin GN=EPPK1	EPPK1
	O14641	Segment polarity protein dishevelled homolog DVL-2 GN=DVL2	DVL2		Q9HBM0	Vezatin GN=VEZT	VEZT										Q8IZP2	Putative protein FAM10A4 GN=ST13P4	ST13P4		A0A087X260	TAR DNA-binding protein 43 GN=TARDBP	TARDBP						O14641	Segment polarity protein dishevelled homolog DVL-2 GN=DVL2	DVL2
	Q9Y230	RuvB-like 2 GN=RUVBL2	RUVBL2		Q86WV7	CCDC43 protein GN=CCDC43	CCDC43										P62891	60S ribosomal protein L39 GN=RPL39	RPL39		Q9BU76	Multiple myeloma tumor-associated protein 2 GN=MMTAG2	MMTAG2						Q9Y230	RuvB-like 2 GN=RUVBL2	RUVBL2
	Q9UMZ2	Synergin gamma GN=SYNRG	SYNRG		Q15382	GTP-binding protein Rheb GN=RHEB	RHEB										Q00765	Receptor expression-enhancing protein 5 GN=REEP5	REEP5		Q9H2G2	STE20-like serine/threonine-protein kinase GN=SLK	SLK						Q9UMZ2	Synergin gamma GN=SYNRG	SYNRG
	Q04721	Neurogenic locus notch homolog protein 2 GN=NOTCH2	NOTCH2		C9J5K4	Transmembrane protein 209 (Fragment) GN=TMEM209	TMEM209										E9PEX6	Dihydrolipoyl dehydrogenase GN=DLD	DLD		C9JKY1	Junction plakoglobin (Fragment) GN=JUP	JUP						Q04721	Neurogenic locus notch homolog protein 2 GN=NOTCH2	NOTCH2
	Q92997	Segment polarity protein dishevelled homolog DVL-3 GN=DVL3	DVL3		O60831	PRA1 family protein 2 GN=PRAF2	PRAF2										Q96N67	Dedicator of cytokinesis protein 7 GN=DOCK7	DOCK7		P31689	DnaJ homolog subfamily A member 1 GN=DNAJA1	DNAJA1						Q92997	Segment polarity protein dishevelled homolog DVL-3 GN=DVL3	DVL3
	Q03252	Lamin-B2 GN=LMNB2	LMNB2		P55209	Nucleosome assembly protein 1-like 1 GN=NAP1L1	NAP1L1										Q03252	Lamin-B2 GN=LMNB2	LMNB2		E9PEX6	Dihydrolipoyl dehydrogenase GN=DLD	DLD						Q03252	Lamin-B2 GN=LMNB2	LMNB2
	Q5T6F2	Ubiquitin-associated protein 2 GN=UBAP2	UBAP2		P17706	Tyrosine-protein phosphatase non-receptor type 2 GN=PTPN2	PTPN2										Q5JTH9	RRP12-like protein GN=RRP12	RRP12		B1AK88	Capping protein (Actin filament) muscle Z-line, beta, isoform CRA_d GN=CAPZB	CAPZB						Q5T6F2	Ubiquitin-associated protein 2 GN=UBAP2	UBAP2
	P54578	Ubiquitin carboxyl-terminal hydrolase 14 GN=USP14	USP14		C9IZQ1	Translocon-associated protein subunit alpha GN=SSR1	SSR1										Q07666	KH domain-containing, RNA-binding, signal transduction-associated protein 1 GN=KHDRBS1	KHDRBS1		O43242	26S proteasome non-ATPase regulatory subunit 3 GN=PSMD3	PSMD3						P54578	Ubiquitin carboxyl-terminal hydrolase 14 GN=USP14	USP14
	O60749	Sorting nexin-2 GN=SNX2	SNX2		Q92968	Peroxisomal membrane protein PEX13 GN=PEX13	PEX13										Q14432	cGMP-inhibited 3',5'-cyclic phosphodiesterase A GN=PDE3A	PDE3A		P60900	Proteasome subunit alpha type-6 GN=PSMA6	PSMA6						O60749	Sorting nexin-2 GN=SNX2	SNX2
	P21796	Voltage-dependent anion-selective channel protein 1 GN=VDAC1	VDAC1		J3KPT4	TraB domain-containing protein GN=TRABD	TRABD										H0YLE8	Ras GTPase-activating-like protein IQGAP1 GN=IQGAP1	IQGAP1		Q14677	Clathrin interactor 1 GN=CLINT1	CLINT1						P21796	Voltage-dependent anion-selective channel protein 1 GN=VDAC1	VDAC1
	Q8IWB1	Inositol 1,4,5-trisphosphate receptor-interacting protein GN=ITPRIP	ITPRIP		P31025	Lipocalin-1 GN=LCN1	LCN1										P21266	Glutathione S-transferase Mu 3 GN=GSTM3	GSTM3		E9PCA1	T-complex protein 1 subunit epsilon GN=CCT5	CCT5						Q8IWB1	Inositol 1,4,5-trisphosphate receptor-interacting protein GN=ITPRIP	ITPRIP
	Q96E22	Dehydrodolichyl diphosphate synthase complex subunit NUS1 GN=NUS1	NUS1		Q15654	Thyroid receptor-interacting protein 6 GN=TRIP6	TRIP6										P49069	Calcium signal-modulating cyclophilin ligand GN=CAMLG	CAMLG		P61106	Ras-related protein Rab-14 GN=RAB14	RAB14						Q96E22	Dehydrodolichyl diphosphate synthase complex subunit NUS1 GN=NUS1	NUS1
	A0A024R571	EH domain-containing protein 1 GN=EHD1	EHD1		Q05655	Protein kinase C delta type GN=PRKCD	PRKCD										Q96PJ7	Ras-related GTP-binding protein RAB39 GN=RAB34	RAB34		O00767	Acyl-CoA desaturase GN=SCD	SCD						A0A024R571	EH domain-containing protein 1 GN=EHD1	EHD1
	Q14258	E3 ubiquitin/ISG15 ligase TRIM25 GN=TRIM25	TRIM25		A0A1B0GVM0	Brain-enriched guanylate kinase-associated protein GN=BEGAIN	BEGAIN										J3KRY1	Rho GDP-dissociation inhibitor 1 (Fragment) GN=ARHGDIA	ARHGDIA		P02754	Beta-lactoglobulin OS=Bos taurus GN=LGB	Bos taurus GN=LGB						Q14258	E3 ubiquitin/ISG15 ligase TRIM25 GN=TRIM25	TRIM25
	P62277	40S ribosomal protein S13 GN=RPS13	RPS13		Q8NEN9	PDZ domain-containing protein 8 GN=PDZD8	PDZD8										Q9UL25	Ras-related protein Rab-21 GN=RAB21	RAB21		Q14103	Heterogeneous nuclear ribonucleoprotein D0 GN=HNRNPD	HNRNPD						P62277	40S ribosomal protein S13 GN=RPS13	RPS13
	Q96G23	Ceramide synthase 2 GN=CERS2	CERS2		B3KS98	Eukaryotic translation initiation factor 3 subunit H GN=EIF3S3	EIF3S3										A0A0C4DGS5	Golgi autoantigen, golgin subfamily a, 2, isoform CRA_a GN=GOLGA2	GOLGA2		Q96SK2	Transmembrane protein 209 GN=TMEM209	TMEM209						Q96G23	Ceramide synthase 2 GN=CERS2	CERS2
	Q14678	KN motif and ankyrin repeat domain-containing protein 1 GN=KANK1	KANK1		Q96RN5	Mediator of RNA polymerase II transcription subunit 15 GN=MED15	MED15										O75179	Ankyrin repeat domain-containing protein 17 GN=ANKRD17	ANKRD17		Q9BY44	Eukaryotic translation initiation factor 2A GN=EIF2A	EIF2A						Q14678	KN motif and ankyrin repeat domain-containing protein 1 GN=KANK1	KANK1
	P61221	ATP-binding cassette sub-family E member 1 GN=ABCE1	ABCE1		Q9UL25	Ras-related protein Rab-21 GN=RAB21	RAB21										E9PEE8	Integrin beta GN=ITGB6	ITGB6		P62273	40S ribosomal protein S29 GN=RPS29	RPS29						P61221	ATP-binding cassette sub-family E member 1 GN=ABCE1	ABCE1
	P20042	Eukaryotic translation initiation factor 2 subunit 2 GN=EIF2S2	EIF2S2		O43572	A-kinase anchor protein 10, mitochondrial GN=AKAP10	AKAP10										Q15388	Mitochondrial import receptor subunit TOM20 homolog GN=TOMM20	TOMM20		O60884	DnaJ homolog subfamily A member 2 GN=DNAJA2	DNAJA2						P20042	Eukaryotic translation initiation factor 2 subunit 2 GN=EIF2S2	EIF2S2
	Q2TAZ0	Autophagy-related protein 2 homolog A GN=ATG2A	ATG2A		P17980	26S protease regulatory subunit 6A GN=PSMC3	PSMC3										F8W726	Ubiquitin-associated protein 2-like GN=UBAP2L	UBAP2L		Q01082	Spectrin beta chain, non-erythrocytic 1 GN=SPTBN1	SPTBN1						Q2TAZ0	Autophagy-related protein 2 homolog A GN=ATG2A	ATG2A
	P33991	DNA replication licensing factor MCM4 GN=MCM4	MCM4		A0A087X215	Basigin GN=BSG	BSG										B1AHB1	DNA helicase GN=MCM5	MCM5		Q9HCC0	Methylcrotonoyl-CoA carboxylase beta chain, mitochondrial GN=MCCC2	MCCC2						P33991	DNA replication licensing factor MCM4 GN=MCM4	MCM4
	Q96AC1	Fermitin family homolog 2 GN=FERMT2	FERMT2		P33981	Dual specificity protein kinase TTK GN=TTK	TTK										P78318	Immunoglobulin-binding protein 1 GN=IGBP1	IGBP1		Q9C0E8	Protein lunapark GN=LNP	LNP						Q96AC1	Fermitin family homolog 2 GN=FERMT2	FERMT2
	O75410	Transforming acidic coiled-coil-containing protein 1 GN=TACC1	TACC1		Q9UNK9	Protein angel homolog 1 GN=ANGEL1	ANGEL1										B5MCT8	40S ribosomal protein S9 GN=RPS9	RPS9		O60831	PRA1 family protein 2 GN=PRAF2	PRAF2						O75410	Transforming acidic coiled-coil-containing protein 1 GN=TACC1	TACC1
	B4DUT8	Calponin GN=CNN2	CNN2		Q15393	Splicing factor 3B subunit 3 GN=SF3B3	SF3B3										X6RAC9	Eukaryotic translation initiation factor 1A, X-chromosomal GN=EIF1AX	EIF1AX		P38117	Electron transfer flavoprotein subunit beta GN=ETFB	ETFB						B4DUT8	Calponin GN=CNN2	CNN2
	Q8N4C8	Misshapen-like kinase 1 GN=MINK1	MINK1		Q9H2G9	Golgin-45 GN=BLZF1	BLZF1										O95466	Formin-like protein 1 GN=FMNL1	FMNL1		H0Y4Y4	EF-hand domain-containing protein D2 (Fragment) GN=EFHD2	EFHD2						Q8N4C8	Misshapen-like kinase 1 GN=MINK1	MINK1
	Q8WUF5	RelA-associated inhibitor GN=PPP1R13L	PPP1R13L		Q86UL3	Glycerol-3-phosphate acyltransferase 4 GN=GPAT4	GPAT4										O43390	Heterogeneous nuclear ribonucleoprotein R GN=HNRNPR	HNRNPR		P54136	Arginine--tRNA ligase, cytoplasmic GN=RARS	RARS						Q8WUF5	RelA-associated inhibitor GN=PPP1R13L	PPP1R13L
	P27694	Replication protein A 70 kDa DNA-binding subunit GN=RPA1	RPA1		Q8N5Y8	Mono [ADP-ribose] polymerase PARP16 GN=PARP16	PARP16										Q5QPQ2	Acyl-protein thioesterase 2 GN=LYPLA2	LYPLA2		Q92665	28S ribosomal protein S31, mitochondrial GN=MRPS31	MRPS31						P27694	Replication protein A 70 kDa DNA-binding subunit GN=RPA1	RPA1
	Q53EP0	Fibronectin type III domain-containing protein 3B GN=FNDC3B	FNDC3B		A0A087WT44	Heme oxygenase 2 GN=HMOX2	HMOX2										E7ETU9	Procollagen-lysine,2-oxoglutarate 5-dioxygenase 2 GN=PLOD2	PLOD2		Q16629	Serine/arginine-rich splicing factor 7 GN=SRSF7	SRSF7						Q53EP0	Fibronectin type III domain-containing protein 3B GN=FNDC3B	FNDC3B
	P31040	Succinate dehydrogenase [ubiquinone] flavoprotein subunit, mitochondrial GN=SDHA	SDHA		Q9BZF1	Oxysterol-binding protein-related protein 8 GN=OSBPL8	OSBPL8										Q15046	Lysine--tRNA ligase GN=KARS	KARS		Q9NSE4	Isoleucine--tRNA ligase, mitochondrial GN=IARS2	IARS2						P31040	Succinate dehydrogenase [ubiquinone] flavoprotein subunit, mitochondrial GN=SDHA	SDHA
	J3KQ32	Obg-like ATPase 1 GN=OLA1	OLA1		Q5SW79	Centrosomal protein of 170 kDa GN=CEP170	CEP170										O94826	Mitochondrial import receptor subunit TOM70 GN=TOMM70	TOMM70		Q96PK6	RNA-binding protein 14 GN=RBM14	RBM14						J3KQ32	Obg-like ATPase 1 GN=OLA1	OLA1
	Q8WXG6	MAP kinase-activating death domain protein GN=MADD	MADD		P53621	Coatomer subunit alpha GN=COPA	COPA										Q9H223	EH domain-containing protein 4 GN=EHD4	EHD4		Q96N67	Dedicator of cytokinesis protein 7 GN=DOCK7	DOCK7						Q8WXG6	MAP kinase-activating death domain protein GN=MADD	MADD
	Q9H788	SH2 domain-containing protein 4A GN=SH2D4A	SH2D4A		A0A087X1E4	Arfaptin-2 GN=ARFIP2	ARFIP2										O15235	28S ribosomal protein S12, mitochondrial GN=MRPS12	MRPS12		Q07666	KH domain-containing, RNA-binding, signal transduction-associated protein 1 GN=KHDRBS1	KHDRBS1						Q9H788	SH2 domain-containing protein 4A GN=SH2D4A	SH2D4A
	Q9H078	Caseinolytic peptidase B protein homolog GN=CLPB	CLPB		Q92870	Amyloid beta A4 precursor protein-binding family B member 2 GN=APBB2	APBB2										C9JRZ6	MICOS complex subunit GN=CHCHD3	CHCHD3		Q8NE71	ATP-binding cassette sub-family F member 1 GN=ABCF1	ABCF1						Q9H078	Caseinolytic peptidase B protein homolog GN=CLPB	CLPB
	Q9UNK9	Protein angel homolog 1 GN=ANGEL1	ANGEL1		F8W7S1	Mitoguardin 1 GN=MIGA1	MIGA1										B9A067	MICOS complex subunit MIC60 GN=IMMT	IMMT		P00533	Epidermal growth factor receptor GN=EGFR	EGFR						Q9UNK9	Protein angel homolog 1 GN=ANGEL1	ANGEL1
	Q96R06	Sperm-associated antigen 5 GN=SPAG5	SPAG5		O95466	Formin-like protein 1 GN=FMNL1	FMNL1										O14641	Segment polarity protein dishevelled homolog DVL-2 GN=DVL2	DVL2		F8VY02	Endoplasmic reticulum resident protein 29 GN=ERP29	ERP29						Q96R06	Sperm-associated antigen 5 GN=SPAG5	SPAG5
	P35580	Myosin-10 GN=MYH10	MYH10		O60566	Mitotic checkpoint serine/threonine-protein kinase BUB1 beta GN=BUB1B	BUB1B										O60749	Sorting nexin-2 GN=SNX2	SNX2		Q96KC8	DnaJ homolog subfamily C member 1 GN=DNAJC1	DNAJC1						P35580	Myosin-10 GN=MYH10	MYH10
	Q96C19	EF-hand domain-containing protein D2 GN=EFHD2	EFHD2		P53990	IST1 homolog GN=IST1	IST1										E5RGA2	Eukaryotic translation initiation factor 3 subunit E GN=EIF3E	EIF3E		Q96HS1	Serine/threonine-protein phosphatase PGAM5, mitochondrial GN=PGAM5	PGAM5						Q96C19	EF-hand domain-containing protein D2 GN=EFHD2	EFHD2
	O43402	ER membrane protein complex subunit 8 GN=EMC8	EMC8		Q9Y2H6	Fibronectin type-III domain-containing protein 3A GN=FNDC3A	FNDC3A										C9J4E3	Lipoma-preferred partner (Fragment) GN=LPP	LPP		P51572	B-cell receptor-associated protein 31 GN=BCAP31	BCAP31						O43402	ER membrane protein complex subunit 8 GN=EMC8	EMC8
	Q96HE9	Proline-rich protein 11 GN=PRR11	PRR11		Q9NUQ3	Gamma-taxilin GN=TXLNG	TXLNG										O76031	ATP-dependent Clp protease ATP-binding subunit clpX-like, mitochondrial GN=CLPX	CLPX		C9J3L8	Translocon-associated protein subunit alpha GN=SSR1	SSR1						Q96HE9	Proline-rich protein 11 GN=PRR11	PRR11
	Q9UHD8	Septin-9 GN=SEPT9	SEPT9		O76070	Gamma-synuclein GN=SNCG	SNCG										Q9Y3P4	Rhomboid domain-containing protein 3 GN=RHBDD3	RHBDD3		C9JUG7	F-actin-capping protein subunit alpha-2 GN=CAPZA2	CAPZA2						Q9UHD8	Septin-9 GN=SEPT9	SEPT9
	Q99640	Membrane-associated tyrosine- and threonine-specific cdc2-inhibitory kinase GN=PKMYT1	PKMYT1		B1AK88	Capping protein (Actin filament) muscle Z-line, beta, isoform CRA_d GN=CAPZB	CAPZB										Q86UL3	Glycerol-3-phosphate acyltransferase 4 GN=GPAT4	GPAT4		X6RAC9	Eukaryotic translation initiation factor 1A, X-chromosomal GN=EIF1AX	EIF1AX						Q99640	Membrane-associated tyrosine- and threonine-specific cdc2-inhibitory kinase GN=PKMYT1	PKMYT1
	P0CG08	Golgi pH regulator B GN=GPR89B	GPR89B		J3KPS3	Fructose-bisphosphate aldolase GN=ALDOA	ALDOA										P07814	Bifunctional glutamate/proline--tRNA ligase GN=EPRS	EPRS		Q9H2M9	Rab3 GTPase-activating protein non-catalytic subunit GN=RAB3GAP2	RAB3GAP2						P0CG08	Golgi pH regulator B GN=GPR89B	GPR89B
	O75822	Eukaryotic translation initiation factor 3 subunit J GN=EIF3J	EIF3J		Q9UHD1	Cysteine and histidine-rich domain-containing protein 1 GN=CHORDC1	CHORDC1										Q8TAT6	Nuclear protein localization protein 4 homolog GN=NPLOC4	NPLOC4		Q9Y4W6	AFG3-like protein 2 GN=AFG3L2	AFG3L2						O75822	Eukaryotic translation initiation factor 3 subunit J GN=EIF3J	EIF3J
	O00767	Acyl-CoA desaturase GN=SCD	SCD		O15126	Secretory carrier-associated membrane protein 1 GN=SCAMP1	SCAMP1										Q99460	26S proteasome non-ATPase regulatory subunit 1 GN=PSMD1	PSMD1		H7C3A1	Serrate RNA effector molecule homolog (Fragment) GN=SRRT	SRRT						O00767	Acyl-CoA desaturase GN=SCD	SCD
	A0A0A6YYL4	Coronin GN=CORO7-PAM16	CORO7-PAM16		P38606	V-type proton ATPase catalytic subunit A GN=ATP6V1A	ATP6V1A										Q16629	Serine/arginine-rich splicing factor 7 GN=SRSF7	SRSF7		O15427	Monocarboxylate transporter 4 GN=SLC16A3	SLC16A3						A0A0A6YYL4	Coronin GN=CORO7-PAM16	CORO7-PAM16
	Q14444	Caprin-1 GN=CAPRIN1	CAPRIN1		O94826	Mitochondrial import receptor subunit TOM70 GN=TOMM70	TOMM70										Q6DN12	Multiple C2 and transmembrane domain-containing protein 2 GN=MCTP2	MCTP2		Q9Y5B9	FACT complex subunit SPT16 GN=SUPT16H	SUPT16H						Q14444	Caprin-1 GN=CAPRIN1	CAPRIN1
	Q5VWC4	26S proteasome non-ATPase regulatory subunit 4 GN=PSMD4	PSMD4		Q9Y2Z0	Protein SGT1 homolog GN=SUGT1	SUGT1										Q99961	Endophilin-A2 GN=SH3GL1	SH3GL1		K7EL10	Serine/threonine-protein kinase N1 (Fragment) GN=PKN1	PKN1						Q5VWC4	26S proteasome non-ATPase regulatory subunit 4 GN=PSMD4	PSMD4
	J3KNL6	Protein transport protein Sec16A GN=SEC16A	SEC16A		P0CG08	Golgi pH regulator B GN=GPR89B	GPR89B										P78527	DNA-dependent protein kinase catalytic subunit GN=PRKDC	PRKDC		P56192	Methionine--tRNA ligase, cytoplasmic GN=MARS	MARS						J3KNL6	Protein transport protein Sec16A GN=SEC16A	SEC16A
	O14818	Proteasome subunit alpha type-7 GN=PSMA7	PSMA7		Q15233	Non-POU domain-containing octamer-binding protein GN=NONO	NONO										C9J5K4	Transmembrane protein 209 (Fragment) GN=TMEM209	TMEM209		Q9UMS4	Pre-mRNA-processing factor 19 GN=PRPF19	PRPF19						O14818	Proteasome subunit alpha type-7 GN=PSMA7	PSMA7
	P41252	Isoleucine--tRNA ligase, cytoplasmic GN=IARS	IARS		Q9Y570	Protein phosphatase methylesterase 1 GN=PPME1	PPME1										A8MU27	Small ubiquitin-related modifier 3 GN=SUMO3	SUMO3		Q5JXB2	Putative ubiquitin-conjugating enzyme E2 N-like GN=UBE2NL	UBE2NL						P41252	Isoleucine--tRNA ligase, cytoplasmic GN=IARS	IARS
	Q9BVC6	Transmembrane protein 109 GN=TMEM109	TMEM109		Q9Y5X1	Sorting nexin-9 GN=SNX9	SNX9										Q9Y4E8	Ubiquitin carboxyl-terminal hydrolase 15 GN=USP15	USP15		Q9UHD8	Septin-9 GN=SEPT9	SEPT9						Q9BVC6	Transmembrane protein 109 GN=TMEM109	TMEM109
	A0A087WY31	YTH domain-containing family protein 3 GN=YTHDF3	YTHDF3		Q9UJU6	Drebrin-like protein GN=DBNL	DBNL										K7EMD0	Proteasome activator complex subunit 3 (Fragment) GN=PSME3	PSME3		P61019	Ras-related protein Rab-2A GN=RAB2A	RAB2A						A0A087WY31	YTH domain-containing family protein 3 GN=YTHDF3	YTHDF3
	O00303	Eukaryotic translation initiation factor 3 subunit F GN=EIF3F	EIF3F		O60749	Sorting nexin-2 GN=SNX2	SNX2										B1AKL4	Eukaryotic translation initiation factor 4E transporter GN=EIF4ENIF1	EIF4ENIF1		P13674	Prolyl 4-hydroxylase subunit alpha-1 GN=P4HA1	P4HA1						O00303	Eukaryotic translation initiation factor 3 subunit F GN=EIF3F	EIF3F
	P54136	Arginine--tRNA ligase, cytoplasmic GN=RARS	RARS		Q7L592	Protein arginine methyltransferase NDUFAF7, mitochondrial GN=NDUFAF7	NDUFAF7										Q9Y5M8	Signal recognition particle receptor subunit beta GN=SRPRB	SRPRB		Q01081	Splicing factor U2AF 35 kDa subunit GN=U2AF1	U2AF1						P54136	Arginine--tRNA ligase, cytoplasmic GN=RARS	RARS
	O60566	Mitotic checkpoint serine/threonine-protein kinase BUB1 beta GN=BUB1B	BUB1B		O95297	Myelin protein zero-like protein 1 GN=MPZL1	MPZL1										E9PFF5	Fragile X mental retardation syndrome-related protein 1 GN=FXR1	FXR1		A0A140T973	Spliceosome RNA helicase DDX39B (Fragment) GN=DDX39B	DDX39B						O60566	Mitotic checkpoint serine/threonine-protein kinase BUB1 beta GN=BUB1B	BUB1B
	P53396	ATP-citrate synthase GN=ACLY	ACLY		A0A0A6YYL4	Coronin GN=CORO7-PAM16	CORO7-PAM16										P56589	Peroxisomal biogenesis factor 3 GN=PEX3	PEX3		Q9P0V3	SH3 domain-binding protein 4 GN=SH3BP4	SH3BP4						P53396	ATP-citrate synthase GN=ACLY	ACLY
	P49588	Alanine--tRNA ligase, cytoplasmic GN=AARS	AARS		Q9UGP4	LIM domain-containing protein 1 GN=LIMD1	LIMD1										C9JTT8	BET1 homolog GN=BET1	BET1		P52597	Heterogeneous nuclear ribonucleoprotein F GN=HNRNPF	HNRNPF						P49588	Alanine--tRNA ligase, cytoplasmic GN=AARS	AARS
	Q9Y4W6	AFG3-like protein 2 GN=AFG3L2	AFG3L2		H3BMV3	Hematological and neurological-expressed 1-like protein (Fragment) GN=HN1L	HN1L										Q9NX40	OCIA domain-containing protein 1 GN=OCIAD1	OCIAD1		Q9Y3P4	Rhomboid domain-containing protein 3 GN=RHBDD3	RHBDD3						Q9Y4W6	AFG3-like protein 2 GN=AFG3L2	AFG3L2
	P31939	Bifunctional purine biosynthesis protein PURH GN=ATIC	ATIC		O15056	Synaptojanin-2 GN=SYNJ2	SYNJ2										O75439	Mitochondrial-processing peptidase subunit beta GN=PMPCB	PMPCB		H3BUF6	Ataxin-2-like protein GN=ATXN2L	ATXN2L						P31939	Bifunctional purine biosynthesis protein PURH GN=ATIC	ATIC
	P26639	Threonine--tRNA ligase, cytoplasmic GN=TARS	TARS		Q9BVC6	Transmembrane protein 109 GN=TMEM109	TMEM109										P25398	40S ribosomal protein S12 GN=RPS12	RPS12		Q14432	cGMP-inhibited 3',5'-cyclic phosphodiesterase A GN=PDE3A	PDE3A						P26639	Threonine--tRNA ligase, cytoplasmic GN=TARS	TARS
	P27695	DNA-(apurinic or apyrimidinic site) lyase GN=APEX1	APEX1		Q93052	Lipoma-preferred partner GN=LPP	LPP										A0A1B0GTN1	Putative SMEK homolog 3 GN=PPP4R3CP	PPP4R3CP		Q96CW1	AP-2 complex subunit mu GN=AP2M1	AP2M1						P27695	DNA-(apurinic or apyrimidinic site) lyase GN=APEX1	APEX1
	Q9Y295	Developmentally-regulated GTP-binding protein 1 GN=DRG1	DRG1		Q99081	Transcription factor 12 GN=TCF12	TCF12										K7ENP9	Tyrosine-protein phosphatase non-receptor type 2 (Fragment) GN=PTPN2	PTPN2		P10398	Serine/threonine-protein kinase A-Raf GN=ARAF	ARAF						Q9Y295	Developmentally-regulated GTP-binding protein 1 GN=DRG1	DRG1
	Q8NBS9	Thioredoxin domain-containing protein 5 GN=TXNDC5	TXNDC5		Q9NRN7	L-aminoadipate-semialdehyde dehydrogenase-phosphopantetheinyl transferase GN=AASDHPPT	AASDHPPT										P28070	Proteasome subunit beta type-4 GN=PSMB4	PSMB4		P62891	60S ribosomal protein L39 GN=RPL39	RPL39						Q8NBS9	Thioredoxin domain-containing protein 5 GN=TXNDC5	TXNDC5
	Q9Y4P8	WD repeat domain phosphoinositide-interacting protein 2 GN=WIPI2	WIPI2		P86790	Vacuolar fusion protein CCZ1 homolog B GN=CCZ1B	CCZ1B										H0Y6A0	ADP-ribosylation factor GTPase-activating protein 3 (Fragment) GN=ARFGAP3	ARFGAP3		Q9BQS8	FYVE and coiled-coil domain-containing protein 1 GN=FYCO1	FYCO1						Q9Y4P8	WD repeat domain phosphoinositide-interacting protein 2 GN=WIPI2	WIPI2
	P62495	Eukaryotic peptide chain release factor subunit 1 GN=ETF1	ETF1		Q9NZJ7	Mitochondrial carrier homolog 1 GN=MTCH1	MTCH1										C9JKY1	Junction plakoglobin (Fragment) GN=JUP SV=8	JUP SV=8		E2QRG8	Receptor expression-enhancing protein (Fragment) GN=REEP5	REEP5						P62495	Eukaryotic peptide chain release factor subunit 1 GN=ETF1	ETF1
	A0A087WTT2	Transmembrane protein 230 GN=TMEM230	TMEM230		Q96HE9	Proline-rich protein 11 GN=PRR11	PRR11										Q8NBS9	Thioredoxin domain-containing protein 5 GN=TXNDC5	TXNDC5		P08621	U1 small nuclear ribonucleoprotein 70 kDa GN=SNRNP70	SNRNP70						A0A087WTT2	Transmembrane protein 230 GN=TMEM230	TMEM230
	Q15029	116 kDa U5 small nuclear ribonucleoprotein component GN=EFTUD2	EFTUD2		O75694	Nuclear pore complex protein Nup155 GN=NUP155	NUP155										P28074	Proteasome subunit beta type-5 GN=PSMB5	PSMB5		Q99615	DnaJ homolog subfamily C member 7 GN=DNAJC7	DNAJC7						Q15029	116 kDa U5 small nuclear ribonucleoprotein component GN=EFTUD2	EFTUD2
	O76003	Glutaredoxin-3 GN=GLRX3	GLRX3		F8WAR4	MICOS complex subunit GN=CHCHD3	CHCHD3										P54578	Ubiquitin carboxyl-terminal hydrolase 14 GN=USP14	USP14		Q9BZE4	Nucleolar GTP-binding protein 1 GN=GTPBP4	GTPBP4						O76003	Glutaredoxin-3 GN=GLRX3	GLRX3
	Q8NE71	ATP-binding cassette sub-family F member 1 GN=ABCF1	ABCF1		P54578	Ubiquitin carboxyl-terminal hydrolase 14 GN=USP14	USP14										K7EJB9	Calreticulin (Fragment) GN=CALR	CALR		Q9P2J5	Leucine--tRNA ligase, cytoplasmic GN=LARS	LARS						Q8NE71	ATP-binding cassette sub-family F member 1 GN=ABCF1	ABCF1
	P49736	DNA replication licensing factor MCM2 GN=MCM2	MCM2		A0A087X0X3	Heterogeneous nuclear ribonucleoprotein M GN=HNRNPM	HNRNPM										P60468	Protein transport protein Sec61 subunit beta GN=SEC61B	SEC61B		A0A087X2D0	Serine/arginine-rich-splicing factor 3 GN=SRSF3	SRSF3						P49736	DNA replication licensing factor MCM2 GN=MCM2	MCM2
	Q12802	A-kinase anchor protein 13 GN=AKAP13	AKAP13		Q93045	Stathmin-2 GN=STMN2	STMN2										O95373	Importin-7 GN=IPO7	IPO7		Q5TDG9	DnaJ (Hsp40) homolog, subfamily C, member 16, isoform CRA_a GN=DNAJC16	DNAJC16						Q12802	A-kinase anchor protein 13 GN=AKAP13	AKAP13
	P62318	Small nuclear ribonucleoprotein Sm D3 GN=SNRPD3	SNRPD3		Q9H078	Caseinolytic peptidase B protein homolog GN=CLPB	CLPB										P98170	E3 ubiquitin-protein ligase XIAP GN=XIAP	XIAP		P49915	GMP synthase [glutamine-hydrolyzing] GN=GMPS	GMPS						P62318	Small nuclear ribonucleoprotein Sm D3 GN=SNRPD3	SNRPD3
	P18085	ADP-ribosylation factor 4 GN=ARF4	ARF4		P40227	T-complex protein 1 subunit zeta GN=CCT6A	CCT6A										Q92665	28S ribosomal protein S31, mitochondrial GN=MRPS31	MRPS31		I3L397	Eukaryotic translation initiation factor 5A (Fragment) GN=EIF5A	EIF5A						P18085	ADP-ribosylation factor 4 GN=ARF4	ARF4
	Q6PL24	Protein TMED8 GN=TMED8	TMED8		Q4LDG9	Dynein light chain 1, axonemal GN=DNAL1	DNAL1										H0YMW2	A-kinase anchor protein 13 (Fragment) GN=AKAP13	AKAP13		Q9NVN8	Guanine nucleotide-binding protein-like 3-like protein GN=GNL3L	GNL3L						Q6PL24	Protein TMED8 GN=TMED8	TMED8
	Q9H444	Charged multivesicular body protein 4b GN=CHMP4B	CHMP4B		F6WQW2	Ran-specific GTPase-activating protein GN=RANBP1	RANBP1										E5RH59	Eukaryotic translation initiation factor 3 subunit H GN=EIF3H	EIF3H		Q9BVC6	Transmembrane protein 109 GN=TMEM109	TMEM109						Q9H444	Charged multivesicular body protein 4b GN=CHMP4B	CHMP4B
	O00401	Neural Wiskott-Aldrich syndrome protein GN=WASL	WASL		P52597	Heterogeneous nuclear ribonucleoprotein F GN=HNRNPF	HNRNPF										A0A0U1RRM8	Fermitin family homolog 2 (Fragment) GN=FERMT2	FERMT2		P30419	Glycylpeptide N-tetradecanoyltransferase 1 GN=NMT1	NMT1						O00401	Neural Wiskott-Aldrich syndrome protein GN=WASL	WASL
	F8WAR4	MICOS complex subunit GN=CHCHD3	CHCHD3		Q9UQN3	Charged multivesicular body protein 2b GN=CHMP2B	CHMP2B										P61026	Ras-related protein Rab-10 GN=RAB10	RAB10		H7BXY3	Putative ATP-dependent RNA helicase DHX30 GN=DHX30	DHX30						F8WAR4	MICOS complex subunit GN=CHCHD3	CHCHD3
	Q9NPA0	ER membrane protein complex subunit 7 GN=EMC7	EMC7		Q9H3N1	Thioredoxin-related transmembrane protein 1 GN=TMX1	TMX1										Q9H0U3	Magnesium transporter protein 1 GN=MAGT1	MAGT1		P17812	CTP synthase 1 GN=CTPS1	CTPS1						Q9NPA0	ER membrane protein complex subunit 7 GN=EMC7	EMC7
	Q8WUY1	Protein THEM6 GN=THEM6	THEM6		Q15691	Microtubule-associated protein RP/EB family member 1 GN=MAPRE1	MAPRE1										P25788	Proteasome subunit alpha type-3 GN=PSMA3	PSMA3		O00116	Alkyldihydroxyacetonephosphate synthase, peroxisomal GN=AGPS	AGPS						Q8WUY1	Protein THEM6 GN=THEM6	THEM6
	E7EWZ4	Ubiquitin carboxyl-terminal hydrolase 42 (Fragment) GN=USP42	USP42		Q9NZ43	Vesicle transport protein USE1 GN=USE1	USE1										Q99615	DnaJ homolog subfamily C member 7 GN=DNAJC7	DNAJC7		Q8TAA9	Vang-like protein 1 GN=VANGL1	VANGL1						E7EWZ4	Ubiquitin carboxyl-terminal hydrolase 42 (Fragment) GN=USP42	USP42
	P0DMU7	Cancer/testis antigen family 45 member A6 GN=CT45A6	CT45A6		Q96CS3	FAS-associated factor 2 GN=FAF2	FAF2										H0Y7E8	Guanine nucleotide-binding protein G(s) subunit alpha isoforms short (Fragment) GN=GNAS	GNAS		E5RH59	Eukaryotic translation initiation factor 3 subunit H GN=EIF3H	EIF3H						P0DMU7	Cancer/testis antigen family 45 member A6 GN=CT45A6	CT45A6
	O95372	Acyl-protein thioesterase 2 GN=LYPLA2	LYPLA2		Q9BQL6	Fermitin family homolog 1 GN=FERMT1	FERMT1										Q9UG63	ATP-binding cassette sub-family F member 2 GN=ABCF2	ABCF2		F5H6B2	Transmembrane protein 2 GN=TMEM2	TMEM2						O95372	Acyl-protein thioesterase 2 GN=LYPLA2	LYPLA2
	Q8WUX9	Charged multivesicular body protein 7 GN=CHMP7	CHMP7		Q08378	Golgin subfamily A member 3 GN=GOLGA3	GOLGA3										Q8IZV5	Retinol dehydrogenase 10 GN=RDH10	RDH10		Q8TEY7	Ubiquitin carboxyl-terminal hydrolase 33 GN=USP33	USP33						Q8WUX9	Charged multivesicular body protein 7 GN=CHMP7	CHMP7
	P54819	Adenylate kinase 2, mitochondrial GN=AK2	AK2		P98088	Mucin-5AC GN=MUC5AC	MUC5AC										Q9HCU5	Prolactin regulatory element-binding protein GN=PREB	PREB		H0YLU7	Electron transfer flavoprotein subunit alpha, mitochondrial (Fragment) GN=ETFA	ETFA						P54819	Adenylate kinase 2, mitochondrial GN=AK2	AK2
	A0A087X1N8	Serpin B6 GN=SERPINB6	SERPINB6		Q96H55	Unconventional myosin-XIX GN=MYO19	MYO19										Q9NR30	Nucleolar RNA helicase 2 GN=DDX21	DDX21		Q07820	Induced myeloid leukemia cell differentiation protein Mcl-1 GN=MCL1	MCL1						A0A087X1N8	Serpin B6 GN=SERPINB6	SERPINB6
	Q96JB3	Hypermethylated in cancer 2 protein GN=HIC2	HIC2		E9PK25	Cofilin-1 GN=CFL1	CFL1										K7EKQ2	Hsp90 co-chaperone Cdc37 (Fragment) GN=CDC37	CDC37		Q86UL3	Glycerol-3-phosphate acyltransferase 4 GN=GPAT4	GPAT4						Q96JB3	Hypermethylated in cancer 2 protein GN=HIC2	HIC2
	P31949	Protein S100-A11 GN=S100A11	S100A11		Q9NUQ8	ATP-binding cassette sub-family F member 3 GN=ABCF3	ABCF3										G3V1B6	MICOS complex subunit MIC26 GN=APOO	APOO		Q6NUM9	All-trans-retinol 13,14-reductase GN=RETSAT	RETSAT						P31949	Protein S100-A11 GN=S100A11	S100A11
	P35659	Protein DEK GN=DEK	DEK		Q86SK9	Stearoyl-CoA desaturase 5 GN=SCD5	SCD5										P07954	Fumarate hydratase, mitochondrial GN=FH	FH		Q15042	Rab3 GTPase-activating protein catalytic subunit GN=RAB3GAP1	RAB3GAP1						P35659	Protein DEK GN=DEK	DEK
	P31930	Cytochrome b-c1 complex subunit 1, mitochondrial GN=UQCRC1	UQCRC1		Q9NST1	Patatin-like phospholipase domain-containing protein 3 GN=PNPLA3	PNPLA3										G3V2S9	SRA stem-loop-interacting RNA-binding protein, mitochondrial GN=SLIRP	SLIRP		P08133	Annexin A6 GN=ANXA6	ANXA6						P31930	Cytochrome b-c1 complex subunit 1, mitochondrial GN=UQCRC1	UQCRC1
	B3KS98	Eukaryotic translation initiation factor 3 subunit H GN=EIF3S3	EIF3S3		Q9UHB9	Signal recognition particle subunit SRP68 GN=SRP68	SRP68										P26639	Threonine--tRNA ligase, cytoplasmic GN=TARS	TARS		Q8TAT6	Nuclear protein localization protein 4 homolog GN=NPLOC4	NPLOC4						B3KS98	Eukaryotic translation initiation factor 3 subunit H GN=EIF3S3	EIF3S3
	H0YJ60	Uncharacterized protein (Fragment)	#VALUE!		P46937	Transcriptional coactivator YAP1 GN=YAP1	YAP1										Q6UWE0	E3 ubiquitin-protein ligase LRSAM1 GN=LRSAM1	LRSAM1		P11177	Pyruvate dehydrogenase E1 component subunit beta, mitochondrial GN=PDHB	PDHB						H0YJ60	Uncharacterized protein (Fragment)	#VALUE!
	P22102	Trifunctional purine biosynthetic protein adenosine-3 GN=GART	GART		Q9BQT8	Mitochondrial 2-oxodicarboxylate carrier GN=SLC25A21	SLC25A21										Q5H8X8	Urotensin-2 GN=UTS2	UTS2		Q99460	26S proteasome non-ATPase regulatory subunit 1 GN=PSMD1	PSMD1						P22102	Trifunctional purine biosynthetic protein adenosine-3 GN=GART	GART
	O76094	Signal recognition particle subunit SRP72 GN=SRP72	SRP72		P18206	Vinculin GN=VCL	VCL										P55884	Eukaryotic translation initiation factor 3 subunit B GN=EIF3B	EIF3B		Q15388	Mitochondrial import receptor subunit TOM20 homolog GN=TOMM20	TOMM20						O76094	Signal recognition particle subunit SRP72 GN=SRP72	SRP72
	O60499	Syntaxin-10 GN=STX10	STX10		J3KN01	Afadin GN=AFDN	AFDN										M0QXS5	Heterogeneous nuclear ribonucleoprotein L (Fragment) GN=HNRNPL	HNRNPL		F8W726	Ubiquitin-associated protein 2-like GN=UBAP2L	UBAP2L						O60499	Syntaxin-10 GN=STX10	STX10
	Q8TAA9	Vang-like protein 1 GN=VANGL1	VANGL1		Q6NXT4	Zinc transporter 6 GN=SLC30A6	SLC30A6										P49588	Alanine--tRNA ligase, cytoplasmic GN=AARS	AARS		K7ELY2	Syntaxin-10 (Fragment) GN=STX10	STX10						Q8TAA9	Vang-like protein 1 GN=VANGL1	VANGL1
	Q32MZ4	Leucine-rich repeat flightless-interacting protein 1 GN=LRRFIP1	LRRFIP1		Q13148	TAR DNA-binding protein 43 GN=TARDBP	TARDBP										B5MCR8	Solute carrier family 30 (Zinc transporter), member 6, isoform CRA_b GN=SLC30A6	SLC30A6		Q13596	Sorting nexin-1 GN=SNX1	SNX1						Q32MZ4	Leucine-rich repeat flightless-interacting protein 1 GN=LRRFIP1	LRRFIP1
	Q9UHB9	Signal recognition particle subunit SRP68 GN=SRP68	SRP68		Q9UNY4	Transcription termination factor 2 GN=TTF2	TTF2										J3KN67	Tropomyosin alpha-3 chain GN=TPM3	TPM3		H3BRG4	Cytochrome b-c1 complex subunit 2, mitochondrial GN=UQCRC2	UQCRC2						Q9UHB9	Signal recognition particle subunit SRP68 GN=SRP68	SRP68
	Q8NFH5	Nucleoporin NUP53 GN=NUP35	NUP35		Q9UPQ9	Trinucleotide repeat-containing gene 6B protein GN=TNRC6B	TNRC6B										Q9Y3I0	tRNA-splicing ligase RtcB homolog GN=RTCB	RTCB		E5RI99	60S ribosomal protein L30 (Fragment) GN=RPL30	RPL30						Q8NFH5	Nucleoporin NUP53 GN=NUP35	NUP35
	Q9Y4P3	Transducin beta-like protein 2 GN=TBL2	TBL2		Q6BDS2	UHRF1-binding protein 1 GN=UHRF1BP1	UHRF1BP1										Q5SZE1	Ceramide synthase 2 (Fragment) GN=CERS2	CERS2		Q13151	Heterogeneous nuclear ribonucleoprotein A0 GN=HNRNPA0	HNRNPA0						Q9Y4P3	Transducin beta-like protein 2 GN=TBL2	TBL2
	Q53FV1	ORM1-like protein 2 GN=ORMDL2	ORMDL2		P16333	Cytoplasmic protein NCK1 GN=NCK1	NCK1										P27105	Erythrocyte band 7 integral membrane protein GN=STOM	STOM		J3KRY1	Rho GDP-dissociation inhibitor 1 (Fragment) GN=ARHGDIA	ARHGDIA						Q53FV1	ORM1-like protein 2 GN=ORMDL2	ORMDL2
	Q9UJZ1	Stomatin-like protein 2, mitochondrial GN=STOML2	STOML2		B1ALM5	Transmembrane protein 9 GN=TMEM9	TMEM9										K7EKE6	Lon protease homolog, mitochondrial GN=LONP1	LONP1		F2Z2K0	NSFL1 cofactor p47 GN=NSFL1C	NSFL1C						Q9UJZ1	Stomatin-like protein 2, mitochondrial GN=STOML2	STOML2
	Q8TEY7	Ubiquitin carboxyl-terminal hydrolase 33 GN=USP33	USP33		A0A096LP25	AP2-associated protein kinase 1 (Fragment) GN=AAK1	AAK1										F8VQQ8	Ubiquitin-conjugating enzyme E2 N GN=UBE2N	UBE2N		Q96IR7	4-hydroxyphenylpyruvate dioxygenase-like protein GN=HPDL	HPDL						Q8TEY7	Ubiquitin carboxyl-terminal hydrolase 33 GN=USP33	USP33
	Q9BWL3	Uncharacterized protein C1orf43 GN=C1orf43	C1orf43		Q53EP0	Fibronectin type III domain-containing protein 3B GN=FNDC3B	FNDC3B										A0A087X0B7	Synaptosomal-associated protein 47 GN=SNAP47	SNAP47		Q14318	Peptidyl-prolyl cis-trans isomerase FKBP8 GN=FKBP8	FKBP8						Q9BWL3	Uncharacterized protein C1orf43 GN=C1orf43	C1orf43
	P61019	Ras-related protein Rab-2A GN=RAB2A	RAB2A		O95373	Importin-7 GN=IPO7	IPO7										Q96TA1	Niban-like protein 1 GN=FAM129B	FAM129B		E9PKP7	Nucleolar transcription factor 1 GN=UBTF	UBTF						P61019	Ras-related protein Rab-2A GN=RAB2A	RAB2A
	Q9NRN7	L-aminoadipate-semialdehyde dehydrogenase-phosphopantetheinyl transferase GN=AASDHPPT	AASDHPPT		Q6IAA8	Ragulator complex protein LAMTOR1 GN=LAMTOR1	LAMTOR1										D6RBH1	Vesicular integral-membrane protein VIP36 (Fragment) GN=LMAN2	LMAN2		Q9Y3F4	Serine-threonine kinase receptor-associated protein GN=STRAP	STRAP						Q9NRN7	L-aminoadipate-semialdehyde dehydrogenase-phosphopantetheinyl transferase GN=AASDHPPT	AASDHPPT
	Q08211	ATP-dependent RNA helicase A GN=DHX9	DHX9		A0A096LNH0	Protocadherin-23 (Fragment) GN=DCHS2	DCHS2										P50995	Annexin A11 GN=ANXA11	ANXA11		B0QYK0	RNA-binding protein EWS GN=EWSR1	EWSR1						Q08211	ATP-dependent RNA helicase A GN=DHX9	DHX9
	A0A087WUZ3	Spectrin beta chain GN=SPTBN1	SPTBN1		Q9Y5Q0	Fatty acid desaturase 3 GN=FADS3	FADS3										Q14684	Ribosomal RNA processing protein 1 homolog B GN=RRP1B	RRP1B		Q8NFH5	Nucleoporin NUP53 GN=NUP35	NUP35						A0A087WUZ3	Spectrin beta chain GN=SPTBN1	SPTBN1
	G5E9Q6	Profilin GN=PFN2	PFN2		Q9Y265	RuvB-like 1 GN=RUVBL1	RUVBL1										P13674	Prolyl 4-hydroxylase subunit alpha-1 GN=P4HA1	P4HA1		K7ES69	Calponin-2 GN=CNN2	CNN2						G5E9Q6	Profilin GN=PFN2	PFN2
	O43572	A-kinase anchor protein 10, mitochondrial GN=AKAP10	AKAP10		P51149	Ras-related protein Rab-7a GN=RAB7A	RAB7A										Q5BJF2	Transmembrane protein 97 GN=TMEM97	TMEM97		Q9UH65	Switch-associated protein 70 GN=SWAP70	SWAP70						O43572	A-kinase anchor protein 10, mitochondrial GN=AKAP10	AKAP10
	Q13591	Semaphorin-5A GN=SEMA5A	SEMA5A		Q96HA1	Nuclear envelope pore membrane protein POM 121 GN=POM121	POM121										Q96T76	MMS19 nucleotide excision repair protein homolog GN=MMS19	MMS19		Q9H0S4	Probable ATP-dependent RNA helicase DDX47 GN=DDX47	DDX47						Q13591	Semaphorin-5A GN=SEMA5A	SEMA5A
	O00232	26S proteasome non-ATPase regulatory subunit 12 GN=PSMD12	PSMD12		Q96RT1	Erbin GN=ERBIN	ERBIN										P55809	Succinyl-CoA:3-ketoacid coenzyme A transferase 1, mitochondrial GN=OXCT1	OXCT1		Q14651	Plastin-1 GN=PLS1	PLS1						O00232	26S proteasome non-ATPase regulatory subunit 12 GN=PSMD12	PSMD12
	O95466	Formin-like protein 1 GN=FMNL1	FMNL1		Q86Y07	Serine/threonine-protein kinase VRK2 GN=VRK2	VRK2										P04181	Ornithine aminotransferase, mitochondrial GN=OAT	OAT		K7EKQ2	Hsp90 co-chaperone Cdc37 (Fragment) GN=CDC37	CDC37						O95466	Formin-like protein 1 GN=FMNL1	FMNL1
	Q9H3P7	Golgi resident protein GCP60 GN=ACBD3	ACBD3		Q9NSI6	Bromodomain and WD repeat-containing protein 1 GN=BRWD1	BRWD1										Q9Y4P8	WD repeat domain phosphoinositide-interacting protein 2 GN=WIPI2	WIPI2		Q8IZP2	Putative protein FAM10A4 GN=ST13P4	ST13P4						Q9H3P7	Golgi resident protein GCP60 GN=ACBD3	ACBD3
	C9J5K4	Transmembrane protein 209 (Fragment) GN=TMEM209	TMEM209		F8WCZ3	Coiled-coil domain-containing protein 115 GN=CCDC115	CCDC115										Q9H0S4	Probable ATP-dependent RNA helicase DDX47 GN=DDX47	DDX47		H0YLP3	Eukaryotic translation initiation factor 3 subunit J (Fragment) GN=EIF3J	EIF3J						C9J5K4	Transmembrane protein 209 (Fragment) GN=TMEM209	TMEM209
	Q9UGP4	LIM domain-containing protein 1 GN=LIMD1	LIMD1		Q9GZV1	Ankyrin repeat domain-containing protein 2 GN=ANKRD2	ANKRD2										D6RAA5	Transforming acidic coiled-coil-containing protein 2 GN=TACC2	TACC2		E7EW05	Protein SDA1 homolog GN=SDAD1	SDAD1						Q9UGP4	LIM domain-containing protein 1 GN=LIMD1	LIMD1
	Q8N5Y8	Mono [ADP-ribose] polymerase PARP16 GN=PARP16	PARP16		O00443	Phosphatidylinositol 4-phosphate 3-kinase C2 domain-containing subunit alpha GN=PIK3C2A	PIK3C2A										Q6PL24	Protein TMED8 GN=TMED8	TMED8		Q9Y385	Ubiquitin-conjugating enzyme E2 J1 GN=UBE2J1	UBE2J1						Q8N5Y8	Mono [ADP-ribose] polymerase PARP16 GN=PARP16	PARP16
	Q96JH7	Deubiquitinating protein VCIP135 GN=VCPIP1	VCPIP1		P21580	Tumor necrosis factor alpha-induced protein 3 GN=TNFAIP3	TNFAIP3										Q53EL6	Programmed cell death protein 4 GN=PDCD4	PDCD4		P49736	DNA replication licensing factor MCM2 GN=MCM2	MCM2						Q96JH7	Deubiquitinating protein VCIP135 GN=VCPIP1	VCPIP1
	Q14152	Eukaryotic translation initiation factor 3 subunit A GN=EIF3A	EIF3A		Q99767	Amyloid beta A4 precursor protein-binding family A member 2 GN=APBA2	APBA2										A0A0C4DFL7	Lanosterol 14-alpha demethylase GN=CYP51A1	CYP51A1		Q96CS3	FAS-associated factor 2 GN=FAF2	FAF2						Q14152	Eukaryotic translation initiation factor 3 subunit A GN=EIF3A	EIF3A
	P07814	Bifunctional glutamate/proline--tRNA ligase GN=EPRS	EPRS		Q8N0U8	Vitamin K epoxide reductase complex subunit 1-like protein 1 GN=VKORC1L1	VKORC1L1										E9PQH6	Rho-related GTP-binding protein RhoC (Fragment) GN=RHOC	RHOC		H3BPE1	Microtubule-actin cross-linking factor 1, isoforms 1/2/3/5 GN=MACF1	MACF1						P07814	Bifunctional glutamate/proline--tRNA ligase GN=EPRS	EPRS
	H0YBH7	Store-operated calcium entry-associated regulatory factor (Fragment) GN=SARAF	SARAF		Q6P461	Acyl-coenzyme A synthetase ACSM6, mitochondrial GN=ACSM6	ACSM6										Q96IR7	4-hydroxyphenylpyruvate dioxygenase-like protein GN=HPDL	HPDL		K7EMD0	Proteasome activator complex subunit 3 (Fragment) GN=PSME3	PSME3						H0YBH7	Store-operated calcium entry-associated regulatory factor (Fragment) GN=SARAF	SARAF
	P49321	Nuclear autoantigenic sperm protein GN=NASP	NASP		Q9HD26	Golgi-associated PDZ and coiled-coil motif-containing protein GN=GOPC	GOPC										P09960	Leukotriene A-4 hydrolase GN=LTA4H	LTA4H		P25398	40S ribosomal protein S12 GN=RPS12	RPS12						P49321	Nuclear autoantigenic sperm protein GN=NASP	NASP
	Q8IUD6	E3 ubiquitin-protein ligase RNF135 GN=RNF135	RNF135		P11142	Heat shock cognate 71 kDa protein GN=HSPA8	HSPA8										O00264	Membrane-associated progesterone receptor component 1 GN=PGRMC1	PGRMC1		G3V1B6	MICOS complex subunit MIC26 GN=APOO	APOO						Q8IUD6	E3 ubiquitin-protein ligase RNF135 GN=RNF135	RNF135
	P14868	Aspartate--tRNA ligase, cytoplasmic GN=DARS	DARS		P13639	Elongation factor 2 GN=EEF2	EEF2										Q8NAN2	Mitoguardin 1 GN=MIGA1	MIGA1		P49757	Protein numb homolog GN=NUMB	NUMB						P14868	Aspartate--tRNA ligase, cytoplasmic GN=DARS	DARS
	A0A0J9YW18	BCL2/adenovirus E1B 19 kDa protein-interacting protein 3 (Fragment) GN=BNIP3	BNIP3		E7EVA0	Microtubule-associated protein GN=MAP4	MAP4										P10398	Serine/threonine-protein kinase A-Raf GN=ARAF	ARAF		C9JH18	PERQ amino acid-rich with GYF domain-containing protein 2 (Fragment) GN=GIGYF2	GIGYF2						A0A0J9YW18	BCL2/adenovirus E1B 19 kDa protein-interacting protein 3 (Fragment) GN=BNIP3	BNIP3
	Q13155	Aminoacyl tRNA synthase complex-interacting multifunctional protein 2 GN=AIMP2	AIMP2		P09651	Heterogeneous nuclear ribonucleoprotein A1 GN=HNRNPA1	HNRNPA1										P61106	Ras-related protein Rab-14 GN=RAB14	RAB14		Q9BVK6	Transmembrane emp24 domain-containing protein 9 GN=TMED9	TMED9						Q13155	Aminoacyl tRNA synthase complex-interacting multifunctional protein 2 GN=AIMP2	AIMP2
	Q92609	TBC1 domain family member 5 GN=TBC1D5	TBC1D5		P07900	Heat shock protein HSP 90-alpha GN=HSP90AA1	HSP90AA1										E7EW37	Transportin-1 GN=TNPO1	TNPO1		P62318	Small nuclear ribonucleoprotein Sm D3 GN=SNRPD3	SNRPD3						Q92609	TBC1 domain family member 5 GN=TBC1D5	TBC1D5
	Q04837	Single-stranded DNA-binding protein, mitochondrial GN=SSBP1	SSBP1														M0R3F1	Heterogeneous nuclear ribonucleoprotein U-like protein 1 (Fragment) GN=HNRNPUL1	HNRNPUL1		O43290	U4/U6.U5 tri-snRNP-associated protein 1 GN=SART1	SART1						Q04837	Single-stranded DNA-binding protein, mitochondrial GN=SSBP1	SSBP1
	Q9UL25	Ras-related protein Rab-21 GN=RAB21	RAB21														Q6NUM9	All-trans-retinol 13,14-reductase GN=RETSAT	RETSAT		Q96C36	Pyrroline-5-carboxylate reductase 2 GN=PYCR2	PYCR2						Q9UL25	Ras-related protein Rab-21 GN=RAB21	RAB21
	K7ELL7	Glucosidase 2 subunit beta GN=PRKCSH	PRKCSH														Q9UM82	Spermatogenesis-associated protein 2 GN=SPATA2	SPATA2		B5MDQ0	DNA excision repair protein ERCC-6-like GN=ERCC6L	ERCC6L						K7ELL7	Glucosidase 2 subunit beta GN=PRKCSH	PRKCSH
	Q9UN86	Ras GTPase-activating protein-binding protein 2 GN=G3BP2	G3BP2														E9PDL2	Dipeptidyl aminopeptidase-like protein 6 GN=DPP6	DPP6		G3V2S9	SRA stem-loop-interacting RNA-binding protein, mitochondrial GN=SLIRP	SLIRP						Q9UN86	Ras GTPase-activating protein-binding protein 2 GN=G3BP2	G3BP2
	P49915	GMP synthase [glutamine-hydrolyzing] GN=GMPS	GMPS														Q8TEV9	Smith-Magenis syndrome chromosomal region candidate gene 8 protein GN=SMCR8	SMCR8		Q5VY60	HAUS augmin-like complex subunit 6 GN=HAUS6	HAUS6						P49915	GMP synthase [glutamine-hydrolyzing] GN=GMPS	GMPS
	Q9NSE4	Isoleucine--tRNA ligase, mitochondrial GN=IARS2	IARS2														B1AK88	Capping protein (Actin filament) muscle Z-line, beta, isoform CRA_d GN=CAPZB	CAPZB		Q96EA4	Protein Spindly GN=SPDL1	SPDL1						Q9NSE4	Isoleucine--tRNA ligase, mitochondrial GN=IARS2	IARS2
	Q14789	Golgin subfamily B member 1 GN=GOLGB1	GOLGB1														O94776	Metastasis-associated protein MTA2 GN=MTA2	MTA2		Q9Y3I0	tRNA-splicing ligase RtcB homolog GN=RTCB	RTCB						Q14789	Golgin subfamily B member 1 GN=GOLGB1	GOLGB1
	Q07812	Apoptosis regulator BAX GN=BAX	BAX														Q8TC12	Retinol dehydrogenase 11 GN=RDH11	RDH11		Q9P258	Protein RCC2 GN=RCC2	RCC2						Q07812	Apoptosis regulator BAX GN=BAX	BAX
	P26640	Valine--tRNA ligase GN=VARS	VARS														P02668	Kappa-casein OS=Bos taurus GN=CSN3	Bos taurus GN=CSN3		Q14137	Ribosome biogenesis protein BOP1 GN=BOP1	BOP1						P26640	Valine--tRNA ligase GN=VARS	VARS
	Q9H4A6	Golgi phosphoprotein 3 GN=GOLPH3	GOLPH3														Q9HB07	UPF0160 protein MYG1, mitochondrial GN=C12orf10	C12orf10		Q9H0U3	Magnesium transporter protein 1 GN=MAGT1	MAGT1						Q9H4A6	Golgi phosphoprotein 3 GN=GOLPH3	GOLPH3
	Q4KMQ2	Anoctamin-6 GN=ANO6	ANO6														C9JS27	Protein arginine methyltransferase NDUFAF7, mitochondrial (Fragment) GN=NDUFAF7 SV=8	NDUFAF7 SV=8		F8WBY4	Sodium/potassium-transporting ATPase subunit beta-3 GN=ATP1B3	ATP1B3						Q4KMQ2	Anoctamin-6 GN=ANO6	ANO6
	Q96N67	Dedicator of cytokinesis protein 7 GN=DOCK7	DOCK7														Q9Y4W6	AFG3-like protein 2 GN=AFG3L2	AFG3L2		O60749	Sorting nexin-2 GN=SNX2	SNX2						Q96N67	Dedicator of cytokinesis protein 7 GN=DOCK7	DOCK7
	P84085	ADP-ribosylation factor 5 GN=ARF5	ARF5														Q9NSD9	Phenylalanine--tRNA ligase beta subunit GN=FARSB	FARSB		C9JWD9	Importin subunit alpha-5 (Fragment) GN=KPNA1	KPNA1						P84085	ADP-ribosylation factor 5 GN=ARF5	ARF5
	Q9UHD1	Cysteine and histidine-rich domain-containing protein 1 GN=CHORDC1	CHORDC1														K7EQJ5	40S ribosomal protein S15 GN=RPS15	RPS15		Q9BXJ9	N-alpha-acetyltransferase 15, NatA auxiliary subunit GN=NAA15	NAA15						Q9UHD1	Cysteine and histidine-rich domain-containing protein 1 GN=CHORDC1	CHORDC1
	G3V5Z7	Proteasome subunit alpha type GN=PSMA6	PSMA6														H7C2N1	Prothymosin alpha (Fragment) GN=PTMA	PTMA		Q969H8	Myeloid-derived growth factor GN=MYDGF	MYDGF						G3V5Z7	Proteasome subunit alpha type GN=PSMA6	PSMA6
	Q9P2N7	Kelch-like protein 13 GN=KLHL13	KLHL13														P18850	Cyclic AMP-dependent transcription factor ATF-6 alpha GN=ATF6	ATF6		O75964	ATP synthase subunit g, mitochondrial GN=ATP5L	ATP5L						Q9P2N7	Kelch-like protein 13 GN=KLHL13	KLHL13
	P37840	Alpha-synuclein GN=SNCA	SNCA														A6NE01	Protein FAM186A GN=FAM186A	FAM186A		O43402	ER membrane protein complex subunit 8 GN=EMC8	EMC8						P37840	Alpha-synuclein GN=SNCA	SNCA
	P78417	Glutathione S-transferase omega-1 GN=GSTO1	GSTO1														Q14678	KN motif and ankyrin repeat domain-containing protein 1 GN=KANK1	KANK1		Q96R06	Sperm-associated antigen 5 GN=SPAG5	SPAG5						P78417	Glutathione S-transferase omega-1 GN=GSTO1	GSTO1
	O76031	ATP-dependent Clp protease ATP-binding subunit clpX-like, mitochondrial GN=CLPX	CLPX														Q9NVP1	ATP-dependent RNA helicase DDX18 GN=DDX18	DDX18		Q6NUQ1	RAD50-interacting protein 1 GN=RINT1	RINT1						O76031	ATP-dependent Clp protease ATP-binding subunit clpX-like, mitochondrial GN=CLPX	CLPX
	F8VVA7	Coatomer subunit zeta-1 GN=COPZ1	COPZ1														Q01968	Inositol polyphosphate 5-phosphatase OCRL-1 GN=OCRL	OCRL		O43399	Tumor protein D54 GN=TPD52L2	TPD52L2						F8VVA7	Coatomer subunit zeta-1 GN=COPZ1	COPZ1
	Q8TAT6	Nuclear protein localization protein 4 homolog GN=NPLOC4	NPLOC4														A6PVX3	26S proteasome non-ATPase regulatory subunit 4 (Fragment) GN=PSMD4	PSMD4		Q8TC12	Retinol dehydrogenase 11 GN=RDH11	RDH11						Q8TAT6	Nuclear protein localization protein 4 homolog GN=NPLOC4	NPLOC4
	P62191	26S protease regulatory subunit 4 GN=PSMC1	PSMC1														G3V1R7	Solute carrier family 27 (Fatty acid transporter), member 2, isoform CRA_b GN=SLC27A2	SLC27A2		F8VNY5	Thyroid transcription factor 1-associated protein 26 (Fragment) GN=CCDC59	CCDC59						P62191	26S protease regulatory subunit 4 GN=PSMC1	PSMC1
	Q9Y3P4	Rhomboid domain-containing protein 3 GN=RHBDD3	RHBDD3														A0A087WVM4	Monofunctional C1-tetrahydrofolate synthase, mitochondrial GN=MTHFD1L	MTHFD1L		Q8N5Y8	Mono [ADP-ribose] polymerase PARP16 GN=PARP16	PARP16						Q9Y3P4	Rhomboid domain-containing protein 3 GN=RHBDD3	RHBDD3
	O75915	PRA1 family protein 3 GN=ARL6IP5	ARL6IP5														C9JF98	Basic leucine zipper and W2 domain-containing protein 2 (Fragment) GN=BZW2 SV=8	BZW2 SV=8		E5RGA2	Eukaryotic translation initiation factor 3 subunit E GN=EIF3E	EIF3E						O75915	PRA1 family protein 3 GN=ARL6IP5	ARL6IP5
	Q9BYE4	Small proline-rich protein 2G GN=SPRR2G	SPRR2G														C9J4S4	Ras-related protein Rab-7a GN=RAB7A	RAB7A		C9J236	Protein arginine methyltransferase NDUFAF7, mitochondrial (Fragment) GN=NDUFAF7	NDUFAF7						Q9BYE4	Small proline-rich protein 2G GN=SPRR2G	SPRR2G
	Q9Y3F4	Serine-threonine kinase receptor-associated protein GN=STRAP	STRAP														O75534	Cold shock domain-containing protein E1 GN=CSDE1	CSDE1		H7BZI0	Transmembrane protein 214 (Fragment) GN=TMEM214	TMEM214						Q9Y3F4	Serine-threonine kinase receptor-associated protein GN=STRAP	STRAP
	Q16891	MICOS complex subunit MIC60 GN=IMMT	IMMT														Q9Y678	Coatomer subunit gamma-1 GN=COPG1	COPG1		A2ABF4	Valine--tRNA ligase (Fragment) GN=VARS	VARS						Q16891	MICOS complex subunit MIC60 GN=IMMT	IMMT
	Q92973	Transportin-1 GN=TNPO1	TNPO1														Q9UGP8	Translocation protein SEC63 homolog GN=SEC63	SEC63		E9PNM1	Squalene synthase GN=FDFT1	FDFT1						Q92973	Transportin-1 GN=TNPO1	TNPO1
	F8W7S1	Mitoguardin 1 GN=MIGA1	MIGA1														F8WBC0	Ras-related protein Rap-1b (Fragment) GN=RAP1B	RAP1B		O95486	Protein transport protein Sec24A GN=SEC24A	SEC24A						F8W7S1	Mitoguardin 1 GN=MIGA1	MIGA1
	Q5T4F4	Protrudin GN=ZFYVE27	ZFYVE27														P62314	Small nuclear ribonucleoprotein Sm D1 GN=SNRPD1	SNRPD1		A0A0U1RRM8	Fermitin family homolog 2 (Fragment) GN=FERMT2	FERMT2						Q5T4F4	Protrudin GN=ZFYVE27	ZFYVE27
	Q9H490	Phosphatidylinositol glycan anchor biosynthesis class U protein GN=PIGU	PIGU														Q99569	Plakophilin-4 GN=PKP4	PKP4		P09960	Leukotriene A-4 hydrolase GN=LTA4H	LTA4H						Q9H490	Phosphatidylinositol glycan anchor biosynthesis class U protein GN=PIGU	PIGU
	Q9Y2X3	Nucleolar protein 58 GN=NOP58	NOP58														H0YLP3	Eukaryotic translation initiation factor 3 subunit J (Fragment) GN=EIF3J	EIF3J		D6RBH1	Vesicular integral-membrane protein VIP36 (Fragment) GN=LMAN2	LMAN2						Q9Y2X3	Nucleolar protein 58 GN=NOP58	NOP58
	Q02952	A-kinase anchor protein 12 GN=AKAP12	AKAP12														Q15181	Inorganic pyrophosphatase GN=PPA1	PPA1		B3KR00	AMSH-like protease GN=STAMBPL1	STAMBPL1						Q02952	A-kinase anchor protein 12 GN=AKAP12	AKAP12
	Q96NW4	Ankyrin repeat domain-containing protein 27 GN=ANKRD27	ANKRD27														P51572	B-cell receptor-associated protein 31 GN=BCAP31	BCAP31		P27695	DNA-(apurinic or apyrimidinic site) lyase GN=APEX1	APEX1						Q96NW4	Ankyrin repeat domain-containing protein 27 GN=ANKRD27	ANKRD27
	O75439	Mitochondrial-processing peptidase subunit beta GN=PMPCB	PMPCB														C9J931	GTP-binding protein Rheb GN=RHEB	RHEB		B1AHF3	NADH-cytochrome b5 reductase 3 (Fragment) GN=CYB5R3	CYB5R3						O75439	Mitochondrial-processing peptidase subunit beta GN=PMPCB	PMPCB
	Q6NUQ1	RAD50-interacting protein 1 GN=RINT1	RINT1														H0YAJ5	Amyloid beta A4 precursor protein-binding family B member 2 (Fragment) GN=APBB2	APBB2		P53701	Cytochrome c-type heme lyase GN=HCCS	HCCS						Q6NUQ1	RAD50-interacting protein 1 GN=RINT1	RINT1
	P00390	Glutathione reductase, mitochondrial GN=GSR	GSR														D6RA93	Condensin complex subunit 3 GN=NCAPG	NCAPG		Q14152	Eukaryotic translation initiation factor 3 subunit A GN=EIF3A	EIF3A						P00390	Glutathione reductase, mitochondrial GN=GSR	GSR
	A0A0A0MSE2	Hydroxyacyl-coenzyme A dehydrogenase, mitochondrial GN=HADH	HADH														P00367	Glutamate dehydrogenase 1, mitochondrial GN=GLUD1	GLUD1		Q07960	Rho GTPase-activating protein 1 GN=ARHGAP1	ARHGAP1						A0A0A0MSE2	Hydroxyacyl-coenzyme A dehydrogenase, mitochondrial GN=HADH	HADH
	Q8WTT2	Nucleolar complex protein 3 homolog GN=NOC3L	NOC3L														Q9P258	Protein RCC2 GN=RCC2	RCC2		P56589	Peroxisomal biogenesis factor 3 GN=PEX3	PEX3						Q8WTT2	Nucleolar complex protein 3 homolog GN=NOC3L	NOC3L
	Q15011	Homocysteine-responsive endoplasmic reticulum-resident ubiquitin-like domain member 1 protein GN=HERPUD1	HERPUD1														P49915	GMP synthase [glutamine-hydrolyzing] GN=GMPS	GMPS		Q9UG63	ATP-binding cassette sub-family F member 2 GN=ABCF2	ABCF2						Q15011	Homocysteine-responsive endoplasmic reticulum-resident ubiquitin-like domain member 1 protein GN=HERPUD1	HERPUD1
	Q9Y3B3	Transmembrane emp24 domain-containing protein 7 GN=TMED7	TMED7														A0A0A0MTB8	WD repeat-containing protein 36 GN=WDR36	WDR36		O75534	Cold shock domain-containing protein E1 GN=CSDE1	CSDE1						Q9Y3B3	Transmembrane emp24 domain-containing protein 7 GN=TMED7	TMED7
	Q12904	Aminoacyl tRNA synthase complex-interacting multifunctional protein 1 GN=AIMP1	AIMP1														O95210	Starch-binding domain-containing protein 1 GN=STBD1	STBD1		O75691	Small subunit processome component 20 homolog GN=UTP20	UTP20						Q12904	Aminoacyl tRNA synthase complex-interacting multifunctional protein 1 GN=AIMP1	AIMP1
	Q16186	Proteasomal ubiquitin receptor ADRM1 GN=ADRM1	ADRM1														E9PCW1	Golgi SNAP receptor complex member 1 GN=GOSR1	GOSR1		P0CG08	Golgi pH regulator B GN=GPR89B	GPR89B						Q16186	Proteasomal ubiquitin receptor ADRM1 GN=ADRM1	ADRM1
	Q9NX47	E3 ubiquitin-protein ligase MARCH5 GN=MARCH5	MARCH5														Q96HS1	Serine/threonine-protein phosphatase PGAM5, mitochondrial GN=PGAM5	PGAM5		P30086	Phosphatidylethanolamine-binding protein 1 GN=PEBP1	PEBP1						Q9NX47	E3 ubiquitin-protein ligase MARCH5 GN=MARCH5	MARCH5
	Q8NI36	WD repeat-containing protein 36 GN=WDR36	WDR36														Q9H3N1	Thioredoxin-related transmembrane protein 1 GN=TMX1	TMX1		I3L2C6	Mitochondrial Rho GTPase 2 (Fragment) GN=RHOT2	RHOT2						Q8NI36	WD repeat-containing protein 36 GN=WDR36	WDR36
	P04080	Cystatin-B GN=CSTB	CSTB														Q13797	Integrin alpha-9 GN=ITGA9	ITGA9		Q9Y3L5	Ras-related protein Rap-2c GN=RAP2C	RAP2C						P04080	Cystatin-B GN=CSTB	CSTB
	P45880	Voltage-dependent anion-selective channel protein 2 GN=VDAC2	VDAC2														Q9H3S7	Tyrosine-protein phosphatase non-receptor type 23 GN=PTPN23	PTPN23		Q8WUX9	Charged multivesicular body protein 7 GN=CHMP7	CHMP7						P45880	Voltage-dependent anion-selective channel protein 2 GN=VDAC2	VDAC2
	E7EQ34	Golgi SNAP receptor complex member 2 GN=GOSR2	GOSR2														B0QYK0	RNA-binding protein EWS GN=EWSR1	EWSR1		Q7Z6Z7	E3 ubiquitin-protein ligase HUWE1 GN=HUWE1	HUWE1						E7EQ34	Golgi SNAP receptor complex member 2 GN=GOSR2	GOSR2
	P52429	Diacylglycerol kinase epsilon GN=DGKE	DGKE														P52292	Importin subunit alpha-1 GN=KPNA2	KPNA2		H0YMW2	A-kinase anchor protein 13 (Fragment) GN=AKAP13	AKAP13						P52429	Diacylglycerol kinase epsilon GN=DGKE	DGKE
	A0A096LPC5	WASH complex subunit 2C GN=WASHC2C	WASHC2C														P55010	Eukaryotic translation initiation factor 5 GN=EIF5	EIF5		Q96GQ7	Probable ATP-dependent RNA helicase DDX27 GN=DDX27	DDX27						A0A096LPC5	WASH complex subunit 2C GN=WASHC2C	WASHC2C
	O14681	Etoposide-induced protein 2.4 homolog GN=EI24	EI24														H0Y503	Basic leucine zipper and W2 domain-containing protein 1 (Fragment) GN=BZW1	BZW1		A0A0U1RR18	Solute carrier family 12 member 7 (Fragment) GN=SLC12A7	SLC12A7						O14681	Etoposide-induced protein 2.4 homolog GN=EI24	EI24
	Q8WX93	Palladin GN=PALLD	PALLD														Q86YM7	Homer protein homolog 1 GN=HOMER1	HOMER1		O60701	UDP-glucose 6-dehydrogenase GN=UGDH	UGDH						Q8WX93	Palladin GN=PALLD	PALLD
	O94826	Mitochondrial import receptor subunit TOM70 GN=TOMM70	TOMM70														Q15125	3-beta-hydroxysteroid-Delta(8),Delta(7)-isomerase GN=EBP	EBP		P42285	Superkiller viralicidic activity 2-like 2 GN=SKIV2L2	SKIV2L2						O94826	Mitochondrial import receptor subunit TOM70 GN=TOMM70	TOMM70
	P20290	Transcription factor BTF3 GN=BTF3	BTF3														Q6NTF9	Rhomboid domain-containing protein 2 GN=RHBDD2	RHBDD2		E9PLZ3	Ribonuclease inhibitor (Fragment) GN=RNH1	RNH1						P20290	Transcription factor BTF3 GN=BTF3	BTF3
	Q96EA4	Protein Spindly GN=SPDL1	SPDL1														Q96F86	Enhancer of mRNA-decapping protein 3 GN=EDC3	EDC3		P22102	Trifunctional purine biosynthetic protein adenosine-3 GN=GART	GART						Q96EA4	Protein Spindly GN=SPDL1	SPDL1
	Q9BZF1	Oxysterol-binding protein-related protein 8 GN=OSBPL8	OSBPL8														B1APP6	ATP-dependent 6-phosphofructokinase, platelet type (Fragment) GN=PFKP	PFKP		P11166	Solute carrier family 2, facilitated glucose transporter member 1 GN=SLC2A1	SLC2A1						Q9BZF1	Oxysterol-binding protein-related protein 8 GN=OSBPL8	OSBPL8
	P28074	Proteasome subunit beta type-5 GN=PSMB5	PSMB5														E7ESB6	PERQ amino acid-rich with GYF domain-containing protein 2 (Fragment) GN=GIGYF2	GIGYF2		P53985	Monocarboxylate transporter 1 GN=SLC16A1	SLC16A1						P28074	Proteasome subunit beta type-5 GN=PSMB5	PSMB5
	O60884	DnaJ homolog subfamily A member 2 GN=DNAJA2	DNAJA2														P84157	Matrix-remodeling-associated protein 7 GN=MXRA7	MXRA7		Q8IY81	pre-rRNA processing protein FTSJ3 GN=FTSJ3	FTSJ3						O60884	DnaJ homolog subfamily A member 2 GN=DNAJA2	DNAJA2
	P33993	DNA replication licensing factor MCM7 GN=MCM7	MCM7														O00487	26S proteasome non-ATPase regulatory subunit 14 GN=PSMD14	PSMD14		P24752	Acetyl-CoA acetyltransferase, mitochondrial GN=ACAT1	ACAT1						P33993	DNA replication licensing factor MCM7 GN=MCM7	MCM7
	Q96QD5	DEP domain-containing protein 7 GN=DEPDC7	DEPDC7														Q13263	Transcription intermediary factor 1-beta GN=TRIM28	TRIM28		A6PVX3	26S proteasome non-ATPase regulatory subunit 4 (Fragment) GN=PSMD4	PSMD4						Q96QD5	DEP domain-containing protein 7 GN=DEPDC7	DEPDC7
	Q9H920	RING finger protein 121 GN=RNF121	RNF121														Q5VT06	Centrosome-associated protein 350 GN=CEP350	CEP350		Q9Y6M7	Sodium bicarbonate cotransporter 3 GN=SLC4A7	SLC4A7						Q9H920	RING finger protein 121 GN=RNF121	RNF121
	P42892	Endothelin-converting enzyme 1 GN=ECE1	ECE1														F8WF14	Carboxylic ester hydrolase GN=BCHE	BCHE		A0A0A0MTB8	WD repeat-containing protein 36 GN=WDR36	WDR36						P42892	Endothelin-converting enzyme 1 GN=ECE1	ECE1
	F8WCZ3	Coiled-coil domain-containing protein 115 GN=CCDC115	CCDC115														E9PP73	Coatomer subunit beta (Fragment) GN=COPB1 SV=8	COPB1 SV=8		Q9NVP1	ATP-dependent RNA helicase DDX18 GN=DDX18	DDX18						F8WCZ3	Coiled-coil domain-containing protein 115 GN=CCDC115	CCDC115
	A0A0B4J207	Ribose-phosphate pyrophosphokinase 3 GN=PRPS1L1	PRPS1L1														Q5TD07	Ribosyldihydronicotinamide dehydrogenase [quinone] GN=NQO2	NQO2		A0A0A0MSX9	Isoleucine--tRNA ligase, cytoplasmic GN=IARS	IARS						A0A0B4J207	Ribose-phosphate pyrophosphokinase 3 GN=PRPS1L1	PRPS1L1
	J3QLM1	StAR-related lipid transfer protein 3 GN=STARD3	STARD3														P13073	Cytochrome c oxidase subunit 4 isoform 1, mitochondrial GN=COX4I1	COX4I1		P04818	Thymidylate synthase GN=TYMS	TYMS						J3QLM1	StAR-related lipid transfer protein 3 GN=STARD3	STARD3
	P31153	S-adenosylmethionine synthase isoform type-2 GN=MAT2A	MAT2A														Q6P2Q9	Pre-mRNA-processing-splicing factor 8 GN=PRPF8	PRPF8		Q5TA01	Glutathione S-transferase omega-1 (Fragment) GN=GSTO1	GSTO1						P31153	S-adenosylmethionine synthase isoform type-2 GN=MAT2A	MAT2A
	Q9UJU6	Drebrin-like protein GN=DBNL	DBNL														P32856	Syntaxin-2 GN=STX2	STX2		O94826	Mitochondrial import receptor subunit TOM70 GN=TOMM70	TOMM70						Q9UJU6	Drebrin-like protein GN=DBNL	DBNL
	P00387	NADH-cytochrome b5 reductase 3 GN=CYB5R3	CYB5R3														B7ZBH1	Eukaryotic translation initiation factor 6 (Fragment) GN=EIF6	EIF6		P49257	Protein ERGIC-53 GN=LMAN1	LMAN1						P00387	NADH-cytochrome b5 reductase 3 GN=CYB5R3	CYB5R3
	Q96RP9	Elongation factor G, mitochondrial GN=GFM1	GFM1														A0A087X260	TAR DNA-binding protein 43 GN=TARDBP	TARDBP		P21912	Succinate dehydrogenase [ubiquinone] iron-sulfur subunit, mitochondrial GN=SDHB	SDHB						Q96RP9	Elongation factor G, mitochondrial GN=GFM1	GFM1
	P07954	Fumarate hydratase, mitochondrial GN=FH	FH														Q6ZR52	Zinc finger protein 493 GN=ZNF493	ZNF493		C9J931	GTP-binding protein Rheb GN=RHEB	RHEB						P07954	Fumarate hydratase, mitochondrial GN=FH	FH
	Q5BJF2	Transmembrane protein 97 GN=TMEM97	TMEM97														P52429	Diacylglycerol kinase epsilon GN=DGKE	DGKE		Q14114	Low-density lipoprotein receptor-related protein 8 GN=LRP8	LRP8						Q5BJF2	Transmembrane protein 97 GN=TMEM97	TMEM97
	Q14667	Protein KIAA0100 GN=KIAA0100	KIAA0100														P61513	60S ribosomal protein L37a GN=RPL37A	RPL37A		Q29443	Serotransferrin OS=Bos taurus GN=TF	Bos taurus GN=TF						Q14667	Protein KIAA0100 GN=KIAA0100	KIAA0100
	H0YHG0	Uncharacterized protein (Fragment)	#VALUE!														P17812	CTP synthase 1 GN=CTPS1	CTPS1		Q8NF37	Lysophosphatidylcholine acyltransferase 1 GN=LPCAT1	LPCAT1						H0YHG0	Uncharacterized protein (Fragment)	#VALUE!
	P40925	Malate dehydrogenase, cytoplasmic GN=MDH1	MDH1														B4DSU6	Heterogeneous nuclear ribonucleoproteins C1/C2 GN=HNRNPC	HNRNPC		O43865	Adenosylhomocysteinase 2 GN=AHCYL1	AHCYL1						P40925	Malate dehydrogenase, cytoplasmic GN=MDH1	MDH1
	E9PN30	Selenoprotein S (Fragment) GN=SELENOS	SELENOS														P30405	Peptidyl-prolyl cis-trans isomerase F, mitochondrial GN=PPIF	PPIF		O15235	28S ribosomal protein S12, mitochondrial GN=MRPS12	MRPS12						E9PN30	Selenoprotein S (Fragment) GN=SELENOS	SELENOS
	P00367	Glutamate dehydrogenase 1, mitochondrial GN=GLUD1	GLUD1														Q8N6T3	ADP-ribosylation factor GTPase-activating protein 1 GN=ARFGAP1	ARFGAP1		Q15717	ELAV-like protein 1 GN=ELAVL1	ELAVL1						P00367	Glutamate dehydrogenase 1, mitochondrial GN=GLUD1	GLUD1
	Q9NUQ8	ATP-binding cassette sub-family F member 3 GN=ABCF3	ABCF3														Q5TA01	Glutathione S-transferase omega-1 (Fragment) GN=GSTO1	GSTO1		G3V1R7	Solute carrier family 27 (Fatty acid transporter), member 2, isoform CRA_b GN=SLC27A2	SLC27A2						Q9NUQ8	ATP-binding cassette sub-family F member 3 GN=ABCF3	ABCF3
	Q8WVJ2	NudC domain-containing protein 2 GN=NUDCD2	NUDCD2														P20073	Annexin A7 GN=ANXA7	ANXA7		Q8IZV5	Retinol dehydrogenase 10 GN=RDH10	RDH10						Q8WVJ2	NudC domain-containing protein 2 GN=NUDCD2	NUDCD2
	Q12792	Twinfilin-1 GN=TWF1	TWF1														Q5DID0	Uromodulin-like 1 GN=UMODL1	UMODL1		A0A0C4DFR6	Protein SEC13 homolog GN=SEC13	SEC13						Q12792	Twinfilin-1 GN=TWF1	TWF1
	Q7L1Q6	Basic leucine zipper and W2 domain-containing protein 1 GN=BZW1	BZW1														Q15717	ELAV-like protein 1 GN=ELAVL1	ELAVL1		Q14118	Dystroglycan GN=DAG1	DAG1						Q7L1Q6	Basic leucine zipper and W2 domain-containing protein 1 GN=BZW1	BZW1
	Q9HD26	Golgi-associated PDZ and coiled-coil motif-containing protein GN=GOPC	GOPC														Q9Y3F4	Serine-threonine kinase receptor-associated protein GN=STRAP	STRAP		Q99569	Plakophilin-4 GN=PKP4	PKP4						Q9HD26	Golgi-associated PDZ and coiled-coil motif-containing protein GN=GOPC	GOPC
	O15427	Monocarboxylate transporter 4 GN=SLC16A3	SLC16A3														Q00796	Sorbitol dehydrogenase GN=SORD	SORD		A0MZ66	Shootin-1 GN=SHTN1	SHTN1						O15427	Monocarboxylate transporter 4 GN=SLC16A3	SLC16A3
	O95816	BAG family molecular chaperone regulator 2 GN=BAG2	BAG2														P04792	Heat shock protein beta-1 GN=HSPB1	HSPB1		G3V1Q4	Septin-7 GN=SEPT7	SEPT7						O95816	BAG family molecular chaperone regulator 2 GN=BAG2	BAG2
	O00487	26S proteasome non-ATPase regulatory subunit 14 GN=PSMD14	PSMD14														P50990	T-complex protein 1 subunit theta GN=CCT8	CCT8		Q6P2Q9	Pre-mRNA-processing-splicing factor 8 GN=PRPF8	PRPF8						O00487	26S proteasome non-ATPase regulatory subunit 14 GN=PSMD14	PSMD14
	O43242	26S proteasome non-ATPase regulatory subunit 3 GN=PSMD3	PSMD3														Q09666	Neuroblast differentiation-associated protein AHNAK GN=AHNAK	AHNAK		P30048	Thioredoxin-dependent peroxide reductase, mitochondrial GN=PRDX3	PRDX3						O43242	26S proteasome non-ATPase regulatory subunit 3 GN=PSMD3	PSMD3
	O43707	Alpha-actinin-4 GN=ACTN4	ACTN4														P49327	Fatty acid synthase GN=FASN	FASN		A0A087X2I1	26S protease regulatory subunit 10B GN=PSMC6	PSMC6						O43707	Alpha-actinin-4 GN=ACTN4	ACTN4
	O14964	Hepatocyte growth factor-regulated tyrosine kinase substrate GN=HGS	HGS														P14625	Endoplasmin GN=HSP90B1	HSP90B1		A0A0C4DFL7	Lanosterol 14-alpha demethylase GN=CYP51A1	CYP51A1						O14964	Hepatocyte growth factor-regulated tyrosine kinase substrate GN=HGS	HGS
	Q6ZN40	Tropomyosin 1 (Alpha), isoform CRA_f GN=TPM1	TPM1														P31327	Carbamoyl-phosphate synthase [ammonia], mitochondrial GN=CPS1	CPS1		B5MCR8	Solute carrier family 30 (Zinc transporter), member 6, isoform CRA_b GN=SLC30A6	SLC30A6						Q6ZN40	Tropomyosin 1 (Alpha), isoform CRA_f GN=TPM1	TPM1
	Q5JXB2	Putative ubiquitin-conjugating enzyme E2 N-like GN=UBE2NL	UBE2NL														P23526	Adenosylhomocysteinase GN=AHCY	AHCY		O75179	Ankyrin repeat domain-containing protein 17 GN=ANKRD17	ANKRD17						Q5JXB2	Putative ubiquitin-conjugating enzyme E2 N-like GN=UBE2NL	UBE2NL
	P39748	Flap endonuclease 1 GN=FEN1	FEN1														P50402	Emerin GN=EMD	EMD		Q04760	Lactoylglutathione lyase GN=GLO1	GLO1						P39748	Flap endonuclease 1 GN=FEN1	FEN1
	Q08378	Golgin subfamily A member 3 GN=GOLGA3	GOLGA3														E9PCA1	T-complex protein 1 subunit epsilon GN=CCT5	CCT5		R4GNA5	ATP-dependent zinc metalloprotease YME1L1 (Fragment) GN=YME1L1	YME1L1						Q08378	Golgin subfamily A member 3 GN=GOLGA3	GOLGA3
	M0QZ12	GRAM domain-containing protein 1A GN=GRAMD1A	GRAMD1A														P15311	Ezrin GN=EZR	EZR		M0QXM4	Amino acid transporter GN=SLC1A5	SLC1A5						M0QZ12	GRAM domain-containing protein 1A GN=GRAMD1A	GRAMD1A
	Q15942	Zyxin GN=ZYX	ZYX														P55072	Transitional endoplasmic reticulum ATPase GN=VCP	VCP		Q96TC7	Regulator of microtubule dynamics protein 3 GN=RMDN3	RMDN3						Q15942	Zyxin GN=ZYX	ZYX
	Q16543	Hsp90 co-chaperone Cdc37 GN=CDC37	CDC37														P78371	T-complex protein 1 subunit beta GN=CCT2	CCT2		P98170	E3 ubiquitin-protein ligase XIAP GN=XIAP	XIAP						Q16543	Hsp90 co-chaperone Cdc37 GN=CDC37	CDC37
	Q5T9A4	ATPase family AAA domain-containing protein 3B GN=ATAD3B	ATAD3B														P46777	60S ribosomal protein L5 GN=RPL5	RPL5		E9PKE9	RING finger protein 121 GN=RNF121	RNF121						Q5T9A4	ATPase family AAA domain-containing protein 3B GN=ATAD3B	ATAD3B
	P60228	Eukaryotic translation initiation factor 3 subunit E GN=EIF3E	EIF3E														P00505	Aspartate aminotransferase, mitochondrial GN=GOT2	GOT2		Q13263	Transcription intermediary factor 1-beta GN=TRIM28	TRIM28						P60228	Eukaryotic translation initiation factor 3 subunit E GN=EIF3E	EIF3E
	Q9Y6I9	Testis-expressed protein 264 GN=TEX264	TEX264														Q02878	60S ribosomal protein L6 GN=RPL6	RPL6		F8WCJ7	Translocation protein SEC62 GN=SEC62	SEC62						Q9Y6I9	Testis-expressed protein 264 GN=TEX264	TEX264
	P62633	Cellular nucleic acid-binding protein GN=CNBP	CNBP														O60841	Eukaryotic translation initiation factor 5B GN=EIF5B	EIF5B		Q99848	Probable rRNA-processing protein EBP2 GN=EBNA1BP2	EBNA1BP2						P62633	Cellular nucleic acid-binding protein GN=CNBP	CNBP
	P08621	U1 small nuclear ribonucleoprotein 70 kDa GN=SNRNP70	SNRNP70																		E9PB61	THO complex subunit 4 GN=ALYREF	ALYREF						P08621	U1 small nuclear ribonucleoprotein 70 kDa GN=SNRNP70	SNRNP70
	P52888	Thimet oligopeptidase GN=THOP1	THOP1																		E7ETK0	40S ribosomal protein S24 GN=RPS24	RPS24						P52888	Thimet oligopeptidase GN=THOP1	THOP1
	P61081	NEDD8-conjugating enzyme Ubc12 GN=UBE2M	UBE2M																		H3BVH7	Ras-related protein Rab-27A (Fragment) GN=RAB27A	RAB27A						P61081	NEDD8-conjugating enzyme Ubc12 GN=UBE2M	UBE2M
	P13489	Ribonuclease inhibitor GN=RNH1	RNH1																		Q15181	Inorganic pyrophosphatase GN=PPA1	PPA1						P13489	Ribonuclease inhibitor GN=RNH1	RNH1
	Q2NKX8	DNA excision repair protein ERCC-6-like GN=ERCC6L	ERCC6L																		Q6NTF9	Rhomboid domain-containing protein 2 GN=RHBDD2	RHBDD2						Q2NKX8	DNA excision repair protein ERCC-6-like GN=ERCC6L	ERCC6L
	Q9P0V3	SH3 domain-binding protein 4 GN=SH3BP4	SH3BP4																		Q9BQ04	RNA-binding protein 4B GN=RBM4B	RBM4B						Q9P0V3	SH3 domain-binding protein 4 GN=SH3BP4	SH3BP4
	P26374	Rab proteins geranylgeranyltransferase component A 2 GN=CHML	CHML																		P49756	RNA-binding protein 25 GN=RBM25	RBM25						P26374	Rab proteins geranylgeranyltransferase component A 2 GN=CHML	CHML
	O43175	D-3-phosphoglycerate dehydrogenase GN=PHGDH	PHGDH																		B1AKD8	Rootletin (Fragment) GN=CROCC	CROCC						O43175	D-3-phosphoglycerate dehydrogenase GN=PHGDH	PHGDH
	Q9NP80	Calcium-independent phospholipase A2-gamma GN=PNPLA8	PNPLA8																		H9KV45	Ubiquitin-conjugating enzyme E2 D3 GN=UBE2D3	UBE2D3						Q9NP80	Calcium-independent phospholipase A2-gamma GN=PNPLA8	PNPLA8
	Q8WTW3	Conserved oligomeric Golgi complex subunit 1 GN=COG1	COG1																		P42772	Cyclin-dependent kinase 4 inhibitor B GN=CDKN2B	CDKN2B						Q8WTW3	Conserved oligomeric Golgi complex subunit 1 GN=COG1	COG1
	Q6NTF9	Rhomboid domain-containing protein 2 GN=RHBDD2	RHBDD2																		D6RAA6	Transmembrane protein 33 (Fragment) GN=TMEM33	TMEM33						Q6NTF9	Rhomboid domain-containing protein 2 GN=RHBDD2	RHBDD2
	Q9Y5B9	FACT complex subunit SPT16 GN=SUPT16H	SUPT16H																		O75306	NADH dehydrogenase [ubiquinone] iron-sulfur protein 2, mitochondrial GN=NDUFS2	NDUFS2						Q9Y5B9	FACT complex subunit SPT16 GN=SUPT16H	SUPT16H
	Q99729	Heterogeneous nuclear ribonucleoprotein A/B GN=HNRNPAB	HNRNPAB																		Q9HB07	UPF0160 protein MYG1, mitochondrial GN=C12orf10	C12orf10						Q99729	Heterogeneous nuclear ribonucleoprotein A/B GN=HNRNPAB	HNRNPAB
	O75197	Low-density lipoprotein receptor-related protein 5 GN=LRP5	LRP5																		A0A087WYB4	Stomatin-like protein 2, mitochondrial GN=STOML2	STOML2						O75197	Low-density lipoprotein receptor-related protein 5 GN=LRP5	LRP5
	Q92551	Inositol hexakisphosphate kinase 1 GN=IP6K1	IP6K1																		Q9Y678	Coatomer subunit gamma-1 GN=COPG1	COPG1						Q92551	Inositol hexakisphosphate kinase 1 GN=IP6K1	IP6K1
	P84095	Rho-related GTP-binding protein RhoG GN=RHOG	RHOG																		O15371	Eukaryotic translation initiation factor 3 subunit D GN=EIF3D	EIF3D						P84095	Rho-related GTP-binding protein RhoG GN=RHOG	RHOG
	Q9Y6E2	Basic leucine zipper and W2 domain-containing protein 2 GN=BZW2	BZW2																		Q8WVJ2	NudC domain-containing protein 2 GN=NUDCD2	NUDCD2						Q9Y6E2	Basic leucine zipper and W2 domain-containing protein 2 GN=BZW2	BZW2
	Q86UW9	Probable E3 ubiquitin-protein ligase DTX2 GN=DTX2	DTX2																		Q96QD5	DEP domain-containing protein 7 GN=DEPDC7	DEPDC7						Q86UW9	Probable E3 ubiquitin-protein ligase DTX2 GN=DTX2	DTX2
	Q8WYP5	Protein ELYS GN=AHCTF1	AHCTF1																		Q96DG6	Carboxymethylenebutenolidase homolog GN=CMBL	CMBL						Q8WYP5	Protein ELYS GN=AHCTF1	AHCTF1
	P42566	Epidermal growth factor receptor substrate 15 GN=EPS15	EPS15																		M0QYH0	Procollagen galactosyltransferase 1 (Fragment) GN=COLGALT1	COLGALT1						P42566	Epidermal growth factor receptor substrate 15 GN=EPS15	EPS15
	Q5W0V3	Protein FAM160B1 GN=FAM160B1	FAM160B1																		P37108	Signal recognition particle 14 kDa protein GN=SRP14	SRP14						Q5W0V3	Protein FAM160B1 GN=FAM160B1	FAM160B1
	P15153	Ras-related C3 botulinum toxin substrate 2 GN=RAC2	RAC2																		P30043	Flavin reductase (NADPH) GN=BLVRB	BLVRB						P15153	Ras-related C3 botulinum toxin substrate 2 GN=RAC2	RAC2
	Q8IYE0	Coiled-coil domain-containing protein 146 GN=CCDC146	CCDC146																		P04181	Ornithine aminotransferase, mitochondrial GN=OAT	OAT						Q8IYE0	Coiled-coil domain-containing protein 146 GN=CCDC146	CCDC146
	P32969	60S ribosomal protein L9 GN=RPL9	RPL9																		Q9HCU5	Prolactin regulatory element-binding protein GN=PREB	PREB						P32969	60S ribosomal protein L9 GN=RPL9	RPL9
	B7Z6Z4	Myosin light polypeptide 6 GN=MYL6	MYL6																		A0A0C4DGH5	Cullin-associated NEDD8-dissociated protein 1 (Fragment) GN=CAND1	CAND1						B7Z6Z4	Myosin light polypeptide 6 GN=MYL6	MYL6
	A0A1B0GVL4	Protein FAM193A GN=FAM193A	FAM193A																		Q13724	Mannosyl-oligosaccharide glucosidase GN=MOGS	MOGS						A0A1B0GVL4	Protein FAM193A GN=FAM193A	FAM193A
	Q02040	A-kinase anchor protein 17A GN=AKAP17A	AKAP17A																		E9PKG1	Protein arginine N-methyltransferase 1 GN=PRMT1	PRMT1						Q02040	A-kinase anchor protein 17A GN=AKAP17A	AKAP17A
	O95905	Protein ecdysoneless homolog GN=ECD	ECD																		P08559	Pyruvate dehydrogenase E1 component subunit alpha, somatic form, mitochondrial GN=PDHA1	PDHA1						O95905	Protein ecdysoneless homolog GN=ECD	ECD
	O60831	PRA1 family protein 2 GN=PRAF2	PRAF2																		P39656	Dolichyl-diphosphooligosaccharide--protein glycosyltransferase 48 kDa subunit GN=DDOST	DDOST						O60831	PRA1 family protein 2 GN=PRAF2	PRAF2
	P39656	Dolichyl-diphosphooligosaccharide--protein glycosyltransferase 48 kDa subunit GN=DDOST	DDOST																		Q8N5G2	Macoilin GN=TMEM57	TMEM57						P39656	Dolichyl-diphosphooligosaccharide--protein glycosyltransferase 48 kDa subunit GN=DDOST	DDOST
	Q9UK32	Ribosomal protein S6 kinase alpha-6 GN=RPS6KA6	RPS6KA6																		Q96F86	Enhancer of mRNA-decapping protein 3 GN=EDC3	EDC3						Q9UK32	Ribosomal protein S6 kinase alpha-6 GN=RPS6KA6	RPS6KA6
	Q96KB5	Lymphokine-activated killer T-cell-originated protein kinase GN=PBK	PBK																		P35658	Nuclear pore complex protein Nup214 GN=NUP214	NUP214						Q96KB5	Lymphokine-activated killer T-cell-originated protein kinase GN=PBK	PBK
	Q8WY36	HMG box transcription factor BBX GN=BBX	BBX																		P14174	Macrophage migration inhibitory factor GN=MIF	MIF						Q8WY36	HMG box transcription factor BBX GN=BBX	BBX
	Q9HCU5	Prolactin regulatory element-binding protein GN=PREB	PREB																		P01619	Immunoglobulin kappa variable 3-20 GN=IGKV3-20	IGKV3-20						Q9HCU5	Prolactin regulatory element-binding protein GN=PREB	PREB
	P49327	Fatty acid synthase GN=FASN	FASN																		C9J9C1	Serine/threonine-protein phosphatase 2A 65 kDa regulatory subunit A alpha isoform (Fragment) GN=PPP2R1A	PPP2R1A						P49327	Fatty acid synthase GN=FASN	FASN
	P23396	40S ribosomal protein S3 GN=RPS3	RPS3																		A0A087WYT3	Prostaglandin E synthase 3 GN=PTGES3	PTGES3						P23396	40S ribosomal protein S3 GN=RPS3	RPS3
	Q12931	Heat shock protein 75 kDa, mitochondrial GN=TRAP1	TRAP1																		C9J8D0	HMG box transcription factor BBX (Fragment) GN=BBX	BBX						Q12931	Heat shock protein 75 kDa, mitochondrial GN=TRAP1	TRAP1
	P50990	T-complex protein 1 subunit theta GN=CCT8	CCT8																		Q12769	Nuclear pore complex protein Nup160 GN=NUP160	NUP160						P50990	T-complex protein 1 subunit theta GN=CCT8	CCT8
	P37802	Transgelin-2 GN=TAGLN2	TAGLN2																		O60566	Mitotic checkpoint serine/threonine-protein kinase BUB1 beta GN=BUB1B	BUB1B						P37802	Transgelin-2 GN=TAGLN2	TAGLN2
	E7EQR4	Ezrin GN=EZR	EZR																		O15294	UDP-N-acetylglucosamine--peptide N-acetylglucosaminyltransferase 110 kDa subunit GN=OGT	OGT						E7EQR4	Ezrin GN=EZR	EZR
	P31327	Carbamoyl-phosphate synthase [ammonia], mitochondrial GN=CPS1	CPS1																		F8W809	Thioredoxin reductase 1, cytoplasmic GN=TXNRD1	TXNRD1						P31327	Carbamoyl-phosphate synthase [ammonia], mitochondrial GN=CPS1	CPS1
	P15880	40S ribosomal protein S2 GN=RPS2	RPS2																		P54578	Ubiquitin carboxyl-terminal hydrolase 14 GN=USP14	USP14						P15880	40S ribosomal protein S2 GN=RPS2	RPS2
	P11940	Polyadenylate-binding protein 1 GN=PABPC1	PABPC1																		Q8TCS8	Polyribonucleotide nucleotidyltransferase 1, mitochondrial GN=PNPT1	PNPT1						P11940	Polyadenylate-binding protein 1 GN=PABPC1	PABPC1
	P27348	14-3-3 protein theta GN=YWHAQ	YWHAQ																		D6RIA5	Disabled homolog 2 (Fragment) GN=DAB2	DAB2						P27348	14-3-3 protein theta GN=YWHAQ	YWHAQ
	P35579	Myosin-9 GN=MYH9	MYH9																		P84157	Matrix-remodeling-associated protein 7 GN=MXRA7	MXRA7						P35579	Myosin-9 GN=MYH9	MYH9
	P04083	Annexin A1 GN=ANXA1	ANXA1																		P34896	Serine hydroxymethyltransferase, cytosolic GN=SHMT1	SHMT1						P04083	Annexin A1 GN=ANXA1	ANXA1
	P55072	Transitional endoplasmic reticulum ATPase GN=VCP	VCP																		F8W950	Aminoacyl tRNA synthase complex-interacting multifunctional protein 2 GN=AIMP2	AIMP2						P55072	Transitional endoplasmic reticulum ATPase GN=VCP	VCP
	P35232	Prohibitin GN=PHB	PHB																		O00487	26S proteasome non-ATPase regulatory subunit 14 GN=PSMD14	PSMD14						P35232	Prohibitin GN=PHB	PHB
	Q96AG4	Leucine-rich repeat-containing protein 59 GN=LRRC59	LRRC59																		Q99714	3-hydroxyacyl-CoA dehydrogenase type-2 GN=HSD17B10	HSD17B10						Q96AG4	Leucine-rich repeat-containing protein 59 GN=LRRC59	LRRC59
	P23526	Adenosylhomocysteinase GN=AHCY	AHCY																		Q9C0G6	Dynein heavy chain 6, axonemal GN=DNAH6	DNAH6						P23526	Adenosylhomocysteinase GN=AHCY	AHCY
	P51149	Ras-related protein Rab-7a GN=RAB7A	RAB7A																		P18583	Protein SON GN=SON	SON						P51149	Ras-related protein Rab-7a GN=RAB7A	RAB7A
	P48643	T-complex protein 1 subunit epsilon GN=CCT5	CCT5																		Q96H55	Unconventional myosin-XIX GN=MYO19	MYO19						P48643	T-complex protein 1 subunit epsilon GN=CCT5	CCT5
	P60866	40S ribosomal protein S20 GN=RPS20	RPS20																		H0Y2W2	ATPase family AAA domain-containing protein 3A (Fragment) GN=ATAD3A	ATAD3A						P60866	40S ribosomal protein S20 GN=RPS20	RPS20
	P40926	Malate dehydrogenase, mitochondrial GN=MDH2	MDH2																		P09601	Heme oxygenase 1 GN=HMOX1	HMOX1						P40926	Malate dehydrogenase, mitochondrial GN=MDH2	MDH2
	J3KTA4	Probable ATP-dependent RNA helicase DDX5 GN=DDX5	DDX5																		Q7Z7M0	Multiple epidermal growth factor-like domains protein 8 GN=MEGF8	MEGF8						J3KTA4	Probable ATP-dependent RNA helicase DDX5 GN=DDX5	DDX5
	P41091	Eukaryotic translation initiation factor 2 subunit 3 GN=EIF2S3	EIF2S3																		P13073	Cytochrome c oxidase subunit 4 isoform 1, mitochondrial GN=COX4I1	COX4I1						P41091	Eukaryotic translation initiation factor 2 subunit 3 GN=EIF2S3	EIF2S3
	A0A0D9SF53	ATP-dependent RNA helicase DDX3X GN=DDX3X	DDX3X																		P42892	Endothelin-converting enzyme 1 GN=ECE1	ECE1						A0A0D9SF53	ATP-dependent RNA helicase DDX3X GN=DDX3X	DDX3X
	P30040	Endoplasmic reticulum resident protein 29 GN=ERP29	ERP29																		Q8IYX3	Coiled-coil domain-containing protein 116 GN=CCDC116	CCDC116						P30040	Endoplasmic reticulum resident protein 29 GN=ERP29	ERP29
	P50991	T-complex protein 1 subunit delta GN=CCT4	CCT4																		O15511	Actin-related protein 2/3 complex subunit 5 GN=ARPC5	ARPC5						P50991	T-complex protein 1 subunit delta GN=CCT4	CCT4
	Q8NC51	Plasminogen activator inhibitor 1 RNA-binding protein GN=SERBP1	SERBP1																		Q9HD26	Golgi-associated PDZ and coiled-coil motif-containing protein GN=GOPC	GOPC						Q8NC51	Plasminogen activator inhibitor 1 RNA-binding protein GN=SERBP1	SERBP1
	P50454	Serpin H1 GN=SERPINH1	SERPINH1																		J3KNG6	Protein spire homolog 1 GN=SPIRE1	SPIRE1						P50454	Serpin H1 GN=SERPINH1	SERPINH1
	P18583	Protein SON GN=SON	SON																		Q8N6T3	ADP-ribosylation factor GTPase-activating protein 1 GN=ARFGAP1	ARFGAP1						P18583	Protein SON GN=SON	SON
	P09972	Fructose-bisphosphate aldolase C GN=ALDOC	ALDOC																		K7EKE6	Lon protease homolog, mitochondrial GN=LONP1	LONP1						P09972	Fructose-bisphosphate aldolase C GN=ALDOC	ALDOC
	Q9H0A0	RNA cytidine acetyltransferase GN=NAT10	NAT10																		P15121	Aldose reductase GN=AKR1B1	AKR1B1						Q9H0A0	RNA cytidine acetyltransferase GN=NAT10	NAT10
	Q5T3I0	G patch domain-containing protein 4 GN=GPATCH4	GPATCH4																		P0DMU7	Cancer/testis antigen family 45 member A6 GN=CT45A6	CT45A6						Q5T3I0	G patch domain-containing protein 4 GN=GPATCH4	GPATCH4
	P62258	14-3-3 protein epsilon GN=YWHAE	YWHAE																		P01116	GTPase KRas GN=KRAS	KRAS						P62258	14-3-3 protein epsilon GN=YWHAE	YWHAE
	P51148	Ras-related protein Rab-5C GN=RAB5C	RAB5C																		H7C5Q2	Acyl-coenzyme A thioesterase 9, mitochondrial (Fragment) GN=ACOT9	ACOT9						P51148	Ras-related protein Rab-5C GN=RAB5C	RAB5C
	P18206	Vinculin GN=VCL	VCL																		O95721	Synaptosomal-associated protein 29 GN=SNAP29	SNAP29						P18206	Vinculin GN=VCL	VCL
	Q9BU76	Multiple myeloma tumor-associated protein 2 GN=MMTAG2	MMTAG2																		F5H0S8	Guanine nucleotide-binding protein G(I)/G(S)/G(T) subunit beta-3 (Fragment) GN=GNB3	GNB3						Q9BU76	Multiple myeloma tumor-associated protein 2 GN=MMTAG2	MMTAG2
	P34932	Heat shock 70 kDa protein 4 GN=HSPA4	HSPA4																		Q6PL24	Protein TMED8 GN=TMED8	TMED8						P34932	Heat shock 70 kDa protein 4 GN=HSPA4	HSPA4
	P61981	14-3-3 protein gamma GN=YWHAG	YWHAG																		Q14204	Cytoplasmic dynein 1 heavy chain 1 GN=DYNC1H1	DYNC1H1						P61981	14-3-3 protein gamma GN=YWHAG	YWHAG
	P25398	40S ribosomal protein S12 GN=RPS12	RPS12																		Q96S55	ATPase WRNIP1 GN=WRNIP1	WRNIP1						P25398	40S ribosomal protein S12 GN=RPS12	RPS12
	Q16658	Fascin GN=FSCN1	FSCN1																		Q9UMZ2	Synergin gamma GN=SYNRG	SYNRG						Q16658	Fascin GN=FSCN1	FSCN1
	P31025	Lipocalin-1 GN=LCN1	LCN1																		Q15125	3-beta-hydroxysteroid-Delta(8),Delta(7)-isomerase GN=EBP	EBP						P31025	Lipocalin-1 GN=LCN1	LCN1
	P30050	60S ribosomal protein L12 GN=RPL12	RPL12																		P52788	Spermine synthase GN=SMS	SMS						P30050	60S ribosomal protein L12 GN=RPL12	RPL12
	Q15149	Plectin GN=PLEC	PLEC																		E9PCW1	Golgi SNAP receptor complex member 1 GN=GOSR1	GOSR1						Q15149	Plectin GN=PLEC	PLEC
	P21291	Cysteine and glycine-rich protein 1 GN=CSRP1	CSRP1																		P28482	Mitogen-activated protein kinase 1 GN=MAPK1	MAPK1						P21291	Cysteine and glycine-rich protein 1 GN=CSRP1	CSRP1
	P08758	Annexin A5 GN=ANXA5	ANXA5																		H7C1P0	Replication factor C subunit 4 (Fragment) GN=RFC4	RFC4						P08758	Annexin A5 GN=ANXA5	ANXA5
	Q15393	Splicing factor 3B subunit 3 GN=SF3B3	SF3B3																		P30405	Peptidyl-prolyl cis-trans isomerase F, mitochondrial GN=PPIF	PPIF						Q15393	Splicing factor 3B subunit 3 GN=SF3B3	SF3B3
	P39687	Acidic leucine-rich nuclear phosphoprotein 32 family member A GN=ANP32A	ANP32A																		J3KRY3	Small nuclear ribonucleoprotein-associated protein N (Fragment) GN=SNRPN	SNRPN						P39687	Acidic leucine-rich nuclear phosphoprotein 32 family member A GN=ANP32A	ANP32A
	P10599	Thioredoxin GN=TXN	TXN																		O00264	Membrane-associated progesterone receptor component 1 GN=PGRMC1	PGRMC1						P10599	Thioredoxin GN=TXN	TXN
	P21333	Filamin-A GN=FLNA	FLNA																		P35579	Myosin-9 GN=MYH9	MYH9						P21333	Filamin-A GN=FLNA	FLNA
	Q13283	Ras GTPase-activating protein-binding protein 1 GN=G3BP1	G3BP1																		Q15149	Plectin GN=PLEC	PLEC						Q13283	Ras GTPase-activating protein-binding protein 1 GN=G3BP1	G3BP1
	Q07065	Cytoskeleton-associated protein 4 GN=CKAP4	CKAP4																		Q09666	Neuroblast differentiation-associated protein AHNAK GN=AHNAK	AHNAK						Q07065	Cytoskeleton-associated protein 4 GN=CKAP4	CKAP4
																					P21333	Filamin-A GN=FLNA	FLNA						P78344	Eukaryotic translation initiation factor 4 gamma 2 GN=EIF4G2	EIF4G2
																					E7ETY2	Treacle protein GN=TCOF1	TCOF1						O43865	Adenosylhomocysteinase 2 GN=AHCYL1	AHCYL1
																					P49327	Fatty acid synthase GN=FASN	FASN						A0A0G2JIW1	Heat shock 70 kDa protein 1B GN=HSPA1B	HSPA1B
																					Q07065	Cytoskeleton-associated protein 4 GN=CKAP4	CKAP4						Q15365	Poly(rC)-binding protein 1 GN=PCBP1	PCBP1
																					P42704	Leucine-rich PPR motif-containing protein, mitochondrial GN=LRPPRC	LRPPRC						P10398	Serine/threonine-protein kinase A-Raf GN=ARAF	ARAF
																					P27816	Microtubule-associated protein 4 GN=MAP4	MAP4						H0Y860	Stromal interaction molecule 2 GN=STIM2	STIM2
																					O00571	ATP-dependent RNA helicase DDX3X GN=DDX3X	DDX3X						Q15366	Poly(rC)-binding protein 2 GN=PCBP2	PCBP2
																					P36578	60S ribosomal protein L4 GN=RPL4	RPL4						A0A0A0MS29	Mitochondrial fission factor GN=MFF	MFF
																					P23246	Splicing factor, proline- and glutamine-rich GN=SFPQ	SFPQ						Q8N5G2	Macoilin GN=TMEM57	TMEM57
																					K7EMH1	60S ribosomal protein L22 (Fragment) GN=RPL22	RPL22						K7EKI0	Envoplakin GN=EVPL	EVPL
																					P18206	Vinculin GN=VCL	VCL						Q99615	DnaJ homolog subfamily C member 7 GN=DNAJC7	DNAJC7
																					P49411	Elongation factor Tu, mitochondrial GN=TUFM	TUFM						Q07960	Rho GTPase-activating protein 1 GN=ARHGAP1	ARHGAP1
																					P62979	Ubiquitin-40S ribosomal protein S27a GN=RPS27A	RPS27A						Q8NEZ2	Vacuolar protein sorting-associated protein 37A GN=VPS37A	VPS37A
																					P08670	Vimentin GN=VIM	VIM						E9PAV3	Nascent polypeptide-associated complex subunit alpha, muscle-specific form GN=NACA	NACA
																					Q96AG4	Leucine-rich repeat-containing protein 59 GN=LRRC59	LRRC59						A0A140T9B3	HLA class I histocompatibility antigen, Cw-6 alpha chain GN=HLA-C	HLA-C
																					A0A087X0X3	Heterogeneous nuclear ribonucleoprotein M GN=HNRNPM	HNRNPM						A0A0B4J269	Uncharacterized protein	#VALUE!
																					P50416	Carnitine O-palmitoyltransferase 1, liver isoform GN=CPT1A	CPT1A						Q9C0D5	Protein TANC1 GN=TANC1	TANC1
																					P40926	Malate dehydrogenase, mitochondrial GN=MDH2	MDH2						Q9H8Y8	Golgi reassembly-stacking protein 2 GN=GORASP2	GORASP2
																					H0Y4R1	Inosine-5'-monophosphate dehydrogenase 2 (Fragment) GN=IMPDH2	IMPDH2						Q9UNF1	Melanoma-associated antigen D2 GN=MAGED2	MAGED2
																					B5ME19	Eukaryotic translation initiation factor 3 subunit C-like protein GN=EIF3CL	EIF3CL						P07195	L-lactate dehydrogenase B chain GN=LDHB	LDHB
																					Q99832	T-complex protein 1 subunit eta GN=CCT7	CCT7						P25098	Beta-adrenergic receptor kinase 1 GN=GRK2	GRK2
																					P04843	Dolichyl-diphosphooligosaccharide--protein glycosyltransferase subunit 1 GN=RPN1	RPN1						A0A087WT23	UBX domain-containing protein 8 GN=UBXN8	UBXN8
																					P00505	Aspartate aminotransferase, mitochondrial GN=GOT2	GOT2						P26232	Catenin alpha-2 GN=CTNNA2	CTNNA2
																					P34932	Heat shock 70 kDa protein 4 GN=HSPA4	HSPA4						Q9NYL9	Tropomodulin-3 GN=TMOD3	TMOD3
																					P09874	Poly [ADP-ribose] polymerase 1 GN=PARP1	PARP1						P22626	Heterogeneous nuclear ribonucleoproteins A2/B1 GN=HNRNPA2B1	HNRNPA2B1
																													P01891	HLA class I histocompatibility antigen, A-68 alpha chain GN=HLA-A	HLA-A
																													A0A087WYR3	Tumor protein D54 GN=TPD52L2	TPD52L2
																													B8ZZS0	BET1-like protein GN=BET1L	BET1L
																													Q86V48	Leucine zipper protein 1 GN=LUZP1	LUZP1
																													Q9HAU0	Pleckstrin homology domain-containing family A member 5 GN=PLEKHA5	PLEKHA5
																													Q9NRA8	Eukaryotic translation initiation factor 4E transporter GN=EIF4ENIF1	EIF4ENIF1
																													Q92545	Transmembrane protein 131 GN=TMEM131	TMEM131
																													Q9UH65	Switch-associated protein 70 GN=SWAP70	SWAP70
																													P51812	Ribosomal protein S6 kinase alpha-3 GN=RPS6KA3	RPS6KA3
																													Q8IVM0	Coiled-coil domain-containing protein 50 GN=CCDC50	CCDC50
																													P22090	40S ribosomal protein S4, Y isoform 1 GN=RPS4Y1	RPS4Y1
																													A0A1B0GTW1	Tight junction protein ZO-2 GN=TJP2	TJP2
																													Q92692	Nectin-2 GN=NECTIN2	NECTIN2
																													Q3ZCQ8	Mitochondrial import inner membrane translocase subunit TIM50 GN=TIMM50	TIMM50
																													Q9Y5K6	CD2-associated protein GN=CD2AP	CD2AP
																													Q86WV7	CCDC43 protein GN=CCDC43	CCDC43
																													P55209	Nucleosome assembly protein 1-like 1 GN=NAP1L1	NAP1L1
																													P17706	Tyrosine-protein phosphatase non-receptor type 2 GN=PTPN2	PTPN2
																													Q92968	Peroxisomal membrane protein PEX13 GN=PEX13	PEX13
																													J3KPT4	TraB domain-containing protein GN=TRABD	TRABD
																													Q15654	Thyroid receptor-interacting protein 6 GN=TRIP6	TRIP6
																													Q05655	Protein kinase C delta type GN=PRKCD	PRKCD
																													A0A1B0GVM0	Brain-enriched guanylate kinase-associated protein GN=BEGAIN	BEGAIN
																													Q8NEN9	PDZ domain-containing protein 8 GN=PDZD8	PDZD8
																													Q96RN5	Mediator of RNA polymerase II transcription subunit 15 GN=MED15	MED15
																													A0A087X215	Basigin GN=BSG	BSG
																													P33981	Dual specificity protein kinase TTK GN=TTK	TTK
																													Q9H2G9	Golgin-45 GN=BLZF1	BLZF1
																													Q5SW79	Centrosomal protein of 170 kDa GN=CEP170	CEP170
																													A0A087X1E4	Arfaptin-2 GN=ARFIP2	ARFIP2
																													Q92870	Amyloid beta A4 precursor protein-binding family B member 2 GN=APBB2	APBB2
																													P53990	IST1 homolog GN=IST1	IST1
																													Q9NUQ3	Gamma-taxilin GN=TXLNG	TXLNG
																													B1AK88	Capping protein (Actin filament) muscle Z-line, beta, isoform CRA_d GN=CAPZB	CAPZB
																													J3KPS3	Fructose-bisphosphate aldolase GN=ALDOA	ALDOA
																													O15126	Secretory carrier-associated membrane protein 1 GN=SCAMP1	SCAMP1
																													P38606	V-type proton ATPase catalytic subunit A GN=ATP6V1A	ATP6V1A
																													Q9Y2Z0	Protein SGT1 homolog GN=SUGT1	SUGT1
																													Q15233	Non-POU domain-containing octamer-binding protein GN=NONO	NONO
																													Q9Y570	Protein phosphatase methylesterase 1 GN=PPME1	PPME1
																													Q9Y5X1	Sorting nexin-9 GN=SNX9	SNX9
																													O95297	Myelin protein zero-like protein 1 GN=MPZL1	MPZL1
																													H3BMV3	Hematological and neurological-expressed 1-like protein (Fragment) GN=HN1L	HN1L
																													O15056	Synaptojanin-2 GN=SYNJ2	SYNJ2
																													Q93052	Lipoma-preferred partner GN=LPP	LPP
																													Q99081	Transcription factor 12 GN=TCF12	TCF12
																													Q9NZJ7	Mitochondrial carrier homolog 1 GN=MTCH1	MTCH1
																													A0A087X0X3	Heterogeneous nuclear ribonucleoprotein M GN=HNRNPM	HNRNPM
																													Q93045	Stathmin-2 GN=STMN2	STMN2
																													P40227	T-complex protein 1 subunit zeta GN=CCT6A	CCT6A
																													Q4LDG9	Dynein light chain 1, axonemal GN=DNAL1	DNAL1
																													F6WQW2	Ran-specific GTPase-activating protein GN=RANBP1	RANBP1
																													Q9UQN3	Charged multivesicular body protein 2b GN=CHMP2B	CHMP2B
																													Q15691	Microtubule-associated protein RP/EB family member 1 GN=MAPRE1	MAPRE1
																													Q96CS3	FAS-associated factor 2 GN=FAF2	FAF2
																													Q9BQL6	Fermitin family homolog 1 GN=FERMT1	FERMT1
																													P98088	Mucin-5AC GN=MUC5AC	MUC5AC
																													Q96H55	Unconventional myosin-XIX GN=MYO19	MYO19
																													E9PK25	Cofilin-1 GN=CFL1	CFL1
																													Q86SK9	Stearoyl-CoA desaturase 5 GN=SCD5	SCD5
																													Q9NST1	Patatin-like phospholipase domain-containing protein 3 GN=PNPLA3	PNPLA3
																													P46937	Transcriptional coactivator YAP1 GN=YAP1	YAP1
																													Q9BQT8	Mitochondrial 2-oxodicarboxylate carrier GN=SLC25A21	SLC25A21
																													J3KN01	Afadin GN=AFDN	AFDN
																													Q6NXT4	Zinc transporter 6 GN=SLC30A6	SLC30A6
																													Q13148	TAR DNA-binding protein 43 GN=TARDBP	TARDBP
																													Q9UNY4	Transcription termination factor 2 GN=TTF2	TTF2
																													Q9UPQ9	Trinucleotide repeat-containing gene 6B protein GN=TNRC6B	TNRC6B
																													Q6BDS2	UHRF1-binding protein 1 GN=UHRF1BP1	UHRF1BP1
																													P16333	Cytoplasmic protein NCK1 GN=NCK1	NCK1
																													B1ALM5	Transmembrane protein 9 GN=TMEM9	TMEM9
																													A0A096LP25	AP2-associated protein kinase 1 (Fragment) GN=AAK1	AAK1
																													O95373	Importin-7 GN=IPO7	IPO7
																													A0A096LNH0	Protocadherin-23 (Fragment) GN=DCHS2	DCHS2
																													Q9Y5Q0	Fatty acid desaturase 3 GN=FADS3	FADS3
																													Q96HA1	Nuclear envelope pore membrane protein POM 121 GN=POM121	POM121
																													Q96RT1	Erbin GN=ERBIN	ERBIN
																													Q86Y07	Serine/threonine-protein kinase VRK2 GN=VRK2	VRK2
																													Q9NSI6	Bromodomain and WD repeat-containing protein 1 GN=BRWD1	BRWD1
																													Q9GZV1	Ankyrin repeat domain-containing protein 2 GN=ANKRD2	ANKRD2
																													O00443	Phosphatidylinositol 4-phosphate 3-kinase C2 domain-containing subunit alpha GN=PIK3C2A	PIK3C2A
																													P21580	Tumor necrosis factor alpha-induced protein 3 GN=TNFAIP3	TNFAIP3
																													Q99767	Amyloid beta A4 precursor protein-binding family A member 2 GN=APBA2	APBA2
																													Q8N0U8	Vitamin K epoxide reductase complex subunit 1-like protein 1 GN=VKORC1L1	VKORC1L1
																													Q6P461	Acyl-coenzyme A synthetase ACSM6, mitochondrial GN=ACSM6	ACSM6
																													P11142	Heat shock cognate 71 kDa protein GN=HSPA8	HSPA8
																													P13639	Elongation factor 2 GN=EEF2	EEF2
																													P09651	Heterogeneous nuclear ribonucleoprotein A1 GN=HNRNPA1	HNRNPA1
																													P07900	Heat shock protein HSP 90-alpha GN=HSP90AA1	HSP90AA1
																													A0A087WXU3	Extended synaptotagmin-2 GN=ESYT2	ESYT2
																													P15531	Nucleoside diphosphate kinase A GN=NME1	NME1
																													P62891	60S ribosomal protein L39 GN=RPL39	RPL39
																													Q8IYD1	Eukaryotic peptide chain release factor GTP-binding subunit ERF3B GN=GSPT2	GSPT2
																													P02786	Transferrin receptor protein 1 GN=TFRC	TFRC
																													Q99832	T-complex protein 1 subunit eta GN=CCT7	CCT7
																													P49411	Elongation factor Tu, mitochondrial GN=TUFM	TUFM
																													H3BN98	Uncharacterized protein (Fragment)	#VALUE!
																													P59190	Ras-related protein Rab-15 GN=RAB15	RAB15
																													A0A0C4DG17	40S ribosomal protein SA GN=RPSA	RPSA
																													P35221	Catenin alpha-1 GN=CTNNA1	CTNNA1
																													Q02790	Peptidyl-prolyl cis-trans isomerase FKBP4 GN=FKBP4	FKBP4
																													P78371	T-complex protein 1 subunit beta GN=CCT2	CCT2
																													P12004	Proliferating cell nuclear antigen GN=PCNA	PCNA
																													G8JLB6	Heterogeneous nuclear ribonucleoprotein H GN=HNRNPH1	HNRNPH1
																													H7C2Q8	EBNA1 binding protein 2, isoform CRA_d GN=EBNA1BP2	EBNA1BP2
																													O75400	Pre-mRNA-processing factor 40 homolog A GN=PRPF40A	PRPF40A
																													Q02413	Desmoglein-1 GN=DSG1	DSG1
																													S4R3N1	HSPE1-MOB4 readthrough GN=HSPE1-MOB4	HSPE1-MOB4
																													P0DME0	Protein SETSIP GN=SETSIP	SETSIP
																													P56589	Peroxisomal biogenesis factor 3 GN=PEX3	PEX3
																													H0YGM0	Caseinolytic peptidase B protein homolog (Fragment) GN=CLPB	CLPB
																													P62316	Small nuclear ribonucleoprotein Sm D2 GN=SNRPD2	SNRPD2
																													Q9BRS2	Serine/threonine-protein kinase RIO1 GN=RIOK1	RIOK1
																													P20700	Lamin-B1 GN=LMNB1	LMNB1
																													Q93009	Ubiquitin carboxyl-terminal hydrolase 7 GN=USP7	USP7
																													A0A0A0MTS2	Glucose-6-phosphate isomerase (Fragment) GN=GPI	GPI
																													Q96P63	Serpin B12 GN=SERPINB12	SERPINB12
																													P24534	Elongation factor 1-beta GN=EEF1B2	EEF1B2
																													Q8WU90	Zinc finger CCCH domain-containing protein 15 GN=ZC3H15	ZC3H15
																													Q99497	Protein DJ-1 GN=PARK7	PARK7
																													P55010	Eukaryotic translation initiation factor 5 GN=EIF5	EIF5
																													Q9NR30	Nucleolar RNA helicase 2 GN=DDX21	DDX21
																													P62314	Small nuclear ribonucleoprotein Sm D1 GN=SNRPD1	SNRPD1
																													P35606	Coatomer subunit beta' GN=COPB2	COPB2
																													O15235	28S ribosomal protein S12, mitochondrial GN=MRPS12	MRPS12
																													P62888	60S ribosomal protein L30 GN=RPL30	RPL30
																													Q5T8D3	Acyl-CoA-binding domain-containing protein 5 GN=ACBD5	ACBD5
																													P31689	DnaJ homolog subfamily A member 1 GN=DNAJA1	DNAJA1
																													Q14004	Cyclin-dependent kinase 13 GN=CDK13	CDK13
																													Q9NQW1	Protein transport protein Sec31B GN=SEC31B	SEC31B
																													Q8N5M4	Tetratricopeptide repeat protein 9C GN=TTC9C	TTC9C
																													A0A1B0GVS7	Uncharacterized protein GN=LOC107986096	LOC107986096
																													Q9Y446	Plakophilin-3 GN=PKP3	PKP3
																													P08238	Heat shock protein HSP 90-beta GN=HSP90AB1	HSP90AB1
																													P11021	78 kDa glucose-regulated protein GN=HSPA5	HSPA5
																													P00338	L-lactate dehydrogenase A chain GN=LDHA	LDHA
																													P10809	60 kDa heat shock protein, mitochondrial GN=HSPD1	HSPD1
																													P62269	40S ribosomal protein S18 GN=RPS18	RPS18
																													P62249	40S ribosomal protein S16 GN=RPS16	RPS16
																													P62851	40S ribosomal protein S25 GN=RPS25	RPS25
																													Q02878	60S ribosomal protein L6 GN=RPL6	RPL6
																													P26641	Elongation factor 1-gamma GN=EEF1G	EEF1G
																													P14618	Pyruvate kinase PKM GN=PKM	PKM
																													P38646	Stress-70 protein, mitochondrial GN=HSPA9	HSPA9
																													F5H5D3	Tubulin alpha chain GN=TUBA1C	TUBA1C
																													P42677	40S ribosomal protein S27 GN=RPS27	RPS27
																													P07355	Annexin A2 GN=ANXA2	ANXA2
																													P26373	60S ribosomal protein L13 GN=RPL13	RPL13
																													P19338	Nucleolin GN=NCL	NCL
																													A0A0A6YYL6	Protein RPL17-C18orf32 GN=RPL17-C18orf32	RPL17-C18orf32
																													P60842	Eukaryotic initiation factor 4A-I GN=EIF4A1	EIF4A1
																													P05388	60S acidic ribosomal protein P0 GN=RPLP0	RPLP0
																													P81605	Dermcidin GN=DCD	DCD
																													P25705	ATP synthase subunit alpha, mitochondrial GN=ATP5A1	ATP5A1
																													P15924	Desmoplakin GN=DSP	DSP
																													P29401	Transketolase GN=TKT	TKT
																													P39019	40S ribosomal protein S19 GN=RPS19	RPS19
																													O14617	AP-3 complex subunit delta-1 GN=AP3D1	AP3D1
																													E7EX29	14-3-3 protein zeta/delta (Fragment) GN=YWHAZ	YWHAZ
																													P06576	ATP synthase subunit beta, mitochondrial GN=ATP5B	ATP5B
																													P61978	Heterogeneous nuclear ribonucleoprotein K GN=HNRNPK	HNRNPK
																													P05387	60S acidic ribosomal protein P2 GN=RPLP2	RPLP2
																													A0A075B716	40S ribosomal protein S17 GN=RPS17	RPS17
																													P46777	60S ribosomal protein L5 GN=RPL5	RPL5
																													P22314	Ubiquitin-like modifier-activating enzyme 1 GN=UBA1	UBA1
																													P62280	40S ribosomal protein S11 GN=RPS11	RPS11
																													O75390	Citrate synthase, mitochondrial GN=CS	CS
																													S4R3S7	Acetyl-CoA carboxylase 2 (Fragment) GN=ACACB	ACACB
																													P02768	Serum albumin GN=ALB	ALB
																													A8MUS3	60S ribosomal protein L23a GN=RPL23A	RPL23A
																													H0YKD8	60S ribosomal protein L28 GN=RPL28	RPL28
																													Q7Z406	Myosin-14 GN=MYH14	MYH14
																													Q5T749	Keratinocyte proline-rich protein GN=KPRP	KPRP
																													F8VPE8	60S acidic ribosomal protein P0 (Fragment) GN=RPLP0	RPLP0
																													P01876	Immunoglobulin heavy constant alpha 1 GN=IGHA1	IGHA1
																													A0MZ66	Shootin-1 GN=SHTN1	SHTN1
																													Q3SZ57	Alpha-fetoprotein Bos taurus GN=AFP	AFP
																													H7C0C1	Uncharacterized protein (Fragment)	#VALUE!
																													P22528	Cornifin-B GN=SPRR1B	SPRR1B
																													P29508	Serpin B3 GN=SERPINB3	SERPINB3
																													Q08188	Protein-glutamine gamma-glutamyltransferase E GN=TGM3	TGM3
																													Q08554	Desmocollin-1 GN=DSC1	DSC1
																													Q14315	Filamin-C GN=FLNC	FLNC
																													Q96N66	Lysophospholipid acyltransferase 7 GN=MBOAT7	MBOAT7
																													Q9NQ39	Putative 40S ribosomal protein S10-like GN=RPS10P5	RPS10P5
																													A0A0D9SF50	Lys-63-specific deubiquitinase BRCC36 GN=BRCC3	BRCC3
																													A6XMV9	Protease serine 2 preproprotein GN=PRSS2	PRSS2
																													G8JLG2	Corneodesmosin GN=CDSN	CDSN
																													J3KN67	Tropomyosin alpha-3 chain GN=TPM3	TPM3
																													O00622	Protein CYR61 GN=CYR61	CYR61
																													O00625	Pirin GN=PIR	PIR
																													O60271	C-Jun-amino-terminal kinase-interacting protein 4 GN=SPAG9	SPAG9
																													P29966	Myristoylated alanine-rich C-kinase substrate GN=MARCKS	MARCKS
																													P31944	Caspase-14 GN=CASP14	CASP14
																													P47929	Galectin-7 GN=LGALS7	LGALS7
																													P50747	Biotin--protein ligase GN=HLCS	HLCS
																													P51572	B-cell receptor-associated protein 31 GN=BCAP31	BCAP31
																													P62857	40S ribosomal protein S28 GN=RPS28	RPS28
																													P68871	Hemoglobin subunit beta GN=HBB	HBB
																													Q12816	Trophinin GN=TRO	TRO
																													Q6WKZ4	Rab11 family-interacting protein 1 GN=RAB11FIP1	RAB11FIP1
																													Q8TAA3	Proteasome subunit alpha type-7-like GN=PSMA8	PSMA8
																													Q93084	Sarcoplasmic/endoplasmic reticulum calcium ATPase 3 GN=ATP2A3	ATP2A3
																													Q14684	Ribosomal RNA processing protein 1 homolog B GN=RRP1B	RRP1B
																													Q1ED39	Lysine-rich nucleolar protein 1 GN=KNOP1	KNOP1
																													Q96Q06	Perilipin-4 GN=PLIN4	PLIN4
																													E9PKE3	Heat shock cognate 71 kDa protein GN=HSPA8	HSPA8
																													K7EKI8	Periplakin GN=PPL	PPL
																													E9PHV5	Sperm-specific antigen 2 GN=SSFA2	SSFA2
																													P27816	Microtubule-associated protein 4 GN=MAP4	MAP4
																													P14625	Endoplasmin GN=HSP90B1	HSP90B1
																													P61247	40S ribosomal protein S3a GN=RPS3A	RPS3A
																													E7EUT5	Glyceraldehyde-3-phosphate dehydrogenase GN=GAPDH	GAPDH
																													H0Y3P2	Eukaryotic translation initiation factor 4 gamma 2 GN=EIF4G2	EIF4G2
																													Q9NRZ9	Lymphoid-specific helicase GN=HELLS	HELLS
																													Q9P2E9	Ribosome-binding protein 1 GN=RRBP1	RRBP1
																													P52272	Heterogeneous nuclear ribonucleoprotein M GN=HNRNPM	HNRNPM
																													E9PBS1	Multifunctional protein ADE2 (Fragment) GN=PAICS	PAICS
																													P17066	Heat shock 70 kDa protein 6 GN=HSPA6	HSPA6
																													Q6P996	Pyridoxal-dependent decarboxylase domain-containing protein 1 GN=PDXDC1	PDXDC1
																													G5E9L0	ADP-ribosylation factor GTPase-activating protein 2 GN=ARFGAP2	ARFGAP2
																													E9PCA1	T-complex protein 1 subunit epsilon GN=CCT5	CCT5
																													A0A0A0MSK5	Torsin-1A-interacting protein 1 GN=TOR1AIP1	TOR1AIP1
																													P49368	T-complex protein 1 subunit gamma GN=CCT3	CCT3
																													P15311	Ezrin GN=EZR	EZR
																													E7EX73	Eukaryotic translation initiation factor 4 gamma 1 GN=EIF4G1	EIF4G1
																													Q8NHW5	60S acidic ribosomal protein P0-like GN=RPLP0P6	RPLP0P6
																													P05455	Lupus La protein GN=SSB	SSB
																													Q13247	Serine/arginine-rich splicing factor 6 GN=SRSF6	SRSF6
																													P00505	Aspartate aminotransferase, mitochondrial GN=GOT2	GOT2
																													Q9UQ80	Proliferation-associated protein 2G4 GN=PA2G4	PA2G4
																													E7EQG2	Eukaryotic initiation factor 4A-II GN=EIF4A2	EIF4A2
																													M0R210	40S ribosomal protein S16 GN=RPS16	RPS16
																													Q01650	Large neutral amino acids transporter small subunit 1 GN=SLC7A5	SLC7A5
																													H0Y6I0	Golgin subfamily A member 4 (Fragment) GN=GOLGA4	GOLGA4
																													P48444	Coatomer subunit delta GN=ARCN1	ARCN1
																													B8ZZY2	Arf-GAP domain and FG repeat-containing protein 1 GN=AGFG1	AGFG1
																													P42704	Leucine-rich PPR motif-containing protein, mitochondrial GN=LRPPRC	LRPPRC
																													A0A0J9YYH3	Glucose-6-phosphate isomerase (Fragment) GN=GPI	GPI
																													E9PG15	14-3-3 protein theta (Fragment) GN=YWHAQ	YWHAQ
																													P37837	Transaldolase GN=TALDO1	TALDO1
																													E9PAV9	G patch domain-containing protein 4 GN=GPATCH4	GPATCH4
																													E7EX44	Caldesmon GN=CALD1	CALD1
																													H0Y4R1	Inosine-5'-monophosphate dehydrogenase 2 (Fragment) GN=IMPDH2	IMPDH2
																													P00966	Argininosuccinate synthase GN=ASS1	ASS1
																													Q14566	DNA replication licensing factor MCM6 GN=MCM6	MCM6
																													G5E9X3	Fibronectin type III domain containing 3A, isoform CRA_f GN=FNDC3A	FNDC3A
																													E9PB90	Hexokinase-2 GN=HK2	HK2
																													P31948	Stress-induced-phosphoprotein 1 GN=STIP1	STIP1
																													P62491	Ras-related protein Rab-11A GN=RAB11A	RAB11A
																													P67809	Nuclease-sensitive element-binding protein 1 GN=YBX1	YBX1
																													Q13243	Serine/arginine-rich splicing factor 5 GN=SRSF5	SRSF5
																													O60841	Eukaryotic translation initiation factor 5B GN=EIF5B	EIF5B
																													P26038	Moesin GN=MSN	MSN
																													F5H479	Ragulator complex protein LAMTOR1 GN=LAMTOR1	LAMTOR1
																													H0YFS2	4F2 cell-surface antigen heavy chain (Fragment) GN=SLC3A2	SLC3A2
																													P38919	Eukaryotic initiation factor 4A-III GN=EIF4A3	EIF4A3
																													C9JFR7	Cytochrome c (Fragment) GN=CYCS	CYCS
																													Q6NVV1	Putative 60S ribosomal protein L13a protein RPL13AP3 GN=RPL13AP3	RPL13AP3
																													P12236	ADP/ATP translocase 3 GN=SLC25A6	SLC25A6
																													Q8IWB9	Testis-expressed protein 2 GN=TEX2	TEX2
																													H7C5W9	Sarcoplasmic/endoplasmic reticulum calcium ATPase 2 (Fragment) GN=ATP2A2	ATP2A2
																													P08865	40S ribosomal protein SA GN=RPSA	RPSA
																													E7EMC7	Sequestosome-1 GN=SQSTM1	SQSTM1
																													P06493	Cyclin-dependent kinase 1 GN=CDK1	CDK1
																													P62906	60S ribosomal protein L10a GN=RPL10A	RPL10A
																													J3KPS0	DnaJ (Hsp40) homolog, subfamily B, member 12, isoform CRA_c GN=DNAJB12	DNAJB12
																													Q12906	Interleukin enhancer-binding factor 3 GN=ILF3	ILF3
																													H0Y3Z3	Protein disulfide-isomerase (Fragment) GN=P4HB	P4HB
																													Q5T3N1	Annexin (Fragment) GN=ANXA1	ANXA1
																													P25205	DNA replication licensing factor MCM3 GN=MCM3	MCM3
																													G8JLK1	Vesicle transport protein USE1 GN=USE1	USE1
																													Q86TX2	Acyl-coenzyme A thioesterase 1 GN=ACOT1	ACOT1
																													H7C433	Mitochondrial fission factor (Fragment) GN=MFF	MFF
																													Q9H9B4	Sideroflexin-1 GN=SFXN1	SFXN1
																													E9PKT8	Nucleosome assembly protein 1-like 4 (Fragment) GN=NAP1L4	NAP1L4
																													A0A0A0MR02	Voltage-dependent anion-selective channel protein 2 (Fragment) GN=VDAC2	VDAC2
																													Q01082	Spectrin beta chain, non-erythrocytic 1 GN=SPTBN1	SPTBN1
																													D6RIA5	Disabled homolog 2 (Fragment) GN=DAB2 SV=8	DAB2 SV=8
																													A6NLN1	Polypyrimidine tract binding protein 1, isoform CRA_b GN=PTBP1	PTBP1
																													H7C2W9	60S ribosomal protein L31 (Fragment) GN=RPL31	RPL31
																													O00231	26S proteasome non-ATPase regulatory subunit 11 GN=PSMD11	PSMD11
																													B8ZZL8	10 kDa heat shock protein, mitochondrial GN=HSPE1	HSPE1
																													H0Y4Y4	EF-hand domain-containing protein D2 (Fragment) GN=EFHD2	EFHD2
																													A0A087WTU3	Testis-expressed protein 264 GN=TEX264	TEX264
																													B9A041	Malate dehydrogenase, cytoplasmic GN=MDH1	MDH1
																													J3QQM1	26S protease regulatory subunit 8 (Fragment) GN=PSMC5	PSMC5
																													A0A087X0K9	Tight junction protein ZO-1 GN=TJP1	TJP1
																													P17081	Rho-related GTP-binding protein RhoQ GN=RHOQ	RHOQ
																													A0A0J9YWZ2	14-3-3 protein beta/alpha (Fragment) GN=YWHAB	YWHAB
																													A0A0A0MRM9	Nucleolar and coiled-body phosphoprotein 1 (Fragment) GN=NOLC1	NOLC1
																													Q5T7C4	High mobility group protein B1 GN=HMGB1	HMGB1
																													G3V2Y4	Serine hydroxymethyltransferase (Fragment) GN=SHMT2	SHMT2
																													F2Z2K0	NSFL1 cofactor p47 GN=NSFL1C	NSFL1C
																													Q9BQE5	Apolipoprotein L2 GN=APOL2	APOL2
																													P13010	X-ray repair cross-complementing protein 5 GN=XRCC5	XRCC5
																													E9PDF6	Unconventional myosin-Ib GN=MYO1B	MYO1B
																													H7C3A1	Serrate RNA effector molecule homolog (Fragment) GN=SRRT	SRRT
																													Q92688	Acidic leucine-rich nuclear phosphoprotein 32 family member B GN=ANP32B	ANP32B
																													E9PKP6	Phosphatidylinositol-binding clathrin assembly protein (Fragment) GN=PICALM	PICALM
																													H0YDT6	Eukaryotic translation initiation factor 3 subunit F (Fragment) GN=EIF3F	EIF3F
																													I3L192	Basigin (Fragment) GN=BSG SV=8	BSG SV=8
																													P24539	ATP synthase F(0) complex subunit B1, mitochondrial GN=ATP5F1	ATP5F1
																													P38117	Electron transfer flavoprotein subunit beta GN=ETFB	ETFB
																													P60763	Ras-related C3 botulinum toxin substrate 3 GN=RAC3	RAC3
																													Q9H3U1	Protein unc-45 homolog A GN=UNC45A	UNC45A
																													Q13162	Peroxiredoxin-4 GN=PRDX4	PRDX4
																													F5H423	Uncharacterized protein	#VALUE!
																													Q8IZP2	Putative protein FAM10A4 GN=ST13P4	ST13P4
																													E9PEX6	Dihydrolipoyl dehydrogenase GN=DLD	DLD
																													Q5JTH9	RRP12-like protein GN=RRP12	RRP12
																													Q07666	KH domain-containing, RNA-binding, signal transduction-associated protein 1 GN=KHDRBS1	KHDRBS1
																													H0YLE8	Ras GTPase-activating-like protein IQGAP1 GN=IQGAP1	IQGAP1
																													P21266	Glutathione S-transferase Mu 3 GN=GSTM3	GSTM3
																													Q96PJ7	Ras-related GTP-binding protein RAB39 GN=RAB34	RAB34
																													J3KRY1	Rho GDP-dissociation inhibitor 1 (Fragment) GN=ARHGDIA	ARHGDIA
																													A0A0C4DGS5	Golgi autoantigen, golgin subfamily a, 2, isoform CRA_a GN=GOLGA2	GOLGA2
																													E9PEE8	Integrin beta GN=ITGB6	ITGB6
																													F8W726	Ubiquitin-associated protein 2-like GN=UBAP2L	UBAP2L
																													B1AHB1	DNA helicase GN=MCM5	MCM5
																													B5MCT8	40S ribosomal protein S9 GN=RPS9	RPS9
																													X6RAC9	Eukaryotic translation initiation factor 1A, X-chromosomal GN=EIF1AX	EIF1AX
																													O43390	Heterogeneous nuclear ribonucleoprotein R GN=HNRNPR	HNRNPR
																													Q5QPQ2	Acyl-protein thioesterase 2 GN=LYPLA2	LYPLA2
																													E7ETU9	Procollagen-lysine,2-oxoglutarate 5-dioxygenase 2 GN=PLOD2	PLOD2
																													Q15046	Lysine--tRNA ligase GN=KARS	KARS
																													Q9H223	EH domain-containing protein 4 GN=EHD4	EHD4
																													C9JRZ6	MICOS complex subunit GN=CHCHD3	CHCHD3
																													B9A067	MICOS complex subunit MIC60 GN=IMMT	IMMT
																													E5RGA2	Eukaryotic translation initiation factor 3 subunit E GN=EIF3E	EIF3E
																													C9J4E3	Lipoma-preferred partner (Fragment) GN=LPP	LPP
																													Q99460	26S proteasome non-ATPase regulatory subunit 1 GN=PSMD1	PSMD1
																													Q16629	Serine/arginine-rich splicing factor 7 GN=SRSF7	SRSF7
																													P78527	DNA-dependent protein kinase catalytic subunit GN=PRKDC	PRKDC
																													A8MU27	Small ubiquitin-related modifier 3 GN=SUMO3	SUMO3
																													Q9Y4E8	Ubiquitin carboxyl-terminal hydrolase 15 GN=USP15	USP15
																													K7EMD0	Proteasome activator complex subunit 3 (Fragment) GN=PSME3	PSME3
																													B1AKL4	Eukaryotic translation initiation factor 4E transporter GN=EIF4ENIF1	EIF4ENIF1
																													E9PFF5	Fragile X mental retardation syndrome-related protein 1 GN=FXR1	FXR1
																													C9JTT8	BET1 homolog GN=BET1	BET1
																													A0A1B0GTN1	Putative SMEK homolog 3 GN=PPP4R3CP	PPP4R3CP
																													K7ENP9	Tyrosine-protein phosphatase non-receptor type 2 (Fragment) GN=PTPN2	PTPN2
																													P28070	Proteasome subunit beta type-4 GN=PSMB4	PSMB4
																													H0Y6A0	ADP-ribosylation factor GTPase-activating protein 3 (Fragment) GN=ARFGAP3	ARFGAP3
																													C9JKY1	Junction plakoglobin (Fragment) GN=JUP SV=8	JUP SV=8
																													K7EJB9	Calreticulin (Fragment) GN=CALR	CALR
																													P60468	Protein transport protein Sec61 subunit beta GN=SEC61B	SEC61B
																													Q92665	28S ribosomal protein S31, mitochondrial GN=MRPS31	MRPS31
																													H0YMW2	A-kinase anchor protein 13 (Fragment) GN=AKAP13	AKAP13
																													E5RH59	Eukaryotic translation initiation factor 3 subunit H GN=EIF3H	EIF3H
																													A0A0U1RRM8	Fermitin family homolog 2 (Fragment) GN=FERMT2	FERMT2
																													P61026	Ras-related protein Rab-10 GN=RAB10	RAB10
																													Q9H0U3	Magnesium transporter protein 1 GN=MAGT1	MAGT1
																													P25788	Proteasome subunit alpha type-3 GN=PSMA3	PSMA3
																													H0Y7E8	Guanine nucleotide-binding protein G(s) subunit alpha isoforms short (Fragment) GN=GNAS	GNAS
																													Q9UG63	ATP-binding cassette sub-family F member 2 GN=ABCF2	ABCF2
																													Q8IZV5	Retinol dehydrogenase 10 GN=RDH10	RDH10
																													K7EKQ2	Hsp90 co-chaperone Cdc37 (Fragment) GN=CDC37	CDC37
																													G3V1B6	MICOS complex subunit MIC26 GN=APOO	APOO
																													G3V2S9	SRA stem-loop-interacting RNA-binding protein, mitochondrial GN=SLIRP	SLIRP
																													Q5H8X8	Urotensin-2 GN=UTS2	UTS2
																													M0QXS5	Heterogeneous nuclear ribonucleoprotein L (Fragment) GN=HNRNPL	HNRNPL
																													B5MCR8	Solute carrier family 30 (Zinc transporter), member 6, isoform CRA_b GN=SLC30A6	SLC30A6
																													Q9Y3I0	tRNA-splicing ligase RtcB homolog GN=RTCB	RTCB
																													Q5SZE1	Ceramide synthase 2 (Fragment) GN=CERS2	CERS2
																													K7EKE6	Lon protease homolog, mitochondrial GN=LONP1	LONP1
																													F8VQQ8	Ubiquitin-conjugating enzyme E2 N GN=UBE2N	UBE2N
																													A0A087X0B7	Synaptosomal-associated protein 47 GN=SNAP47	SNAP47
																													Q96TA1	Niban-like protein 1 GN=FAM129B	FAM129B
																													D6RBH1	Vesicular integral-membrane protein VIP36 (Fragment) GN=LMAN2	LMAN2
																													P50995	Annexin A11 GN=ANXA11	ANXA11
																													P13674	Prolyl 4-hydroxylase subunit alpha-1 GN=P4HA1	P4HA1
																													Q96T76	MMS19 nucleotide excision repair protein homolog GN=MMS19	MMS19
																													P55809	Succinyl-CoA:3-ketoacid coenzyme A transferase 1, mitochondrial GN=OXCT1	OXCT1
																													P04181	Ornithine aminotransferase, mitochondrial GN=OAT	OAT
																													Q9H0S4	Probable ATP-dependent RNA helicase DDX47 GN=DDX47	DDX47
																													D6RAA5	Transforming acidic coiled-coil-containing protein 2 GN=TACC2	TACC2
																													Q53EL6	Programmed cell death protein 4 GN=PDCD4	PDCD4
																													E9PQH6	Rho-related GTP-binding protein RhoC (Fragment) GN=RHOC	RHOC
																													Q96IR7	4-hydroxyphenylpyruvate dioxygenase-like protein GN=HPDL	HPDL
																													P09960	Leukotriene A-4 hydrolase GN=LTA4H	LTA4H
																													O00264	Membrane-associated progesterone receptor component 1 GN=PGRMC1	PGRMC1
																													Q8NAN2	Mitoguardin 1 GN=MIGA1	MIGA1
																													E7EW37	Transportin-1 GN=TNPO1	TNPO1
																													M0R3F1	Heterogeneous nuclear ribonucleoprotein U-like protein 1 (Fragment) GN=HNRNPUL1	HNRNPUL1
																													Q6NUM9	All-trans-retinol 13,14-reductase GN=RETSAT	RETSAT
																													E9PDL2	Dipeptidyl aminopeptidase-like protein 6 GN=DPP6	DPP6
																													O94776	Metastasis-associated protein MTA2 GN=MTA2	MTA2
																													Q8TC12	Retinol dehydrogenase 11 GN=RDH11	RDH11
																													P02668	Kappa-casein OS=Bos taurus GN=CSN3	Bos taurus GN=CSN3
																													Q9HB07	UPF0160 protein MYG1, mitochondrial GN=C12orf10	C12orf10
																													C9JS27	Protein arginine methyltransferase NDUFAF7, mitochondrial (Fragment) GN=NDUFAF7 SV=8	NDUFAF7 SV=8
																													Q9NSD9	Phenylalanine--tRNA ligase beta subunit GN=FARSB	FARSB
																													K7EQJ5	40S ribosomal protein S15 GN=RPS15	RPS15
																													H7C2N1	Prothymosin alpha (Fragment) GN=PTMA	PTMA
																													A6NE01	Protein FAM186A GN=FAM186A	FAM186A
																													Q9NVP1	ATP-dependent RNA helicase DDX18 GN=DDX18	DDX18
																													A6PVX3	26S proteasome non-ATPase regulatory subunit 4 (Fragment) GN=PSMD4	PSMD4
																													G3V1R7	Solute carrier family 27 (Fatty acid transporter), member 2, isoform CRA_b GN=SLC27A2	SLC27A2
																													A0A087WVM4	Monofunctional C1-tetrahydrofolate synthase, mitochondrial GN=MTHFD1L	MTHFD1L
																													C9JF98	Basic leucine zipper and W2 domain-containing protein 2 (Fragment) GN=BZW2 SV=8	BZW2 SV=8
																													C9J4S4	Ras-related protein Rab-7a GN=RAB7A	RAB7A
																													Q9Y678	Coatomer subunit gamma-1 GN=COPG1	COPG1
																													F8WBC0	Ras-related protein Rap-1b (Fragment) GN=RAP1B	RAP1B
																													Q99569	Plakophilin-4 GN=PKP4	PKP4
																													H0YLP3	Eukaryotic translation initiation factor 3 subunit J (Fragment) GN=EIF3J	EIF3J
																													Q15181	Inorganic pyrophosphatase GN=PPA1	PPA1
																													C9J931	GTP-binding protein Rheb GN=RHEB	RHEB
																													H0YAJ5	Amyloid beta A4 precursor protein-binding family B member 2 (Fragment) GN=APBB2	APBB2
																													D6RA93	Condensin complex subunit 3 GN=NCAPG	NCAPG
																													Q9P258	Protein RCC2 GN=RCC2	RCC2
																													A0A0A0MTB8	WD repeat-containing protein 36 GN=WDR36	WDR36
																													O95210	Starch-binding domain-containing protein 1 GN=STBD1	STBD1
																													E9PCW1	Golgi SNAP receptor complex member 1 GN=GOSR1	GOSR1
																													Q96HS1	Serine/threonine-protein phosphatase PGAM5, mitochondrial GN=PGAM5	PGAM5
																													Q13797	Integrin alpha-9 GN=ITGA9	ITGA9
																													Q9H3S7	Tyrosine-protein phosphatase non-receptor type 23 GN=PTPN23	PTPN23
																													B0QYK0	RNA-binding protein EWS GN=EWSR1	EWSR1
																													H0Y503	Basic leucine zipper and W2 domain-containing protein 1 (Fragment) GN=BZW1	BZW1
																													Q86YM7	Homer protein homolog 1 GN=HOMER1	HOMER1
																													Q15125	3-beta-hydroxysteroid-Delta(8),Delta(7)-isomerase GN=EBP	EBP
																													B1APP6	ATP-dependent 6-phosphofructokinase, platelet type (Fragment) GN=PFKP	PFKP
																													E7ESB6	PERQ amino acid-rich with GYF domain-containing protein 2 (Fragment) GN=GIGYF2	GIGYF2
																													P84157	Matrix-remodeling-associated protein 7 GN=MXRA7	MXRA7
																													Q13263	Transcription intermediary factor 1-beta GN=TRIM28	TRIM28
																													Q5VT06	Centrosome-associated protein 350 GN=CEP350	CEP350
																													F8WF14	Carboxylic ester hydrolase GN=BCHE	BCHE
																													E9PP73	Coatomer subunit beta (Fragment) GN=COPB1 SV=8	COPB1 SV=8
																													Q5TD07	Ribosyldihydronicotinamide dehydrogenase [quinone] GN=NQO2	NQO2
																													P13073	Cytochrome c oxidase subunit 4 isoform 1, mitochondrial GN=COX4I1	COX4I1
																													Q6P2Q9	Pre-mRNA-processing-splicing factor 8 GN=PRPF8	PRPF8
																													P32856	Syntaxin-2 GN=STX2	STX2
																													B7ZBH1	Eukaryotic translation initiation factor 6 (Fragment) GN=EIF6	EIF6
																													A0A087X260	TAR DNA-binding protein 43 GN=TARDBP	TARDBP
																													Q6ZR52	Zinc finger protein 493 GN=ZNF493	ZNF493
																													P61513	60S ribosomal protein L37a GN=RPL37A	RPL37A
																													B4DSU6	Heterogeneous nuclear ribonucleoproteins C1/C2 GN=HNRNPC	HNRNPC
																													P30405	Peptidyl-prolyl cis-trans isomerase F, mitochondrial GN=PPIF	PPIF
																													Q5TA01	Glutathione S-transferase omega-1 (Fragment) GN=GSTO1	GSTO1
																													P20073	Annexin A7 GN=ANXA7	ANXA7
																													Q5DID0	Uromodulin-like 1 GN=UMODL1	UMODL1
																													Q15717	ELAV-like protein 1 GN=ELAVL1	ELAVL1
																													Q00796	Sorbitol dehydrogenase GN=SORD	SORD
																													P04792	Heat shock protein beta-1 GN=HSPB1	HSPB1
																													P16403	Histone H1.2 GN=HIST1H1C	HIST1H1C
																													Q13428	Treacle protein GN=TCOF1	TCOF1
																													P07437	Tubulin beta chain GN=TUBB	TUBB
																													P68104	Elongation factor 1-alpha 1 GN=EEF1A1	EEF1A1
																													P11387	DNA topoisomerase 1 GN=TOP1	TOP1
																													Q05639	Elongation factor 1-alpha 2 GN=EEF1A2	EEF1A2
																													O00571	ATP-dependent RNA helicase DDX3X GN=DDX3X	DDX3X
																													P36578	60S ribosomal protein L4 GN=RPL4	RPL4
																													P23246	Splicing factor, proline- and glutamine-rich GN=SFPQ	SFPQ
																													K7EMH1	60S ribosomal protein L22 (Fragment) GN=RPL22	RPL22
																													P05187	Alkaline phosphatase, placental type GN=ALPP	ALPP
																													P61353	60S ribosomal protein L27 GN=RPL27	RPL27
																													P62979	Ubiquitin-40S ribosomal protein S27a GN=RPS27A	RPS27A
																													F5GZS6	4F2 cell-surface antigen heavy chain GN=SLC3A2	SLC3A2
																													P68366	Tubulin alpha-4A chain GN=TUBA4A	TUBA4A
																													E9PLL6	60S ribosomal protein L27a GN=RPL27A	RPL27A
																													Q562R1	Beta-actin-like protein 2 GN=ACTBL2	ACTBL2
																													P18124	60S ribosomal protein L7 GN=RPL7	RPL7
																													P40939	Trifunctional enzyme subunit alpha, mitochondrial GN=HADHA	HADHA
																													P22392	Nucleoside diphosphate kinase B GN=NME2	NME2
																													H7BZ94	Protein disulfide-isomerase GN=P4HB	P4HB
																													H0YN88	40S ribosomal protein S17 GN=RPS17	RPS17
																													P46781	40S ribosomal protein S9 GN=RPS9	RPS9
																													P09874	Poly [ADP-ribose] polymerase 1 GN=PARP1	PARP1
																													A0A087WTT1	Polyadenylate-binding protein GN=PABPC1	PABPC1
																													P27797	Calreticulin GN=CALR	CALR
																													Q7L7L0	Histone H2A type 3 GN=HIST3H2A	HIST3H2A
																													P61313	60S ribosomal protein L15 GN=RPL15	RPL15
																													P32119	Peroxiredoxin-2 GN=PRDX2	PRDX2
																													M0R2S1	Ubiquitin-60S ribosomal protein L40 (Fragment) GN=UBA52	UBA52
																													Q16778	Histone H2B type 2-E GN=HIST2H2BE	HIST2H2BE
																													P46940	Ras GTPase-activating-like protein IQGAP1 GN=IQGAP1	IQGAP1
																													O15479	Melanoma-associated antigen B2 GN=MAGEB2	MAGEB2
																													P35613	Basigin GN=BSG	BSG
																													Q92522	Histone H1x GN=H1FX	H1FX
																													Q12965	Unconventional myosin-Ie GN=MYO1E	MYO1E
																													B4DY08	Heterogeneous nuclear ribonucleoproteins C1/C2 GN=HNRNPC	HNRNPC
																													A0A0B4J220	Chromosome 11 open reading frame 48, isoform CRA_c GN=C11orf98	C11orf98
																													P63000	Ras-related C3 botulinum toxin substrate 1 GN=RAC1	RAC1
																													P40429	60S ribosomal protein L13a GN=RPL13A	RPL13A
																													P14866	Heterogeneous nuclear ribonucleoprotein L GN=HNRNPL	HNRNPL
																													A0A087X1U6	Epiplakin GN=EPPK1	EPPK1
																													I3L3P7	40S ribosomal protein S15a GN=RPS15A	RPS15A
																													Q16695	Histone H3.1t GN=HIST3H3	HIST3H3
																													O00567	Nucleolar protein 56 GN=NOP56	NOP56
																													H0YK48	Tropomyosin alpha-1 chain GN=TPM1	TPM1
																													P09923	Intestinal-type alkaline phosphatase GN=ALPI	ALPI
																													D6RBZ0	Heterogeneous nuclear ribonucleoprotein A/B GN=HNRNPAB	HNRNPAB
																													B1AHC9	X-ray repair cross-complementing protein 6 GN=XRCC6	XRCC6
																													Q15459	Splicing factor 3A subunit 1 GN=SF3A1	SF3A1
																													A0A0G2JS82	AP-2 complex subunit alpha-2 (Fragment) GN=AP2A2	AP2A2
																													Q14697	Neutral alpha-glucosidase AB GN=GANAB	GANAB
																													Q9UQ35	Serine/arginine repetitive matrix protein 2 GN=SRRM2	SRRM2
																													B4DUR8	T-complex protein 1 subunit gamma GN=CCT3	CCT3
																													P02663	Alpha-S2-casein OS=Bos taurus GN=CSN1S2	Bos taurus GN=CSN1S2
																													J3KTL2	Serine/arginine-rich-splicing factor 1 GN=SRSF1	SRSF1
																													Q9Y617	Phosphoserine aminotransferase GN=PSAT1	PSAT1
																													A0A087X253	AP-2 complex subunit beta GN=AP2B1	AP2B1
																													G3V1B3	60S ribosomal protein L21 GN=RPL21	RPL21
																													F1T0I1	Protein transport protein Sec16A GN=SEC16A	SEC16A
																													P62913	60S ribosomal protein L11 GN=RPL11	RPL11
																													Q9H853	Putative tubulin-like protein alpha-4B GN=TUBA4B	TUBA4B
																													Q00325	Phosphate carrier protein, mitochondrial GN=SLC25A3	SLC25A3
																													P55084	Trifunctional enzyme subunit beta, mitochondrial GN=HADHB	HADHB
																													E9PGZ1	Caldesmon GN=CALD1	CALD1
																													Q13310	Polyadenylate-binding protein 4 GN=PABPC4	PABPC4
																													P05109	Protein S100-A8 GN=S100A8	S100A8
																													O43684	Mitotic checkpoint protein BUB3 GN=BUB3	BUB3
																													O14950	Myosin regulatory light chain 12B GN=MYL12B	MYL12B
																													E9PP21	Cysteine and glycine-rich protein 1 GN=CSRP1	CSRP1
																													P41250	Glycine--tRNA ligase GN=GARS	GARS
																													O14979	Heterogeneous nuclear ribonucleoprotein D-like GN=HNRNPDL	HNRNPDL
																													P30484	HLA class I histocompatibility antigen, B-46 alpha chain GN=HLA-B	HLA-B
																													P17174	Aspartate aminotransferase, cytoplasmic GN=GOT1	GOT1
																													P60900	Proteasome subunit alpha type-6 GN=PSMA6	PSMA6
																													P02754	Beta-lactoglobulin OS=Bos taurus GN=LGB	Bos taurus GN=LGB
																													P62273	40S ribosomal protein S29 GN=RPS29	RPS29
																													Q9HCC0	Methylcrotonoyl-CoA carboxylase beta chain, mitochondrial GN=MCCC2	MCCC2
																													Q9C0E8	Protein lunapark GN=LNP	LNP
																													Q96PK6	RNA-binding protein 14 GN=RBM14	RBM14
																													F8VY02	Endoplasmic reticulum resident protein 29 GN=ERP29	ERP29
																													C9J3L8	Translocon-associated protein subunit alpha GN=SSR1	SSR1
																													C9JUG7	F-actin-capping protein subunit alpha-2 GN=CAPZA2	CAPZA2
																													K7EL10	Serine/threonine-protein kinase N1 (Fragment) GN=PKN1	PKN1
																													P56192	Methionine--tRNA ligase, cytoplasmic GN=MARS	MARS
																													Q9UMS4	Pre-mRNA-processing factor 19 GN=PRPF19	PRPF19
																													Q01081	Splicing factor U2AF 35 kDa subunit GN=U2AF1	U2AF1
																													A0A140T973	Spliceosome RNA helicase DDX39B (Fragment) GN=DDX39B	DDX39B
																													H3BUF6	Ataxin-2-like protein GN=ATXN2L	ATXN2L
																													Q96CW1	AP-2 complex subunit mu GN=AP2M1	AP2M1
																													Q9BQS8	FYVE and coiled-coil domain-containing protein 1 GN=FYCO1	FYCO1
																													E2QRG8	Receptor expression-enhancing protein (Fragment) GN=REEP5	REEP5
																													Q9BZE4	Nucleolar GTP-binding protein 1 GN=GTPBP4	GTPBP4
																													Q9P2J5	Leucine--tRNA ligase, cytoplasmic GN=LARS	LARS
																													A0A087X2D0	Serine/arginine-rich-splicing factor 3 GN=SRSF3	SRSF3
																													Q5TDG9	DnaJ (Hsp40) homolog, subfamily C, member 16, isoform CRA_a GN=DNAJC16	DNAJC16
																													I3L397	Eukaryotic translation initiation factor 5A (Fragment) GN=EIF5A	EIF5A
																													H7BXY3	Putative ATP-dependent RNA helicase DHX30 GN=DHX30	DHX30
																													O00116	Alkyldihydroxyacetonephosphate synthase, peroxisomal GN=AGPS	AGPS
																													F5H6B2	Transmembrane protein 2 GN=TMEM2	TMEM2
																													H0YLU7	Electron transfer flavoprotein subunit alpha, mitochondrial (Fragment) GN=ETFA	ETFA
																													P11177	Pyruvate dehydrogenase E1 component subunit beta, mitochondrial GN=PDHB	PDHB
																													K7ELY2	Syntaxin-10 (Fragment) GN=STX10	STX10
																													H3BRG4	Cytochrome b-c1 complex subunit 2, mitochondrial GN=UQCRC2	UQCRC2
																													E5RI99	60S ribosomal protein L30 (Fragment) GN=RPL30	RPL30
																													Q13151	Heterogeneous nuclear ribonucleoprotein A0 GN=HNRNPA0	HNRNPA0
																													E9PKP7	Nucleolar transcription factor 1 GN=UBTF	UBTF
																													K7ES69	Calponin-2 GN=CNN2	CNN2
																													Q14651	Plastin-1 GN=PLS1	PLS1
																													E7EW05	Protein SDA1 homolog GN=SDAD1	SDAD1
																													H3BPE1	Microtubule-actin cross-linking factor 1, isoforms 1/2/3/5 GN=MACF1	MACF1
																													P49757	Protein numb homolog GN=NUMB	NUMB
																													C9JH18	PERQ amino acid-rich with GYF domain-containing protein 2 (Fragment) GN=GIGYF2	GIGYF2
																													Q9BVK6	Transmembrane emp24 domain-containing protein 9 GN=TMED9	TMED9
																													O43290	U4/U6.U5 tri-snRNP-associated protein 1 GN=SART1	SART1
																													Q96C36	Pyrroline-5-carboxylate reductase 2 GN=PYCR2	PYCR2
																													B5MDQ0	DNA excision repair protein ERCC-6-like GN=ERCC6L	ERCC6L
																													Q5VY60	HAUS augmin-like complex subunit 6 GN=HAUS6	HAUS6
																													Q14137	Ribosome biogenesis protein BOP1 GN=BOP1	BOP1
																													F8WBY4	Sodium/potassium-transporting ATPase subunit beta-3 GN=ATP1B3	ATP1B3
																													C9JWD9	Importin subunit alpha-5 (Fragment) GN=KPNA1	KPNA1
																													Q9BXJ9	N-alpha-acetyltransferase 15, NatA auxiliary subunit GN=NAA15	NAA15
																													Q969H8	Myeloid-derived growth factor GN=MYDGF	MYDGF
																													O75964	ATP synthase subunit g, mitochondrial GN=ATP5L	ATP5L
																													O43399	Tumor protein D54 GN=TPD52L2	TPD52L2
																													F8VNY5	Thyroid transcription factor 1-associated protein 26 (Fragment) GN=CCDC59	CCDC59
																													C9J236	Protein arginine methyltransferase NDUFAF7, mitochondrial (Fragment) GN=NDUFAF7	NDUFAF7
																													H7BZI0	Transmembrane protein 214 (Fragment) GN=TMEM214	TMEM214
																													A2ABF4	Valine--tRNA ligase (Fragment) GN=VARS	VARS
																													E9PNM1	Squalene synthase GN=FDFT1	FDFT1
																													B3KR00	AMSH-like protease GN=STAMBPL1	STAMBPL1
																													B1AHF3	NADH-cytochrome b5 reductase 3 (Fragment) GN=CYB5R3	CYB5R3
																													P53701	Cytochrome c-type heme lyase GN=HCCS	HCCS
																													O75691	Small subunit processome component 20 homolog GN=UTP20	UTP20
																													P30086	Phosphatidylethanolamine-binding protein 1 GN=PEBP1	PEBP1
																													I3L2C6	Mitochondrial Rho GTPase 2 (Fragment) GN=RHOT2	RHOT2
																													Q9Y3L5	Ras-related protein Rap-2c GN=RAP2C	RAP2C
																													Q7Z6Z7	E3 ubiquitin-protein ligase HUWE1 GN=HUWE1	HUWE1
																													Q96GQ7	Probable ATP-dependent RNA helicase DDX27 GN=DDX27	DDX27
																													A0A0U1RR18	Solute carrier family 12 member 7 (Fragment) GN=SLC12A7	SLC12A7
																													O60701	UDP-glucose 6-dehydrogenase GN=UGDH	UGDH
																													P42285	Superkiller viralicidic activity 2-like 2 GN=SKIV2L2	SKIV2L2
																													E9PLZ3	Ribonuclease inhibitor (Fragment) GN=RNH1	RNH1
																													P11166	Solute carrier family 2, facilitated glucose transporter member 1 GN=SLC2A1	SLC2A1
																													P53985	Monocarboxylate transporter 1 GN=SLC16A1	SLC16A1
																													Q8IY81	pre-rRNA processing protein FTSJ3 GN=FTSJ3	FTSJ3
																													P24752	Acetyl-CoA acetyltransferase, mitochondrial GN=ACAT1	ACAT1
																													Q9Y6M7	Sodium bicarbonate cotransporter 3 GN=SLC4A7	SLC4A7
																													A0A0A0MSX9	Isoleucine--tRNA ligase, cytoplasmic GN=IARS	IARS
																													P04818	Thymidylate synthase GN=TYMS	TYMS
																													P49257	Protein ERGIC-53 GN=LMAN1	LMAN1
																													P21912	Succinate dehydrogenase [ubiquinone] iron-sulfur subunit, mitochondrial GN=SDHB	SDHB
																													Q14114	Low-density lipoprotein receptor-related protein 8 GN=LRP8	LRP8
																													Q29443	Serotransferrin OS=Bos taurus GN=TF	Bos taurus GN=TF
																													Q8NF37	Lysophosphatidylcholine acyltransferase 1 GN=LPCAT1	LPCAT1
																													A0A0C4DFR6	Protein SEC13 homolog GN=SEC13	SEC13
																													Q14118	Dystroglycan GN=DAG1	DAG1
																													G3V1Q4	Septin-7 GN=SEPT7	SEPT7
																													P30048	Thioredoxin-dependent peroxide reductase, mitochondrial GN=PRDX3	PRDX3
																													A0A087X2I1	26S protease regulatory subunit 10B GN=PSMC6	PSMC6
																													Q04760	Lactoylglutathione lyase GN=GLO1	GLO1
																													R4GNA5	ATP-dependent zinc metalloprotease YME1L1 (Fragment) GN=YME1L1	YME1L1
																													M0QXM4	Amino acid transporter GN=SLC1A5	SLC1A5
																													Q96TC7	Regulator of microtubule dynamics protein 3 GN=RMDN3	RMDN3
																													E9PKE9	RING finger protein 121 GN=RNF121	RNF121
																													F8WCJ7	Translocation protein SEC62 GN=SEC62	SEC62
																													Q99848	Probable rRNA-processing protein EBP2 GN=EBNA1BP2	EBNA1BP2
																													E9PB61	THO complex subunit 4 GN=ALYREF	ALYREF
																													E7ETK0	40S ribosomal protein S24 GN=RPS24	RPS24
																													H3BVH7	Ras-related protein Rab-27A (Fragment) GN=RAB27A	RAB27A
																													Q9BQ04	RNA-binding protein 4B GN=RBM4B	RBM4B
																													P49756	RNA-binding protein 25 GN=RBM25	RBM25
																													B1AKD8	Rootletin (Fragment) GN=CROCC	CROCC
																													H9KV45	Ubiquitin-conjugating enzyme E2 D3 GN=UBE2D3	UBE2D3
																													P42772	Cyclin-dependent kinase 4 inhibitor B GN=CDKN2B	CDKN2B
																													D6RAA6	Transmembrane protein 33 (Fragment) GN=TMEM33	TMEM33
																													O75306	NADH dehydrogenase [ubiquinone] iron-sulfur protein 2, mitochondrial GN=NDUFS2	NDUFS2
																													A0A087WYB4	Stomatin-like protein 2, mitochondrial GN=STOML2	STOML2
																													O15371	Eukaryotic translation initiation factor 3 subunit D GN=EIF3D	EIF3D
																													Q96DG6	Carboxymethylenebutenolidase homolog GN=CMBL	CMBL
																													M0QYH0	Procollagen galactosyltransferase 1 (Fragment) GN=COLGALT1	COLGALT1
																													P37108	Signal recognition particle 14 kDa protein GN=SRP14	SRP14
																													P30043	Flavin reductase (NADPH) GN=BLVRB	BLVRB
																													A0A0C4DGH5	Cullin-associated NEDD8-dissociated protein 1 (Fragment) GN=CAND1	CAND1
																													Q13724	Mannosyl-oligosaccharide glucosidase GN=MOGS	MOGS
																													E9PKG1	Protein arginine N-methyltransferase 1 GN=PRMT1	PRMT1
																													P08559	Pyruvate dehydrogenase E1 component subunit alpha, somatic form, mitochondrial GN=PDHA1	PDHA1
																													P35658	Nuclear pore complex protein Nup214 GN=NUP214	NUP214
																													P14174	Macrophage migration inhibitory factor GN=MIF	MIF
																													P01619	Immunoglobulin kappa variable 3-20 GN=IGKV3-20	IGKV3-20
																													C9J9C1	Serine/threonine-protein phosphatase 2A 65 kDa regulatory subunit A alpha isoform (Fragment) GN=PPP2R1A	PPP2R1A
																													A0A087WYT3	Prostaglandin E synthase 3 GN=PTGES3	PTGES3
																													C9J8D0	HMG box transcription factor BBX (Fragment) GN=BBX	BBX
																													Q12769	Nuclear pore complex protein Nup160 GN=NUP160	NUP160
																													O15294	UDP-N-acetylglucosamine--peptide N-acetylglucosaminyltransferase 110 kDa subunit GN=OGT	OGT
																													F8W809	Thioredoxin reductase 1, cytoplasmic GN=TXNRD1	TXNRD1
																													Q8TCS8	Polyribonucleotide nucleotidyltransferase 1, mitochondrial GN=PNPT1	PNPT1
																													P34896	Serine hydroxymethyltransferase, cytosolic GN=SHMT1	SHMT1
																													F8W950	Aminoacyl tRNA synthase complex-interacting multifunctional protein 2 GN=AIMP2	AIMP2
																													Q99714	3-hydroxyacyl-CoA dehydrogenase type-2 GN=HSD17B10	HSD17B10
																													Q9C0G6	Dynein heavy chain 6, axonemal GN=DNAH6	DNAH6
																													H0Y2W2	ATPase family AAA domain-containing protein 3A (Fragment) GN=ATAD3A	ATAD3A
																													P09601	Heme oxygenase 1 GN=HMOX1	HMOX1
																													Q7Z7M0	Multiple epidermal growth factor-like domains protein 8 GN=MEGF8	MEGF8
																													Q8IYX3	Coiled-coil domain-containing protein 116 GN=CCDC116	CCDC116
																													O15511	Actin-related protein 2/3 complex subunit 5 GN=ARPC5	ARPC5
																													J3KNG6	Protein spire homolog 1 GN=SPIRE1	SPIRE1
																													P15121	Aldose reductase GN=AKR1B1	AKR1B1
																													P01116	GTPase KRas GN=KRAS	KRAS
																													H7C5Q2	Acyl-coenzyme A thioesterase 9, mitochondrial (Fragment) GN=ACOT9	ACOT9
																													F5H0S8	Guanine nucleotide-binding protein G(I)/G(S)/G(T) subunit beta-3 (Fragment) GN=GNB3	GNB3
																													Q14204	Cytoplasmic dynein 1 heavy chain 1 GN=DYNC1H1	DYNC1H1
																													Q96S55	ATPase WRNIP1 GN=WRNIP1	WRNIP1
																													P52788	Spermine synthase GN=SMS	SMS
																													P28482	Mitogen-activated protein kinase 1 GN=MAPK1	MAPK1
																													H7C1P0	Replication factor C subunit 4 (Fragment) GN=RFC4	RFC4
																													J3KRY3	Small nuclear ribonucleoprotein-associated protein N (Fragment) GN=SNRPN	SNRPN
																													G5E9X5	Methylcrotonoyl-CoA carboxylase subunit alpha, mitochondrial GN=MCCC1	MCCC1
																													H0YMD0	Annexin (Fragment) GN=ANXA2	ANXA2
																													K7EJV9	60S ribosomal protein L23a (Fragment) GN=RPL23A	RPL23A
																													H0YJH7	Lamina-associated polypeptide 2, isoforms beta/gamma (Fragment) GN=TMPO	TMPO
																													D6RD47	40S ribosomal protein S23 GN=RPS23	RPS23
																													J3KTJ8	60S ribosomal protein L26 (Fragment) GN=RPL26	RPL26
																													P30101	Protein disulfide-isomerase A3 GN=PDIA3	PDIA3
																													H0YE57	7-dehydrocholesterol reductase (Fragment) GN=DHCR7	DHCR7
																													Q9UEW3	Macrophage receptor MARCO GN=MARCO	MARCO
																													Q9NW36	Lymphoid-specific helicase GN=HELLS	HELLS
																													H3BQ34	Pyruvate kinase GN=PKM	PKM
																													F8VVM2	Phosphate carrier protein, mitochondrial GN=SLC25A3	SLC25A3
																													E9PLX7	60S ribosomal protein L27a GN=RPL27A	RPL27A
																													X6RDD7	Acyl-CoA-binding domain-containing protein 5 (Fragment) GN=ACBD5	ACBD5
																													Q9BQ48	39S ribosomal protein L34, mitochondrial GN=MRPL34	MRPL34
																													F8VX11	Eukaryotic translation initiation factor 4B (Fragment) GN=EIF4B	EIF4B
																													E5RH77	40S ribosomal protein S14 GN=RPS14	RPS14

## Sheet: protein frequency
	#1				#2				#3				#4				#5				#6				#7
Present in X data sets	Accession	Description	Gene Symbol		Accession	Description	Gene Symbol		Accession	Description	Gene Symbol		Accession	Description	Gene Symbol		Accession	Description	Gene Symbol		Accession	Description	Gene Symbol		Accession	Description	Gene Symbol
7	Q14643	Inositol 1,4,5-trisphosphate receptor type 1 GN=ITPR1	ITPR1		Q14643	Inositol 1,4,5-trisphosphate receptor type 1 GN=ITPR1	ITPR1		Q14643	Inositol 1,4,5-trisphosphate receptor type 1 GN=ITPR1	ITPR1		Q14643	Inositol 1,4,5-trisphosphate receptor type 1 GN=ITPR1	ITPR1		Q14643	Inositol 1,4,5-trisphosphate receptor type 1 GN=ITPR1	ITPR1		Q14643	Inositol 1,4,5-trisphosphate receptor type 1 GN=ITPR1	ITPR1		Q14643	Inositol 1,4,5-trisphosphate receptor type 1 GN=ITPR1	ITPR1
7	Q14573	Inositol 1,4,5-trisphosphate receptor type 3 GN=ITPR3	ITPR3		Q14573	Inositol 1,4,5-trisphosphate receptor type 3 GN=ITPR3	ITPR3		Q14573	Inositol 1,4,5-trisphosphate receptor type 3 GN=ITPR3	ITPR3		Q14573	Inositol 1,4,5-trisphosphate receptor type 3 GN=ITPR3	ITPR3		Q14573	Inositol 1,4,5-trisphosphate receptor type 3 GN=ITPR3	ITPR3		Q14573	Inositol 1,4,5-trisphosphate receptor type 3 GN=ITPR3	ITPR3		Q14573	Inositol 1,4,5-trisphosphate receptor type 3 GN=ITPR3	ITPR3
7	Q16666	Gamma-interferon-inducible protein 16 GN=IFI16	IFI16		Q16666	Gamma-interferon-inducible protein 16 GN=IFI16	IFI16		Q16666	Gamma-interferon-inducible protein 16 GN=IFI16	IFI16		Q16666	Gamma-interferon-inducible protein 16 GN=IFI16	IFI16		Q16666	Gamma-interferon-inducible protein 16 GN=IFI16	IFI16		Q16666	Gamma-interferon-inducible protein 16 GN=IFI16	IFI16		Q16666	Gamma-interferon-inducible protein 16 GN=IFI16	IFI16
7	P08240	Signal recognition particle receptor subunit alpha GN=SRPRA	SRPRA		P08240	Signal recognition particle receptor subunit alpha GN=SRPRA	SRPRA		P08240	Signal recognition particle receptor subunit alpha GN=SRPRA	SRPRA		P08240	Signal recognition particle receptor subunit alpha GN=SRPRA	SRPRA		P08240	Signal recognition particle receptor subunit alpha GN=SRPRA	SRPRA		P08240	Signal recognition particle receptor subunit alpha GN=SRPRA	SRPRA		P08240	Signal recognition particle receptor subunit alpha GN=SRPRA	SRPRA
6	Q09666	Neuroblast differentiation-associated protein AHNAK GN=AHNAK	AHNAK		Q09666	Neuroblast differentiation-associated protein AHNAK GN=AHNAK	AHNAK		Q09666	Neuroblast differentiation-associated protein AHNAK GN=AHNAK	AHNAK						Q09666	Neuroblast differentiation-associated protein AHNAK GN=AHNAK	AHNAK		Q09666	Neuroblast differentiation-associated protein AHNAK GN=AHNAK	AHNAK		Q09666	Neuroblast differentiation-associated protein AHNAK GN=AHNAK	AHNAK
7	G0XQ39	STIM1L GN=STIM1	STIM1		G0XQ39	STIM1L GN=STIM1	STIM1		G0XQ39	STIM1L GN=STIM1	STIM1		G0XQ39	STIM1L GN=STIM1	STIM1		G0XQ39	STIM1L GN=STIM1	STIM1		G0XQ39	STIM1L GN=STIM1	STIM1		G0XQ39	STIM1L GN=STIM1	STIM1
7	A0A0J9YXN7	Perilipin-4 GN=PLIN4	PLIN4		A0A0J9YXN7	Perilipin-4 GN=PLIN4	PLIN4		A0A0J9YXN7	Perilipin-4 GN=PLIN4	PLIN4		A0A0J9YXN7	Perilipin-4 GN=PLIN4	PLIN4		Q96Q06	Perilipin-4 GN=PLIN4	PLIN4		Q96Q06	Perilipin-4 GN=PLIN4	PLIN4		Q96Q06	Perilipin-4 GN=PLIN4	PLIN4
6	P42167	Lamina-associated polypeptide 2, isoforms beta/gamma GN=TMPO	TMPO		P42167	Lamina-associated polypeptide 2, isoforms beta/gamma GN=TMPO	TMPO		P42167	Lamina-associated polypeptide 2, isoforms beta/gamma GN=TMPO	TMPO						P42167	Lamina-associated polypeptide 2, isoforms beta/gamma GN=TMPO	TMPO		P42167	Lamina-associated polypeptide 2, isoforms beta/gamma GN=TMPO	TMPO		H0YJH7	Lamina-associated polypeptide 2, isoforms beta/gamma (Fragment) GN=TMPO	TMPO
6	Q14571	Inositol 1,4,5-trisphosphate receptor type 2 GN=ITPR2	ITPR2		Q14571	Inositol 1,4,5-trisphosphate receptor type 2 GN=ITPR2	ITPR2						Q14571	Inositol 1,4,5-trisphosphate receptor type 2 GN=ITPR2	ITPR2		Q14571	Inositol 1,4,5-trisphosphate receptor type 2 GN=ITPR2	ITPR2		Q14571	Inositol 1,4,5-trisphosphate receptor type 2 GN=ITPR2	ITPR2		Q14571	Inositol 1,4,5-trisphosphate receptor type 2 GN=ITPR2	ITPR2
7	Q7Z2W4	Zinc finger CCCH-type antiviral protein 1 GN=ZC3HAV1	ZC3HAV1		Q7Z2W4	Zinc finger CCCH-type antiviral protein 1 GN=ZC3HAV1	ZC3HAV1		Q7Z2W4	Zinc finger CCCH-type antiviral protein 1 GN=ZC3HAV1	ZC3HAV1		Q7Z2W4	Zinc finger CCCH-type antiviral protein 1 GN=ZC3HAV1	ZC3HAV1		Q7Z2W4	Zinc finger CCCH-type antiviral protein 1 GN=ZC3HAV1	ZC3HAV1		Q7Z2W4	Zinc finger CCCH-type antiviral protein 1 GN=ZC3HAV1	ZC3HAV1		Q7Z2W4	Zinc finger CCCH-type antiviral protein 1 GN=ZC3HAV1	ZC3HAV1
7	Q9NZM1	Myoferlin GN=MYOF	MYOF		Q9NZM1	Myoferlin GN=MYOF	MYOF		Q9NZM1	Myoferlin GN=MYOF	MYOF		Q9NZM1	Myoferlin GN=MYOF	MYOF		Q9NZM1	Myoferlin GN=MYOF	MYOF		Q9NZM1	Myoferlin GN=MYOF	MYOF		Q9NZM1	Myoferlin GN=MYOF	MYOF
6	O75396	Vesicle-trafficking protein SEC22b GN=SEC22B	SEC22B		O75396	Vesicle-trafficking protein SEC22b GN=SEC22B	SEC22B		O75396	Vesicle-trafficking protein SEC22b GN=SEC22B	SEC22B						O75396	Vesicle-trafficking protein SEC22b GN=SEC22B	SEC22B		O75396	Vesicle-trafficking protein SEC22b GN=SEC22B	SEC22B		O75396	Vesicle-trafficking protein SEC22b GN=SEC22B	SEC22B
7	O00429	Dynamin-1-like protein GN=DNM1L	DNM1L		O00429	Dynamin-1-like protein GN=DNM1L	DNM1L		O00429	Dynamin-1-like protein GN=DNM1L	DNM1L		O00429	Dynamin-1-like protein GN=DNM1L	DNM1L		G8JLD5	Dynamin-1-like protein GN=DNM1L	DNM1L		G8JLD5	Dynamin-1-like protein GN=DNM1L	DNM1L		G8JLD5	Dynamin-1-like protein GN=DNM1L	DNM1L
6	Q14247	Src substrate cortactin GN=CTTN	CTTN		Q14247	Src substrate cortactin GN=CTTN	CTTN		Q14247	Src substrate cortactin GN=CTTN	CTTN		Q14247	Src substrate cortactin GN=CTTN	CTTN		Q14247	Src substrate cortactin GN=CTTN	CTTN		Q14247	Src substrate cortactin GN=CTTN	CTTN
7	P11717	Cation-independent mannose-6-phosphate receptor GN=IGF2R	IGF2R		P11717	Cation-independent mannose-6-phosphate receptor GN=IGF2R	IGF2R		P11717	Cation-independent mannose-6-phosphate receptor GN=IGF2R	IGF2R		P11717	Cation-independent mannose-6-phosphate receptor GN=IGF2R	IGF2R		P11717	Cation-independent mannose-6-phosphate receptor GN=IGF2R	IGF2R		P11717	Cation-independent mannose-6-phosphate receptor GN=IGF2R	IGF2R		P11717	Cation-independent mannose-6-phosphate receptor GN=IGF2R	IGF2R
6	P05556	Integrin beta-1 GN=ITGB1	ITGB1		P05556	Integrin beta-1 GN=ITGB1	ITGB1		P05556	Integrin beta-1 GN=ITGB1	ITGB1						P05556	Integrin beta-1 GN=ITGB1	ITGB1		P05556	Integrin beta-1 GN=ITGB1	ITGB1		P05556	Integrin beta-1 GN=ITGB1	ITGB1
6	P28290	Sperm-specific antigen 2 GN=SSFA2	SSFA2		P28290	Sperm-specific antigen 2 GN=SSFA2	SSFA2						P28290	Sperm-specific antigen 2 GN=SSFA2	SSFA2		E9PHV5	Sperm-specific antigen 2 GN=SSFA2	SSFA2		E9PHV5	Sperm-specific antigen 2 GN=SSFA2	SSFA2		E9PHV5	Sperm-specific antigen 2 GN=SSFA2	SSFA2
6	O60437	Periplakin GN=PPL	PPL		O60437	Periplakin GN=PPL	PPL						O60437	Periplakin GN=PPL	PPL		K7EKI8	Periplakin GN=PPL	PPL		K7EKI8	Periplakin GN=PPL	PPL		K7EKI8	Periplakin GN=PPL	PPL
7	Q9Y2U8	Inner nuclear membrane protein Man1 GN=LEMD3	LEMD3		Q9Y2U8	Inner nuclear membrane protein Man1 GN=LEMD3	LEMD3		Q9Y2U8	Inner nuclear membrane protein Man1 GN=LEMD3	LEMD3		Q9Y2U8	Inner nuclear membrane protein Man1 GN=LEMD3	LEMD3		Q9Y2U8	Inner nuclear membrane protein Man1 GN=LEMD3	LEMD3		Q9Y2U8	Inner nuclear membrane protein Man1 GN=LEMD3	LEMD3		Q9Y2U8	Inner nuclear membrane protein Man1 GN=LEMD3	LEMD3
6	E7EVA0	Microtubule-associated protein GN=MAP4	MAP4		E7EVA0	Microtubule-associated protein GN=MAP4	MAP4		E7EVA0	Microtubule-associated protein GN=MAP4	MAP4						P27816	Microtubule-associated protein 4 GN=MAP4	MAP4		P27816	Microtubule-associated protein 4 GN=MAP4	MAP4		P27816	Microtubule-associated protein 4 GN=MAP4	MAP4
6	Q27J81	Inverted formin-2 GN=INF2	INF2		Q27J81	Inverted formin-2 GN=INF2	INF2						Q27J81	Inverted formin-2 GN=INF2	INF2		Q27J81	Inverted formin-2 GN=INF2	INF2		Q27J81	Inverted formin-2 GN=INF2	INF2		Q27J81	Inverted formin-2 GN=INF2	INF2
6	P49790	Nuclear pore complex protein Nup153 GN=NUP153	NUP153		P49790	Nuclear pore complex protein Nup153 GN=NUP153	NUP153		P49790	Nuclear pore complex protein Nup153 GN=NUP153	NUP153		P49790	Nuclear pore complex protein Nup153 GN=NUP153	NUP153		P49790	Nuclear pore complex protein Nup153 GN=NUP153	NUP153		P49790	Nuclear pore complex protein Nup153 GN=NUP153	NUP153
1	Q71U36	Tubulin alpha-1A chain GN=TUBA1A	TUBA1A
5	Q9Y490	Talin-1 GN=TLN1	TLN1		Q9Y490	Talin-1 GN=TLN1	TLN1		Q9Y490	Talin-1 GN=TLN1	TLN1						Q9Y490	Talin-1 GN=TLN1	TLN1		Q9Y490	Talin-1 GN=TLN1	TLN1
6	Q86UP2	Kinectin GN=KTN1	KTN1		Q86UP2	Kinectin GN=KTN1	KTN1		Q86UP2	Kinectin GN=KTN1	KTN1						Q86UP2	Kinectin GN=KTN1	KTN1		Q86UP2	Kinectin GN=KTN1	KTN1		Q86UP2	Kinectin GN=KTN1	KTN1
5	Q13439	Golgin subfamily A member 4 GN=GOLGA4	GOLGA4		Q13439	Golgin subfamily A member 4 GN=GOLGA4	GOLGA4						Q13439	Golgin subfamily A member 4 GN=GOLGA4	GOLGA4		H0Y6I0	Golgin subfamily A member 4 (Fragment) GN=GOLGA4	GOLGA4		H0Y6I0	Golgin subfamily A member 4 (Fragment) GN=GOLGA4	GOLGA4
6	Q86UE4	Protein LYRIC GN=MTDH	MTDH		Q86UE4	Protein LYRIC GN=MTDH	MTDH		Q86UE4	Protein LYRIC GN=MTDH	MTDH						Q86UE4	Protein LYRIC GN=MTDH	MTDH		Q86UE4	Protein LYRIC GN=MTDH	MTDH		Q86UE4	Protein LYRIC GN=MTDH	MTDH
6	P18031	Tyrosine-protein phosphatase non-receptor type 1 GN=PTPN1	PTPN1		P18031	Tyrosine-protein phosphatase non-receptor type 1 GN=PTPN1	PTPN1		P18031	Tyrosine-protein phosphatase non-receptor type 1 GN=PTPN1	PTPN1		P18031	Tyrosine-protein phosphatase non-receptor type 1 GN=PTPN1	PTPN1		P18031	Tyrosine-protein phosphatase non-receptor type 1 GN=PTPN1	PTPN1		P18031	Tyrosine-protein phosphatase non-receptor type 1 GN=PTPN1	PTPN1
7	Q9BTX1	Nucleoporin NDC1 GN=NDC1	NDC1		Q9BTX1	Nucleoporin NDC1 GN=NDC1	NDC1		Q9BTX1	Nucleoporin NDC1 GN=NDC1	NDC1		Q9BTX1	Nucleoporin NDC1 GN=NDC1	NDC1		Q9BTX1	Nucleoporin NDC1 GN=NDC1	NDC1		Q9BTX1	Nucleoporin NDC1 GN=NDC1	NDC1		Q9BTX1	Nucleoporin NDC1 GN=NDC1	NDC1
6	Q86XL3	Ankyrin repeat and LEM domain-containing protein 2 GN=ANKLE2	ANKLE2		Q86XL3	Ankyrin repeat and LEM domain-containing protein 2 GN=ANKLE2	ANKLE2						Q86XL3	Ankyrin repeat and LEM domain-containing protein 2 GN=ANKLE2	ANKLE2		Q86XL3	Ankyrin repeat and LEM domain-containing protein 2 GN=ANKLE2	ANKLE2		Q86XL3	Ankyrin repeat and LEM domain-containing protein 2 GN=ANKLE2	ANKLE2		Q86XL3	Ankyrin repeat and LEM domain-containing protein 2 GN=ANKLE2	ANKLE2
6	Q96A49	Synapse-associated protein 1 GN=SYAP1	SYAP1		Q96A49	Synapse-associated protein 1 GN=SYAP1	SYAP1		Q96A49	Synapse-associated protein 1 GN=SYAP1	SYAP1		Q96A49	Synapse-associated protein 1 GN=SYAP1	SYAP1		Q96A49	Synapse-associated protein 1 GN=SYAP1	SYAP1		Q96A49	Synapse-associated protein 1 GN=SYAP1	SYAP1
6	D3DQV9	Eukaryotic translation initiation factor 4 gamma 2 (Fragment) GN=EIF4G2	EIF4G2						D3DQV9	Eukaryotic translation initiation factor 4 gamma 2 (Fragment) GN=EIF4G2	EIF4G2		D3DQV9	Eukaryotic translation initiation factor 4 gamma 2 (Fragment) GN=EIF4G2	EIF4G2		H0Y3P2	Eukaryotic translation initiation factor 4 gamma 2 GN=EIF4G2	EIF4G2		H0Y3P2	Eukaryotic translation initiation factor 4 gamma 2 GN=EIF4G2	EIF4G2		H0Y3P2	Eukaryotic translation initiation factor 4 gamma 2 GN=EIF4G2	EIF4G2
2	E7ETY2	Treacle protein GN=TCOF1	TCOF1																		E7ETY2	Treacle protein GN=TCOF1	TCOF1
6	Q15643	Thyroid receptor-interacting protein 11 GN=TRIP11	TRIP11		Q15643	Thyroid receptor-interacting protein 11 GN=TRIP11	TRIP11		Q15643	Thyroid receptor-interacting protein 11 GN=TRIP11	TRIP11		Q15643	Thyroid receptor-interacting protein 11 GN=TRIP11	TRIP11		Q15643	Thyroid receptor-interacting protein 11 GN=TRIP11	TRIP11		Q15643	Thyroid receptor-interacting protein 11 GN=TRIP11	TRIP11
6	Q5JTV8	Torsin-1A-interacting protein 1 GN=TOR1AIP1	TOR1AIP1		Q5JTV8	Torsin-1A-interacting protein 1 GN=TOR1AIP1	TOR1AIP1		J3KN66	Torsin-1A-interacting protein 1 GN=TOR1AIP1	TOR1AIP1						A0A0A0MSK5	Torsin-1A-interacting protein 1 GN=TOR1AIP1	TOR1AIP1		A0A0A0MSK5	Torsin-1A-interacting protein 1 GN=TOR1AIP1	TOR1AIP1		A0A0A0MSK5	Torsin-1A-interacting protein 1 GN=TOR1AIP1	TOR1AIP1
7	Q9BSJ8	Extended synaptotagmin-1 GN=ESYT1	ESYT1		Q9BSJ8	Extended synaptotagmin-1 GN=ESYT1	ESYT1		Q9BSJ8	Extended synaptotagmin-1 GN=ESYT1	ESYT1		Q9BSJ8	Extended synaptotagmin-1 GN=ESYT1	ESYT1		Q9BSJ8	Extended synaptotagmin-1 GN=ESYT1	ESYT1		Q9BSJ8	Extended synaptotagmin-1 GN=ESYT1	ESYT1		Q9BSJ8	Extended synaptotagmin-1 GN=ESYT1	ESYT1
6	Q8N3C0	Activating signal cointegrator 1 complex subunit 3 GN=ASCC3	ASCC3		Q8N3C0	Activating signal cointegrator 1 complex subunit 3 GN=ASCC3	ASCC3		Q8N3C0	Activating signal cointegrator 1 complex subunit 3 GN=ASCC3	ASCC3		Q8N3C0	Activating signal cointegrator 1 complex subunit 3 GN=ASCC3	ASCC3		Q8N3C0	Activating signal cointegrator 1 complex subunit 3 GN=ASCC3	ASCC3		Q8N3C0	Activating signal cointegrator 1 complex subunit 3 GN=ASCC3	ASCC3
7	P61011	Signal recognition particle 54 kDa protein GN=SRP54	SRP54		P61011	Signal recognition particle 54 kDa protein GN=SRP54	SRP54		P61011	Signal recognition particle 54 kDa protein GN=SRP54	SRP54		P61011	Signal recognition particle 54 kDa protein GN=SRP54	SRP54		P61011	Signal recognition particle 54 kDa protein GN=SRP54	SRP54		P61011	Signal recognition particle 54 kDa protein GN=SRP54	SRP54		P61011	Signal recognition particle 54 kDa protein GN=SRP54	SRP54
7	A0A0A0MRV0	Ribosome-binding protein 1 GN=RRBP1	RRBP1		A0A0A0MRV0	Ribosome-binding protein 1 GN=RRBP1	RRBP1		A0A0A0MRV0	Ribosome-binding protein 1 GN=RRBP1	RRBP1		A0A0A0MRV0	Ribosome-binding protein 1 GN=RRBP1	RRBP1		Q9P2E9	Ribosome-binding protein 1 GN=RRBP1	RRBP1		Q9P2E9	Ribosome-binding protein 1 GN=RRBP1	RRBP1		Q9P2E9	Ribosome-binding protein 1 GN=RRBP1	RRBP1
6	B5ME19	Eukaryotic translation initiation factor 3 subunit C-like protein GN=EIF3CL	EIF3CL		B5ME19	Eukaryotic translation initiation factor 3 subunit C-like protein GN=EIF3CL	EIF3CL		B5ME19	Eukaryotic translation initiation factor 3 subunit C-like protein GN=EIF3CL	EIF3CL						B5ME19	Eukaryotic translation initiation factor 3 subunit C-like protein GN=EIF3CL	EIF3CL		B5ME19	Eukaryotic translation initiation factor 3 subunit C-like protein GN=EIF3CL	EIF3CL		B5ME19	Eukaryotic translation initiation factor 3 subunit C-like protein GN=EIF3CL	EIF3CL
6	H3BND4	Pyridoxal-dependent decarboxylase domain-containing protein 1 GN=PDXDC1	PDXDC1		H3BND4	Pyridoxal-dependent decarboxylase domain-containing protein 1 GN=PDXDC1	PDXDC1		H3BND4	Pyridoxal-dependent decarboxylase domain-containing protein 1 GN=PDXDC1	PDXDC1		H3BND4	Pyridoxal-dependent decarboxylase domain-containing protein 1 GN=PDXDC1	PDXDC1		Q6P996	Pyridoxal-dependent decarboxylase domain-containing protein 1 GN=PDXDC1	PDXDC1		Q6P996	Pyridoxal-dependent decarboxylase domain-containing protein 1 GN=PDXDC1	PDXDC1
6	Q13177	Serine/threonine-protein kinase PAK 2 GN=PAK2	PAK2		Q13177	Serine/threonine-protein kinase PAK 2 GN=PAK2	PAK2		Q13177	Serine/threonine-protein kinase PAK 2 GN=PAK2	PAK2		Q13177	Serine/threonine-protein kinase PAK 2 GN=PAK2	PAK2		Q13177	Serine/threonine-protein kinase PAK 2 GN=PAK2	PAK2		Q13177	Serine/threonine-protein kinase PAK 2 GN=PAK2	PAK2
7	Q14739	Lamin-B receptor GN=LBR	LBR		Q14739	Lamin-B receptor GN=LBR	LBR		Q14739	Lamin-B receptor GN=LBR	LBR		Q14739	Lamin-B receptor GN=LBR	LBR		Q14739	Lamin-B receptor GN=LBR	LBR		Q14739	Lamin-B receptor GN=LBR	LBR		Q14739	Lamin-B receptor GN=LBR	LBR
5	P40763	Signal transducer and activator of transcription 3 GN=STAT3	STAT3		P40763	Signal transducer and activator of transcription 3 GN=STAT3	STAT3						P40763	Signal transducer and activator of transcription 3 GN=STAT3	STAT3		P40763	Signal transducer and activator of transcription 3 GN=STAT3	STAT3		P40763	Signal transducer and activator of transcription 3 GN=STAT3	STAT3
6	E7EX17	Eukaryotic translation initiation factor 4B GN=EIF4B	EIF4B		E7EX17	Eukaryotic translation initiation factor 4B GN=EIF4B	EIF4B		E7EX17	Eukaryotic translation initiation factor 4B GN=EIF4B	EIF4B						E7EX17	Eukaryotic translation initiation factor 4B GN=EIF4B	EIF4B		E7EX17	Eukaryotic translation initiation factor 4B GN=EIF4B	EIF4B		F8VX11	Eukaryotic translation initiation factor 4B (Fragment) GN=EIF4B	EIF4B
7	Q9H089	Large subunit GTPase 1 homolog GN=LSG1	LSG1		Q9H089	Large subunit GTPase 1 homolog GN=LSG1	LSG1		Q9H089	Large subunit GTPase 1 homolog GN=LSG1	LSG1		Q9H089	Large subunit GTPase 1 homolog GN=LSG1	LSG1		Q9H089	Large subunit GTPase 1 homolog GN=LSG1	LSG1		Q9H089	Large subunit GTPase 1 homolog GN=LSG1	LSG1		Q9H089	Large subunit GTPase 1 homolog GN=LSG1	LSG1
6	A0A0B4J1V9	Helicase, lymphoid-specific, isoform CRA_b GN=HELLS	HELLS		A0A0B4J1V9	Helicase, lymphoid-specific, isoform CRA_b GN=HELLS	HELLS		A0A0B4J1V9	Helicase, lymphoid-specific, isoform CRA_b GN=HELLS	HELLS		A0A0B4J1V9	Helicase, lymphoid-specific, isoform CRA_b GN=HELLS	HELLS		Q9NRZ9	Lymphoid-specific helicase GN=HELLS	HELLS						Q9NW36	Lymphoid-specific helicase GN=HELLS	HELLS
6	O95486	Protein transport protein Sec24A GN=SEC24A	SEC24A		O95486	Protein transport protein Sec24A GN=SEC24A	SEC24A		O95486	Protein transport protein Sec24A GN=SEC24A	SEC24A		O95486	Protein transport protein Sec24A GN=SEC24A	SEC24A		O95486	Protein transport protein Sec24A GN=SEC24A	SEC24A		O95486	Protein transport protein Sec24A GN=SEC24A	SEC24A
7	P49959	Double-strand break repair protein MRE11 GN=MRE11	MRE11		P49959	Double-strand break repair protein MRE11 GN=MRE11	MRE11		P49959	Double-strand break repair protein MRE11 GN=MRE11	MRE11		P49959	Double-strand break repair protein MRE11 GN=MRE11	MRE11		P49959	Double-strand break repair protein MRE11 GN=MRE11	MRE11		P49959	Double-strand break repair protein MRE11 GN=MRE11	MRE11		P49959	Double-strand break repair protein MRE11 GN=MRE11	MRE11
6	Q14677	Clathrin interactor 1 GN=CLINT1	CLINT1		Q14677	Clathrin interactor 1 GN=CLINT1	CLINT1		Q14677	Clathrin interactor 1 GN=CLINT1	CLINT1		Q14677	Clathrin interactor 1 GN=CLINT1	CLINT1		Q14677	Clathrin interactor 1 GN=CLINT1	CLINT1		Q14677	Clathrin interactor 1 GN=CLINT1	CLINT1
7	O95292	Vesicle-associated membrane protein-associated protein B/C GN=VAPB	VAPB		O95292	Vesicle-associated membrane protein-associated protein B/C GN=VAPB	VAPB		O95292	Vesicle-associated membrane protein-associated protein B/C GN=VAPB	VAPB		O95292	Vesicle-associated membrane protein-associated protein B/C GN=VAPB	VAPB		O95292	Vesicle-associated membrane protein-associated protein B/C GN=VAPB	VAPB		O95292	Vesicle-associated membrane protein-associated protein B/C GN=VAPB	VAPB		O95292	Vesicle-associated membrane protein-associated protein B/C GN=VAPB	VAPB
5	P50416	Carnitine O-palmitoyltransferase 1, liver isoform GN=CPT1A	CPT1A		P50416	Carnitine O-palmitoyltransferase 1, liver isoform GN=CPT1A	CPT1A		P50416	Carnitine O-palmitoyltransferase 1, liver isoform GN=CPT1A	CPT1A						P50416	Carnitine O-palmitoyltransferase 1, liver isoform GN=CPT1A	CPT1A		P50416	Carnitine O-palmitoyltransferase 1, liver isoform GN=CPT1A	CPT1A
7	Q96KG9	N-terminal kinase-like protein GN=SCYL1	SCYL1		Q96KG9	N-terminal kinase-like protein GN=SCYL1	SCYL1		Q96KG9	N-terminal kinase-like protein GN=SCYL1	SCYL1		Q96KG9	N-terminal kinase-like protein GN=SCYL1	SCYL1		Q96KG9	N-terminal kinase-like protein GN=SCYL1	SCYL1		Q96KG9	N-terminal kinase-like protein GN=SCYL1	SCYL1		Q96KG9	N-terminal kinase-like protein GN=SCYL1	SCYL1
5	P15170	Eukaryotic peptide chain release factor GTP-binding subunit ERF3A GN=GSPT1	GSPT1		P15170	Eukaryotic peptide chain release factor GTP-binding subunit ERF3A GN=GSPT1	GSPT1										P15170	Eukaryotic peptide chain release factor GTP-binding subunit ERF3A GN=GSPT1	GSPT1		P15170	Eukaryotic peptide chain release factor GTP-binding subunit ERF3A GN=GSPT1	GSPT1		P15170	Eukaryotic peptide chain release factor GTP-binding subunit ERF3A GN=GSPT1	GSPT1
7	Q92667	A-kinase anchor protein 1, mitochondrial GN=AKAP1	AKAP1		Q92667	A-kinase anchor protein 1, mitochondrial GN=AKAP1	AKAP1		Q92667	A-kinase anchor protein 1, mitochondrial GN=AKAP1	AKAP1		Q92667	A-kinase anchor protein 1, mitochondrial GN=AKAP1	AKAP1		Q92667	A-kinase anchor protein 1, mitochondrial GN=AKAP1	AKAP1		Q92667	A-kinase anchor protein 1, mitochondrial GN=AKAP1	AKAP1		Q92667	A-kinase anchor protein 1, mitochondrial GN=AKAP1	AKAP1
5	O95487	Protein transport protein Sec24B GN=SEC24B	SEC24B		O95487	Protein transport protein Sec24B GN=SEC24B	SEC24B		O95487	Protein transport protein Sec24B GN=SEC24B	SEC24B		O95487	Protein transport protein Sec24B GN=SEC24B	SEC24B		O95487	Protein transport protein Sec24B GN=SEC24B	SEC24B
6	P28288	ATP-binding cassette sub-family D member 3 GN=ABCD3	ABCD3		P28288	ATP-binding cassette sub-family D member 3 GN=ABCD3	ABCD3		P28288	ATP-binding cassette sub-family D member 3 GN=ABCD3	ABCD3		P28288	ATP-binding cassette sub-family D member 3 GN=ABCD3	ABCD3		P28288	ATP-binding cassette sub-family D member 3 GN=ABCD3	ABCD3		P28288	ATP-binding cassette sub-family D member 3 GN=ABCD3	ABCD3
5	P49792	E3 SUMO-protein ligase RanBP2 GN=RANBP2	RANBP2		P49792	E3 SUMO-protein ligase RanBP2 GN=RANBP2	RANBP2						P49792	E3 SUMO-protein ligase RanBP2 GN=RANBP2	RANBP2		P49792	E3 SUMO-protein ligase RanBP2 GN=RANBP2	RANBP2		P49792	E3 SUMO-protein ligase RanBP2 GN=RANBP2	RANBP2
6	Q5VV42	Threonylcarbamoyladenosine tRNA methylthiotransferase GN=CDKAL1	CDKAL1		Q5VV42	Threonylcarbamoyladenosine tRNA methylthiotransferase GN=CDKAL1	CDKAL1		Q5VV42	Threonylcarbamoyladenosine tRNA methylthiotransferase GN=CDKAL1	CDKAL1		Q5VV42	Threonylcarbamoyladenosine tRNA methylthiotransferase GN=CDKAL1	CDKAL1		Q5VV42	Threonylcarbamoyladenosine tRNA methylthiotransferase GN=CDKAL1	CDKAL1		Q5VV42	Threonylcarbamoyladenosine tRNA methylthiotransferase GN=CDKAL1	CDKAL1
6	Q9H6T3	RNA polymerase II-associated protein 3 GN=RPAP3	RPAP3		Q9H6T3	RNA polymerase II-associated protein 3 GN=RPAP3	RPAP3		Q9H6T3	RNA polymerase II-associated protein 3 GN=RPAP3	RPAP3		Q9H6T3	RNA polymerase II-associated protein 3 GN=RPAP3	RPAP3		Q9H6T3	RNA polymerase II-associated protein 3 GN=RPAP3	RPAP3		Q9H6T3	RNA polymerase II-associated protein 3 GN=RPAP3	RPAP3
6	P52594	Arf-GAP domain and FG repeat-containing protein 1 GN=AGFG1	AGFG1		P52594	Arf-GAP domain and FG repeat-containing protein 1 GN=AGFG1	AGFG1		P52594	Arf-GAP domain and FG repeat-containing protein 1 GN=AGFG1	AGFG1		P52594	Arf-GAP domain and FG repeat-containing protein 1 GN=AGFG1	AGFG1		B8ZZY2	Arf-GAP domain and FG repeat-containing protein 1 GN=AGFG1	AGFG1		B8ZZY2	Arf-GAP domain and FG repeat-containing protein 1 GN=AGFG1	AGFG1
7	Q92575	UBX domain-containing protein 4 GN=UBXN4	UBXN4		Q92575	UBX domain-containing protein 4 GN=UBXN4	UBXN4		Q92575	UBX domain-containing protein 4 GN=UBXN4	UBXN4		Q92575	UBX domain-containing protein 4 GN=UBXN4	UBXN4		Q92575	UBX domain-containing protein 4 GN=UBXN4	UBXN4		Q92575	UBX domain-containing protein 4 GN=UBXN4	UBXN4		Q92575	UBX domain-containing protein 4 GN=UBXN4	UBXN4
7	Q8N0X7	Spartin GN=SPG20	SPG20		Q8N0X7	Spartin GN=SPG20	SPG20		Q8N0X7	Spartin GN=SPG20	SPG20		Q8N0X7	Spartin GN=SPG20	SPG20		Q8N0X7	Spartin GN=SPG20	SPG20		Q8N0X7	Spartin GN=SPG20	SPG20		Q8N0X7	Spartin GN=SPG20	SPG20
6	Q9P0L0	Vesicle-associated membrane protein-associated protein A GN=VAPA	VAPA		Q9P0L0	Vesicle-associated membrane protein-associated protein A GN=VAPA	VAPA		Q9P0L0	Vesicle-associated membrane protein-associated protein A GN=VAPA	VAPA						Q9P0L0	Vesicle-associated membrane protein-associated protein A GN=VAPA	VAPA		Q9P0L0	Vesicle-associated membrane protein-associated protein A GN=VAPA	VAPA		Q9P0L0	Vesicle-associated membrane protein-associated protein A GN=VAPA	VAPA
5	Q7KZF4	Staphylococcal nuclease domain-containing protein 1 GN=SND1	SND1		Q7KZF4	Staphylococcal nuclease domain-containing protein 1 GN=SND1	SND1										Q7KZF4	Staphylococcal nuclease domain-containing protein 1 GN=SND1	SND1		Q7KZF4	Staphylococcal nuclease domain-containing protein 1 GN=SND1	SND1		Q7KZF4	Staphylococcal nuclease domain-containing protein 1 GN=SND1	SND1
5	Q04637	Eukaryotic translation initiation factor 4 gamma 1 GN=EIF4G1	EIF4G1		Q04637	Eukaryotic translation initiation factor 4 gamma 1 GN=EIF4G1	EIF4G1		Q04637	Eukaryotic translation initiation factor 4 gamma 1 GN=EIF4G1	EIF4G1						E7EX73	Eukaryotic translation initiation factor 4 gamma 1 GN=EIF4G1	EIF4G1		E7EX73	Eukaryotic translation initiation factor 4 gamma 1 GN=EIF4G1	EIF4G1
7	Q9NVH0	Exonuclease 3'-5' domain-containing protein 2 GN=EXD2	EXD2		Q9NVH0	Exonuclease 3'-5' domain-containing protein 2 GN=EXD2	EXD2		Q9NVH0	Exonuclease 3'-5' domain-containing protein 2 GN=EXD2	EXD2		Q9NVH0	Exonuclease 3'-5' domain-containing protein 2 GN=EXD2	EXD2		Q9NVH0	Exonuclease 3'-5' domain-containing protein 2 GN=EXD2	EXD2		Q9NVH0	Exonuclease 3'-5' domain-containing protein 2 GN=EXD2	EXD2		Q9NVH0	Exonuclease 3'-5' domain-containing protein 2 GN=EXD2	EXD2
6	Q9H2G2	STE20-like serine/threonine-protein kinase GN=SLK	SLK		Q9H2G2	STE20-like serine/threonine-protein kinase GN=SLK	SLK		Q9H2G2	STE20-like serine/threonine-protein kinase GN=SLK	SLK		Q9H2G2	STE20-like serine/threonine-protein kinase GN=SLK	SLK		Q9H2G2	STE20-like serine/threonine-protein kinase GN=SLK	SLK		Q9H2G2	STE20-like serine/threonine-protein kinase GN=SLK	SLK
6	Q13190	Syntaxin-5 GN=STX5	STX5		Q13190	Syntaxin-5 GN=STX5	STX5		Q13190	Syntaxin-5 GN=STX5	STX5		Q13190	Syntaxin-5 GN=STX5	STX5		Q13190	Syntaxin-5 GN=STX5	STX5		Q13190	Syntaxin-5 GN=STX5	STX5
5	O95551	Tyrosyl-DNA phosphodiesterase 2 GN=TDP2	TDP2		O95551	Tyrosyl-DNA phosphodiesterase 2 GN=TDP2	TDP2		O95551	Tyrosyl-DNA phosphodiesterase 2 GN=TDP2	TDP2		O95551	Tyrosyl-DNA phosphodiesterase 2 GN=TDP2	TDP2						O95551	Tyrosyl-DNA phosphodiesterase 2 GN=TDP2	TDP2
4	Q13492	Phosphatidylinositol-binding clathrin assembly protein GN=PICALM	PICALM		Q13492	Phosphatidylinositol-binding clathrin assembly protein GN=PICALM	PICALM						Q13492	Phosphatidylinositol-binding clathrin assembly protein GN=PICALM	PICALM		E9PKP6	Phosphatidylinositol-binding clathrin assembly protein (Fragment) GN=PICALM	PICALM
6	P43121	Cell surface glycoprotein MUC18 GN=MCAM	MCAM		P43121	Cell surface glycoprotein MUC18 GN=MCAM	MCAM		P43121	Cell surface glycoprotein MUC18 GN=MCAM	MCAM		P43121	Cell surface glycoprotein MUC18 GN=MCAM	MCAM		P43121	Cell surface glycoprotein MUC18 GN=MCAM	MCAM		P43121	Cell surface glycoprotein MUC18 GN=MCAM	MCAM
6	Q13501	Sequestosome-1 GN=SQSTM1	SQSTM1		Q13501	Sequestosome-1 GN=SQSTM1	SQSTM1		Q13501	Sequestosome-1 GN=SQSTM1	SQSTM1		Q13501	Sequestosome-1 GN=SQSTM1	SQSTM1		E7EMC7	Sequestosome-1 GN=SQSTM1	SQSTM1		E7EMC7	Sequestosome-1 GN=SQSTM1	SQSTM1
5	P50402	Emerin GN=EMD	EMD		P50402	Emerin GN=EMD	EMD		P50402	Emerin GN=EMD	EMD						P50402	Emerin GN=EMD	EMD		P50402	Emerin GN=EMD	EMD
5	Q9UNZ2	NSFL1 cofactor p47 GN=NSFL1C	NSFL1C		Q9UNZ2	NSFL1 cofactor p47 GN=NSFL1C	NSFL1C						Q9UNZ2	NSFL1 cofactor p47 GN=NSFL1C	NSFL1C		F2Z2K0	NSFL1 cofactor p47 GN=NSFL1C	NSFL1C		F2Z2K0	NSFL1 cofactor p47 GN=NSFL1C	NSFL1C
4	Q12772	Sterol regulatory element-binding protein 2 GN=SREBF2	SREBF2		Q12772	Sterol regulatory element-binding protein 2 GN=SREBF2	SREBF2										Q12772	Sterol regulatory element-binding protein 2 GN=SREBF2	SREBF2		Q12772	Sterol regulatory element-binding protein 2 GN=SREBF2	SREBF2
4	P78536	Disintegrin and metalloproteinase domain-containing protein 17 GN=ADAM17	ADAM17		P78536	Disintegrin and metalloproteinase domain-containing protein 17 GN=ADAM17	ADAM17										P78536	Disintegrin and metalloproteinase domain-containing protein 17 GN=ADAM17	ADAM17		P78536	Disintegrin and metalloproteinase domain-containing protein 17 GN=ADAM17	ADAM17
5	Q9HCS7	Pre-mRNA-splicing factor SYF1 GN=XAB2	XAB2		Q9HCS7	Pre-mRNA-splicing factor SYF1 GN=XAB2	XAB2						Q9HCS7	Pre-mRNA-splicing factor SYF1 GN=XAB2	XAB2		Q9HCS7	Pre-mRNA-splicing factor SYF1 GN=XAB2	XAB2		Q9HCS7	Pre-mRNA-splicing factor SYF1 GN=XAB2	XAB2
6	P52948	Nuclear pore complex protein Nup98-Nup96 GN=NUP98	NUP98		P52948	Nuclear pore complex protein Nup98-Nup96 GN=NUP98	NUP98		P52948	Nuclear pore complex protein Nup98-Nup96 GN=NUP98	NUP98		P52948	Nuclear pore complex protein Nup98-Nup96 GN=NUP98	NUP98		P52948	Nuclear pore complex protein Nup98-Nup96 GN=NUP98	NUP98		P52948	Nuclear pore complex protein Nup98-Nup96 GN=NUP98	NUP98
4	Q5VT66	Mitochondrial amidoxime-reducing component 1 GN=MARC1	MARC1		Q5VT66	Mitochondrial amidoxime-reducing component 1 GN=MARC1	MARC1						Q5VT66	Mitochondrial amidoxime-reducing component 1 GN=MARC1	MARC1		Q5VT66	Mitochondrial amidoxime-reducing component 1 GN=MARC1	MARC1
3	P05023	Sodium/potassium-transporting ATPase subunit alpha-1 GN=ATP1A1	ATP1A1						P05023	Sodium/potassium-transporting ATPase subunit alpha-1 GN=ATP1A1	ATP1A1						P05023	Sodium/potassium-transporting ATPase subunit alpha-1 GN=ATP1A1	ATP1A1
5	Q6DN12	Multiple C2 and transmembrane domain-containing protein 2 GN=MCTP2	MCTP2		Q6DN12	Multiple C2 and transmembrane domain-containing protein 2 GN=MCTP2	MCTP2		Q6DN12	Multiple C2 and transmembrane domain-containing protein 2 GN=MCTP2	MCTP2		Q6DN12	Multiple C2 and transmembrane domain-containing protein 2 GN=MCTP2	MCTP2		Q6DN12	Multiple C2 and transmembrane domain-containing protein 2 GN=MCTP2	MCTP2
4	P17987	T-complex protein 1 subunit alpha GN=TCP1	TCP1						P17987	T-complex protein 1 subunit alpha GN=TCP1	TCP1						P17987	T-complex protein 1 subunit alpha GN=TCP1	TCP1		P17987	T-complex protein 1 subunit alpha GN=TCP1	TCP1
6	Q5SWA1	Protein phosphatase 1 regulatory subunit 15B GN=PPP1R15B	PPP1R15B		Q5SWA1	Protein phosphatase 1 regulatory subunit 15B GN=PPP1R15B	PPP1R15B		Q5SWA1	Protein phosphatase 1 regulatory subunit 15B GN=PPP1R15B	PPP1R15B		Q5SWA1	Protein phosphatase 1 regulatory subunit 15B GN=PPP1R15B	PPP1R15B		Q5SWA1	Protein phosphatase 1 regulatory subunit 15B GN=PPP1R15B	PPP1R15B		Q5SWA1	Protein phosphatase 1 regulatory subunit 15B GN=PPP1R15B	PPP1R15B
6	Q15390	Mitochondrial fission regulator 1 GN=MTFR1	MTFR1		Q15390	Mitochondrial fission regulator 1 GN=MTFR1	MTFR1		Q15390	Mitochondrial fission regulator 1 GN=MTFR1	MTFR1		Q15390	Mitochondrial fission regulator 1 GN=MTFR1	MTFR1		Q15390	Mitochondrial fission regulator 1 GN=MTFR1	MTFR1		Q15390	Mitochondrial fission regulator 1 GN=MTFR1	MTFR1
2	P63244	Receptor of activated protein C kinase 1 GN=RACK1	RACK1																		P63244	Receptor of activated protein C kinase 1 GN=RACK1	RACK1
4	P82094	TATA element modulatory factor GN=TMF1	TMF1		P82094	TATA element modulatory factor GN=TMF1	TMF1						P82094	TATA element modulatory factor GN=TMF1	TMF1						P82094	TATA element modulatory factor GN=TMF1	TMF1
6	H7BXI1	Extended synaptotagmin-2 (Fragment) GN=ESYT2	ESYT2		H7BXI1	Extended synaptotagmin-2 (Fragment) GN=ESYT2	ESYT2		A0A087WXU3	Extended synaptotagmin-2 GN=ESYT2	ESYT2		A0A087WXU3	Extended synaptotagmin-2 GN=ESYT2	ESYT2		H7BXI1	Extended synaptotagmin-2 (Fragment) GN=ESYT2	ESYT2		H7BXI1	Extended synaptotagmin-2 (Fragment) GN=ESYT2	ESYT2
4	Q14432	cGMP-inhibited 3',5'-cyclic phosphodiesterase A GN=PDE3A	PDE3A										Q14432	cGMP-inhibited 3',5'-cyclic phosphodiesterase A GN=PDE3A	PDE3A		Q14432	cGMP-inhibited 3',5'-cyclic phosphodiesterase A GN=PDE3A	PDE3A		Q14432	cGMP-inhibited 3',5'-cyclic phosphodiesterase A GN=PDE3A	PDE3A
5	Q9Y2G8	DnaJ homolog subfamily C member 16 GN=DNAJC16	DNAJC16		Q9Y2G8	DnaJ homolog subfamily C member 16 GN=DNAJC16	DNAJC16		Q9Y2G8	DnaJ homolog subfamily C member 16 GN=DNAJC16	DNAJC16						Q9Y2G8	DnaJ homolog subfamily C member 16 GN=DNAJC16	DNAJC16		Q5TDG9	DnaJ (Hsp40) homolog, subfamily C, member 16, isoform CRA_a GN=DNAJC16	DNAJC16
2	P62820	Ras-related protein Rab-1A GN=RAB1A	RAB1A																		P62820	Ras-related protein Rab-1A GN=RAB1A	RAB1A
6	Q9UBM7	7-dehydrocholesterol reductase GN=DHCR7	DHCR7		Q9UBM7	7-dehydrocholesterol reductase GN=DHCR7	DHCR7		Q9UBM7	7-dehydrocholesterol reductase GN=DHCR7	DHCR7						Q9UBM7	7-dehydrocholesterol reductase GN=DHCR7	DHCR7		Q9UBM7	7-dehydrocholesterol reductase GN=DHCR7	DHCR7		H0YE57	7-dehydrocholesterol reductase (Fragment) GN=DHCR7	DHCR7
5	Q96SK2	Transmembrane protein 209 GN=TMEM209	TMEM209		Q96SK2	Transmembrane protein 209 GN=TMEM209	TMEM209										Q96SK2	Transmembrane protein 209 GN=TMEM209	TMEM209		Q96SK2	Transmembrane protein 209 GN=TMEM209	TMEM209		Q96SK2	Transmembrane protein 209 GN=TMEM209	TMEM209
6	Q9UH62	Armadillo repeat-containing X-linked protein 3 GN=ARMCX3	ARMCX3		Q9UH62	Armadillo repeat-containing X-linked protein 3 GN=ARMCX3	ARMCX3		Q9UH62	Armadillo repeat-containing X-linked protein 3 GN=ARMCX3	ARMCX3		Q9UH62	Armadillo repeat-containing X-linked protein 3 GN=ARMCX3	ARMCX3		Q9UH62	Armadillo repeat-containing X-linked protein 3 GN=ARMCX3	ARMCX3		Q9UH62	Armadillo repeat-containing X-linked protein 3 GN=ARMCX3	ARMCX3
7	Q7Z434	Mitochondrial antiviral-signaling protein GN=MAVS	MAVS		Q7Z434	Mitochondrial antiviral-signaling protein GN=MAVS	MAVS		Q7Z434	Mitochondrial antiviral-signaling protein GN=MAVS	MAVS		Q7Z434	Mitochondrial antiviral-signaling protein GN=MAVS	MAVS		Q7Z434	Mitochondrial antiviral-signaling protein GN=MAVS	MAVS		Q7Z434	Mitochondrial antiviral-signaling protein GN=MAVS	MAVS		Q7Z434	Mitochondrial antiviral-signaling protein GN=MAVS	MAVS
4	Q8NDI1	EH domain-binding protein 1 GN=EHBP1	EHBP1		Q8NDI1	EH domain-binding protein 1 GN=EHBP1	EHBP1		Q8NDI1	EH domain-binding protein 1 GN=EHBP1	EHBP1						Q8NDI1	EH domain-binding protein 1 GN=EHBP1	EHBP1
1	Q92841	Probable ATP-dependent RNA helicase DDX17 GN=DDX17	DDX17
1	F5H2F4	C-1-tetrahydrofolate synthase, cytoplasmic GN=MTHFD1	MTHFD1
5	Q9H2M9	Rab3 GTPase-activating protein non-catalytic subunit GN=RAB3GAP2	RAB3GAP2		Q9H2M9	Rab3 GTPase-activating protein non-catalytic subunit GN=RAB3GAP2	RAB3GAP2						Q9H2M9	Rab3 GTPase-activating protein non-catalytic subunit GN=RAB3GAP2	RAB3GAP2		Q9H2M9	Rab3 GTPase-activating protein non-catalytic subunit GN=RAB3GAP2	RAB3GAP2		Q9H2M9	Rab3 GTPase-activating protein non-catalytic subunit GN=RAB3GAP2	RAB3GAP2
5	P51648	Fatty aldehyde dehydrogenase GN=ALDH3A2	ALDH3A2		P51648	Fatty aldehyde dehydrogenase GN=ALDH3A2	ALDH3A2		P51648	Fatty aldehyde dehydrogenase GN=ALDH3A2	ALDH3A2						P51648	Fatty aldehyde dehydrogenase GN=ALDH3A2	ALDH3A2		P51648	Fatty aldehyde dehydrogenase GN=ALDH3A2	ALDH3A2
4	P52789	Hexokinase-2 GN=HK2	HK2		P52789	Hexokinase-2 GN=HK2	HK2		P52789	Hexokinase-2 GN=HK2	HK2						E9PB90	Hexokinase-2 GN=HK2	HK2
5	Q9BY44	Eukaryotic translation initiation factor 2A GN=EIF2A	EIF2A		Q9BY44	Eukaryotic translation initiation factor 2A GN=EIF2A	EIF2A		Q9BY44	Eukaryotic translation initiation factor 2A GN=EIF2A	EIF2A						Q9BY44	Eukaryotic translation initiation factor 2A GN=EIF2A	EIF2A		Q9BY44	Eukaryotic translation initiation factor 2A GN=EIF2A	EIF2A
6	Q8N6H7	ADP-ribosylation factor GTPase-activating protein 2 GN=ARFGAP2	ARFGAP2		Q8N6H7	ADP-ribosylation factor GTPase-activating protein 2 GN=ARFGAP2	ARFGAP2		Q8N6H7	ADP-ribosylation factor GTPase-activating protein 2 GN=ARFGAP2	ARFGAP2		Q8N6H7	ADP-ribosylation factor GTPase-activating protein 2 GN=ARFGAP2	ARFGAP2		G5E9L0	ADP-ribosylation factor GTPase-activating protein 2 GN=ARFGAP2	ARFGAP2		G5E9L0	ADP-ribosylation factor GTPase-activating protein 2 GN=ARFGAP2	ARFGAP2
6	Q5HYI8	Rab-like protein 3 GN=RABL3	RABL3		Q5HYI8	Rab-like protein 3 GN=RABL3	RABL3		Q5HYI8	Rab-like protein 3 GN=RABL3	RABL3		Q5HYI8	Rab-like protein 3 GN=RABL3	RABL3		Q5HYI8	Rab-like protein 3 GN=RABL3	RABL3		Q5HYI8	Rab-like protein 3 GN=RABL3	RABL3
5	Q9P246	Stromal interaction molecule 2 GN=STIM2	STIM2		H0Y860	Stromal interaction molecule 2 GN=STIM2	STIM2		H0Y860	Stromal interaction molecule 2 GN=STIM2	STIM2						Q9P246	Stromal interaction molecule 2 GN=STIM2	STIM2		Q9P246	Stromal interaction molecule 2 GN=STIM2	STIM2
4	Q9Y6Y8	SEC23-interacting protein GN=SEC23IP	SEC23IP		Q9Y6Y8	SEC23-interacting protein GN=SEC23IP	SEC23IP						Q9Y6Y8	SEC23-interacting protein GN=SEC23IP	SEC23IP		Q9Y6Y8	SEC23-interacting protein GN=SEC23IP	SEC23IP
5	Q14318	Peptidyl-prolyl cis-trans isomerase FKBP8 GN=FKBP8	FKBP8		Q14318	Peptidyl-prolyl cis-trans isomerase FKBP8 GN=FKBP8	FKBP8						Q14318	Peptidyl-prolyl cis-trans isomerase FKBP8 GN=FKBP8	FKBP8		Q14318	Peptidyl-prolyl cis-trans isomerase FKBP8 GN=FKBP8	FKBP8		Q14318	Peptidyl-prolyl cis-trans isomerase FKBP8 GN=FKBP8	FKBP8
5	O43615	Mitochondrial import inner membrane translocase subunit TIM44 GN=TIMM44	TIMM44		O43615	Mitochondrial import inner membrane translocase subunit TIM44 GN=TIMM44	TIMM44		O43615	Mitochondrial import inner membrane translocase subunit TIM44 GN=TIMM44	TIMM44						O43615	Mitochondrial import inner membrane translocase subunit TIM44 GN=TIMM44	TIMM44		O43615	Mitochondrial import inner membrane translocase subunit TIM44 GN=TIMM44	TIMM44
6	Q9HBM0	Vezatin GN=VEZT	VEZT		Q9HBM0	Vezatin GN=VEZT	VEZT						Q9HBM0	Vezatin GN=VEZT	VEZT		Q9HBM0	Vezatin GN=VEZT	VEZT		Q9HBM0	Vezatin GN=VEZT	VEZT		Q9HBM0	Vezatin GN=VEZT	VEZT
5	O95721	Synaptosomal-associated protein 29 GN=SNAP29	SNAP29		O95721	Synaptosomal-associated protein 29 GN=SNAP29	SNAP29						O95721	Synaptosomal-associated protein 29 GN=SNAP29	SNAP29		O95721	Synaptosomal-associated protein 29 GN=SNAP29	SNAP29		O95721	Synaptosomal-associated protein 29 GN=SNAP29	SNAP29
5	Q6NUQ4	Transmembrane protein 214 GN=TMEM214	TMEM214		Q6NUQ4	Transmembrane protein 214 GN=TMEM214	TMEM214		Q6NUQ4	Transmembrane protein 214 GN=TMEM214	TMEM214		Q6NUQ4	Transmembrane protein 214 GN=TMEM214	TMEM214						H7BZI0	Transmembrane protein 214 (Fragment) GN=TMEM214	TMEM214
5	Q13596	Sorting nexin-1 GN=SNX1	SNX1		Q13596	Sorting nexin-1 GN=SNX1	SNX1		Q13596	Sorting nexin-1 GN=SNX1	SNX1						Q13596	Sorting nexin-1 GN=SNX1	SNX1		Q13596	Sorting nexin-1 GN=SNX1	SNX1
5	Q8NHP6	Motile sperm domain-containing protein 2 GN=MOSPD2	MOSPD2		Q8NHP6	Motile sperm domain-containing protein 2 GN=MOSPD2	MOSPD2						Q8NHP6	Motile sperm domain-containing protein 2 GN=MOSPD2	MOSPD2		Q8NHP6	Motile sperm domain-containing protein 2 GN=MOSPD2	MOSPD2		Q8NHP6	Motile sperm domain-containing protein 2 GN=MOSPD2	MOSPD2
7	Q9Y679	Ancient ubiquitous protein 1 GN=AUP1	AUP1		Q9Y679	Ancient ubiquitous protein 1 GN=AUP1	AUP1		Q9Y679	Ancient ubiquitous protein 1 GN=AUP1	AUP1		Q9Y679	Ancient ubiquitous protein 1 GN=AUP1	AUP1		Q9Y679	Ancient ubiquitous protein 1 GN=AUP1	AUP1		Q9Y679	Ancient ubiquitous protein 1 GN=AUP1	AUP1		Q9Y679	Ancient ubiquitous protein 1 GN=AUP1	AUP1
3	Q96HN2	Adenosylhomocysteinase 3 GN=AHCYL2	AHCYL2						Q96HN2	Adenosylhomocysteinase 3 GN=AHCYL2	AHCYL2		Q96HN2	Adenosylhomocysteinase 3 GN=AHCYL2	AHCYL2
4	Q9NQC3	Reticulon-4 GN=RTN4	RTN4		Q9NQC3	Reticulon-4 GN=RTN4	RTN4		Q9NQC3	Reticulon-4 GN=RTN4	RTN4						Q9NQC3	Reticulon-4 GN=RTN4	RTN4
1	Q16576	Histone-binding protein RBBP7 GN=RBBP7	RBBP7
2	Q9NR31	GTP-binding protein SAR1a GN=SAR1A	SAR1A		Q9NR31	GTP-binding protein SAR1a GN=SAR1A	SAR1A
4	Q9Y266	Nuclear migration protein nudC GN=NUDC	NUDC		Q9Y266	Nuclear migration protein nudC GN=NUDC	NUDC		Q9Y266	Nuclear migration protein nudC GN=NUDC	NUDC						Q9Y266	Nuclear migration protein nudC GN=NUDC	NUDC
2	Q15084	Protein disulfide-isomerase A6 GN=PDIA6	PDIA6																						Q15084	Protein disulfide-isomerase A6 GN=PDIA6	PDIA6
1	U3KQK0	Histone H2B GN=HIST1H2BN	HIST1H2BN
5	Q96S66	Chloride channel CLIC-like protein 1 GN=CLCC1	CLCC1										Q96S66	Chloride channel CLIC-like protein 1 GN=CLCC1	CLCC1		Q96S66	Chloride channel CLIC-like protein 1 GN=CLCC1	CLCC1		Q96S66	Chloride channel CLIC-like protein 1 GN=CLCC1	CLCC1		Q96S66	Chloride channel CLIC-like protein 1 GN=CLCC1	CLCC1
3	Q9UBC2	Epidermal growth factor receptor substrate 15-like 1 GN=EPS15L1	EPS15L1		Q9UBC2	Epidermal growth factor receptor substrate 15-like 1 GN=EPS15L1	EPS15L1						Q9UBC2	Epidermal growth factor receptor substrate 15-like 1 GN=EPS15L1	EPS15L1
4	Q05682	Caldesmon GN=CALD1	CALD1		Q05682	Caldesmon GN=CALD1	CALD1										E7EX44	Caldesmon GN=CALD1	CALD1		E9PGZ1	Caldesmon GN=CALD1	CALD1
6	Q9UBK8	Methionine synthase reductase GN=MTRR	MTRR		Q9UBK8	Methionine synthase reductase GN=MTRR	MTRR		Q9UBK8	Methionine synthase reductase GN=MTRR	MTRR		Q9UBK8	Methionine synthase reductase GN=MTRR	MTRR		Q9UBK8	Methionine synthase reductase GN=MTRR	MTRR		Q9UBK8	Methionine synthase reductase GN=MTRR	MTRR
4	Q9HB71	Calcyclin-binding protein GN=CACYBP	CACYBP		Q9HB71	Calcyclin-binding protein GN=CACYBP	CACYBP		Q9HB71	Calcyclin-binding protein GN=CACYBP	CACYBP						Q9HB71	Calcyclin-binding protein GN=CACYBP	CACYBP
5	Q9UHN6	Transmembrane protein 2 GN=TMEM2	TMEM2		Q9UHN6	Transmembrane protein 2 GN=TMEM2	TMEM2						Q9UHN6	Transmembrane protein 2 GN=TMEM2	TMEM2		Q9UHN6	Transmembrane protein 2 GN=TMEM2	TMEM2		F5H6B2	Transmembrane protein 2 GN=TMEM2	TMEM2
2	Q969Z3	Mitochondrial amidoxime reducing component 2 GN=MARC2	MARC2		Q969Z3	Mitochondrial amidoxime reducing component 2 GN=MARC2	MARC2
3	Q8TC07	TBC1 domain family member 15 GN=TBC1D15	TBC1D15		Q8TC07	TBC1 domain family member 15 GN=TBC1D15	TBC1D15						Q8TC07	TBC1 domain family member 15 GN=TBC1D15	TBC1D15
5	P98170	E3 ubiquitin-protein ligase XIAP GN=XIAP	XIAP		P98170	E3 ubiquitin-protein ligase XIAP GN=XIAP	XIAP		P98170	E3 ubiquitin-protein ligase XIAP GN=XIAP	XIAP						P98170	E3 ubiquitin-protein ligase XIAP GN=XIAP	XIAP		P98170	E3 ubiquitin-protein ligase XIAP GN=XIAP	XIAP
5	Q96F86	Enhancer of mRNA-decapping protein 3 GN=EDC3	EDC3		Q96F86	Enhancer of mRNA-decapping protein 3 GN=EDC3	EDC3						Q96F86	Enhancer of mRNA-decapping protein 3 GN=EDC3	EDC3		Q96F86	Enhancer of mRNA-decapping protein 3 GN=EDC3	EDC3		Q96F86	Enhancer of mRNA-decapping protein 3 GN=EDC3	EDC3
5	A0A087WVA8	Testis-expressed protein 2 GN=TEX2	TEX2		A0A087WVA8	Testis-expressed protein 2 GN=TEX2	TEX2						A0A087WVA8	Testis-expressed protein 2 GN=TEX2	TEX2		Q8IWB9	Testis-expressed protein 2 GN=TEX2	TEX2		Q8IWB9	Testis-expressed protein 2 GN=TEX2	TEX2
5	Q9HDC5	Junctophilin-1 GN=JPH1	JPH1		Q9HDC5	Junctophilin-1 GN=JPH1	JPH1		Q9HDC5	Junctophilin-1 GN=JPH1	JPH1						Q9HDC5	Junctophilin-1 GN=JPH1	JPH1		Q9HDC5	Junctophilin-1 GN=JPH1	JPH1
6	O43396	Thioredoxin-like protein 1 GN=TXNL1	TXNL1		O43396	Thioredoxin-like protein 1 GN=TXNL1	TXNL1		O43396	Thioredoxin-like protein 1 GN=TXNL1	TXNL1		O43396	Thioredoxin-like protein 1 GN=TXNL1	TXNL1		O43396	Thioredoxin-like protein 1 GN=TXNL1	TXNL1		O43396	Thioredoxin-like protein 1 GN=TXNL1	TXNL1
5	Q9NZ43	Vesicle transport protein USE1 GN=USE1	USE1		Q9NZ43	Vesicle transport protein USE1 GN=USE1	USE1						Q9NZ43	Vesicle transport protein USE1 GN=USE1	USE1		G8JLK1	Vesicle transport protein USE1 GN=USE1	USE1		G8JLK1	Vesicle transport protein USE1 GN=USE1	USE1
4	Q9UM82	Spermatogenesis-associated protein 2 GN=SPATA2	SPATA2		Q9UM82	Spermatogenesis-associated protein 2 GN=SPATA2	SPATA2		Q9UM82	Spermatogenesis-associated protein 2 GN=SPATA2	SPATA2						Q9UM82	Spermatogenesis-associated protein 2 GN=SPATA2	SPATA2
4	Q13470	Non-receptor tyrosine-protein kinase TNK1 GN=TNK1	TNK1		Q13470	Non-receptor tyrosine-protein kinase TNK1 GN=TNK1	TNK1										Q13470	Non-receptor tyrosine-protein kinase TNK1 GN=TNK1	TNK1		Q13470	Non-receptor tyrosine-protein kinase TNK1 GN=TNK1	TNK1
3	Q8IZH2	5'-3' exoribonuclease 1 GN=XRN1	XRN1		Q8IZH2	5'-3' exoribonuclease 1 GN=XRN1	XRN1						Q8IZH2	5'-3' exoribonuclease 1 GN=XRN1	XRN1
5	Q5SNT2	Transmembrane protein 201 GN=TMEM201	TMEM201		Q5SNT2	Transmembrane protein 201 GN=TMEM201	TMEM201						Q5SNT2	Transmembrane protein 201 GN=TMEM201	TMEM201		Q5SNT2	Transmembrane protein 201 GN=TMEM201	TMEM201		Q5SNT2	Transmembrane protein 201 GN=TMEM201	TMEM201
4	B0YIW6	Archain 1, isoform CRA_a GN=ARCN1	ARCN1		B0YIW6	Archain 1, isoform CRA_a GN=ARCN1	ARCN1										P48444	Coatomer subunit delta GN=ARCN1	ARCN1		P48444	Coatomer subunit delta GN=ARCN1	ARCN1
3	P05141	ADP/ATP translocase 2 GN=SLC25A5	SLC25A5						P05141	ADP/ATP translocase 2 GN=SLC25A5	SLC25A5										P05141	ADP/ATP translocase 2 GN=SLC25A5	SLC25A5
3	P61106	Ras-related protein Rab-14 GN=RAB14	RAB14														P61106	Ras-related protein Rab-14 GN=RAB14	RAB14		P61106	Ras-related protein Rab-14 GN=RAB14	RAB14
2	P51159	Ras-related protein Rab-27A GN=RAB27A	RAB27A																		H3BVH7	Ras-related protein Rab-27A (Fragment) GN=RAB27A	RAB27A
1	P07737	Profilin-1 GN=PFN1	PFN1
3	P16615	Sarcoplasmic/endoplasmic reticulum calcium ATPase 2 GN=ATP2A2	ATP2A2														H7C5W9	Sarcoplasmic/endoplasmic reticulum calcium ATPase 2 (Fragment) GN=ATP2A2	ATP2A2		H7C5W9	Sarcoplasmic/endoplasmic reticulum calcium ATPase 2 (Fragment) GN=ATP2A2	ATP2A2
3	O75694	Nuclear pore complex protein Nup155 GN=NUP155	NUP155		O75694	Nuclear pore complex protein Nup155 GN=NUP155	NUP155						O75694	Nuclear pore complex protein Nup155 GN=NUP155	NUP155
3	J3QQX2	Rho GDP-dissociation inhibitor 1 GN=ARHGDIA	ARHGDIA														J3KRY1	Rho GDP-dissociation inhibitor 1 (Fragment) GN=ARHGDIA	ARHGDIA		J3KRY1	Rho GDP-dissociation inhibitor 1 (Fragment) GN=ARHGDIA	ARHGDIA
2	A0A087WVQ6	Clathrin heavy chain GN=CLTC	CLTC														A0A087WVQ6	Clathrin heavy chain GN=CLTC	CLTC
7	B7Z2R7	Acyl-CoA-binding domain-containing protein 5 GN=ACBD5	ACBD5		B7Z2R7	Acyl-CoA-binding domain-containing protein 5 GN=ACBD5	ACBD5		Q5T8D3	Acyl-CoA-binding domain-containing protein 5 GN=ACBD5	ACBD5		B7Z2R7	Acyl-CoA-binding domain-containing protein 5 GN=ACBD5	ACBD5		Q5T8D3	Acyl-CoA-binding domain-containing protein 5 GN=ACBD5	ACBD5		Q5T8D3	Acyl-CoA-binding domain-containing protein 5 GN=ACBD5	ACBD5		X6RDD7	Acyl-CoA-binding domain-containing protein 5 (Fragment) GN=ACBD5	ACBD5
3	O60664	Perilipin-3 GN=PLIN3	PLIN3														O60664	Perilipin-3 GN=PLIN3	PLIN3		O60664	Perilipin-3 GN=PLIN3	PLIN3
5	Q14157	Ubiquitin-associated protein 2-like GN=UBAP2L	UBAP2L		Q14157	Ubiquitin-associated protein 2-like GN=UBAP2L	UBAP2L		Q14157	Ubiquitin-associated protein 2-like GN=UBAP2L	UBAP2L						F8W726	Ubiquitin-associated protein 2-like GN=UBAP2L	UBAP2L		F8W726	Ubiquitin-associated protein 2-like GN=UBAP2L	UBAP2L
5	Q96KC8	DnaJ homolog subfamily C member 1 GN=DNAJC1	DNAJC1		Q96KC8	DnaJ homolog subfamily C member 1 GN=DNAJC1	DNAJC1		Q96KC8	DnaJ homolog subfamily C member 1 GN=DNAJC1	DNAJC1										Q96KC8	DnaJ homolog subfamily C member 1 GN=DNAJC1	DNAJC1		Q96KC8	DnaJ homolog subfamily C member 1 GN=DNAJC1	DNAJC1
6	Q08379	Golgin subfamily A member 2 GN=GOLGA2	GOLGA2		Q08379	Golgin subfamily A member 2 GN=GOLGA2	GOLGA2		Q08379	Golgin subfamily A member 2 GN=GOLGA2	GOLGA2		Q08379	Golgin subfamily A member 2 GN=GOLGA2	GOLGA2		A0A0C4DGS5	Golgi autoantigen, golgin subfamily a, 2, isoform CRA_a GN=GOLGA2	GOLGA2		A0A0C4DGS5	Golgi autoantigen, golgin subfamily a, 2, isoform CRA_a GN=GOLGA2	GOLGA2
2	Q92598	Heat shock protein 105 kDa GN=HSPH1	HSPH1																		Q92598	Heat shock protein 105 kDa GN=HSPH1	HSPH1
5	Q86TC9	Myopalladin GN=MYPN	MYPN		Q86TC9	Myopalladin GN=MYPN	MYPN						Q86TC9	Myopalladin GN=MYPN	MYPN		Q86TC9	Myopalladin GN=MYPN	MYPN		Q86TC9	Myopalladin GN=MYPN	MYPN
6	G3V1L9	Tight junction protein 1 (Zona occludens 1), isoform CRA_a GN=TJP1	TJP1		G3V1L9	Tight junction protein 1 (Zona occludens 1), isoform CRA_a GN=TJP1	TJP1		G3V1L9	Tight junction protein 1 (Zona occludens 1), isoform CRA_a GN=TJP1	TJP1		G3V1L9	Tight junction protein 1 (Zona occludens 1), isoform CRA_a GN=TJP1	TJP1		A0A087X0K9	Tight junction protein ZO-1 GN=TJP1	TJP1		A0A087X0K9	Tight junction protein ZO-1 GN=TJP1	TJP1
1	Q8TCJ2	Dolichyl-diphosphooligosaccharide--protein glycosyltransferase subunit STT3B GN=STT3B	STT3B
4	P27105	Erythrocyte band 7 integral membrane protein GN=STOM	STOM		P27105	Erythrocyte band 7 integral membrane protein GN=STOM	STOM										P27105	Erythrocyte band 7 integral membrane protein GN=STOM	STOM		P27105	Erythrocyte band 7 integral membrane protein GN=STOM	STOM
6	P78318	Immunoglobulin-binding protein 1 GN=IGBP1	IGBP1		P78318	Immunoglobulin-binding protein 1 GN=IGBP1	IGBP1		P78318	Immunoglobulin-binding protein 1 GN=IGBP1	IGBP1		P78318	Immunoglobulin-binding protein 1 GN=IGBP1	IGBP1		P78318	Immunoglobulin-binding protein 1 GN=IGBP1	IGBP1		P78318	Immunoglobulin-binding protein 1 GN=IGBP1	IGBP1
3	O95359	Transforming acidic coiled-coil-containing protein 2 GN=TACC2	TACC2		O95359	Transforming acidic coiled-coil-containing protein 2 GN=TACC2	TACC2										D6RAA5	Transforming acidic coiled-coil-containing protein 2 GN=TACC2	TACC2
5	J3KQL8	Apolipoprotein L2 GN=APOL2	APOL2		J3KQL8	Apolipoprotein L2 GN=APOL2	APOL2						J3KQL8	Apolipoprotein L2 GN=APOL2	APOL2		Q9BQE5	Apolipoprotein L2 GN=APOL2	APOL2		Q9BQE5	Apolipoprotein L2 GN=APOL2	APOL2
4	H0Y8C6	Importin-5 (Fragment) GN=IPO5	IPO5										H0Y8C6	Importin-5 (Fragment) GN=IPO5	IPO5		H0Y8C6	Importin-5 (Fragment) GN=IPO5	IPO5		H0Y8C6	Importin-5 (Fragment) GN=IPO5	IPO5
7	Q9UMX3	Bcl-2-related ovarian killer protein GN=BOK	BOK		Q9UMX3	Bcl-2-related ovarian killer protein GN=BOK	BOK		Q9UMX3	Bcl-2-related ovarian killer protein GN=BOK	BOK		Q9UMX3	Bcl-2-related ovarian killer protein GN=BOK	BOK		Q9UMX3	Bcl-2-related ovarian killer protein GN=BOK	BOK		Q9UMX3	Bcl-2-related ovarian killer protein GN=BOK	BOK		Q9UMX3	Bcl-2-related ovarian killer protein GN=BOK	BOK
2	P98082	Disabled homolog 2 GN=DAB2	DAB2		P98082	Disabled homolog 2 GN=DAB2	DAB2
2	Q5HYI7	Metaxin-3 GN=MTX3	MTX3		Q5HYI7	Metaxin-3 GN=MTX3	MTX3
5	Q9NP61	ADP-ribosylation factor GTPase-activating protein 3 GN=ARFGAP3	ARFGAP3		Q9NP61	ADP-ribosylation factor GTPase-activating protein 3 GN=ARFGAP3	ARFGAP3		Q9NP61	ADP-ribosylation factor GTPase-activating protein 3 GN=ARFGAP3	ARFGAP3		Q9NP61	ADP-ribosylation factor GTPase-activating protein 3 GN=ARFGAP3	ARFGAP3		H0Y6A0	ADP-ribosylation factor GTPase-activating protein 3 (Fragment) GN=ARFGAP3	ARFGAP3
4	Q9Y6B6	GTP-binding protein SAR1b GN=SAR1B	SAR1B										Q9Y6B6	GTP-binding protein SAR1b GN=SAR1B	SAR1B		Q9Y6B6	GTP-binding protein SAR1b GN=SAR1B	SAR1B		Q9Y6B6	GTP-binding protein SAR1b GN=SAR1B	SAR1B
3	A6NFX8	ADP-sugar pyrophosphatase GN=NUDT5	NUDT5		A6NFX8	ADP-sugar pyrophosphatase GN=NUDT5	NUDT5		A6NFX8	ADP-sugar pyrophosphatase GN=NUDT5	NUDT5
5	Q9NZ45	CDGSH iron-sulfur domain-containing protein 1 GN=CISD1	CISD1		Q9NZ45	CDGSH iron-sulfur domain-containing protein 1 GN=CISD1	CISD1		Q9NZ45	CDGSH iron-sulfur domain-containing protein 1 GN=CISD1	CISD1						Q9NZ45	CDGSH iron-sulfur domain-containing protein 1 GN=CISD1	CISD1		Q9NZ45	CDGSH iron-sulfur domain-containing protein 1 GN=CISD1	CISD1
4	Q6IAA8	Ragulator complex protein LAMTOR1 GN=LAMTOR1	LAMTOR1		Q6IAA8	Ragulator complex protein LAMTOR1 GN=LAMTOR1	LAMTOR1										F5H479	Ragulator complex protein LAMTOR1 GN=LAMTOR1	LAMTOR1		F5H479	Ragulator complex protein LAMTOR1 GN=LAMTOR1	LAMTOR1
3	Q16512	Serine/threonine-protein kinase N1 GN=PKN1	PKN1		Q16512	Serine/threonine-protein kinase N1 GN=PKN1	PKN1														K7EL10	Serine/threonine-protein kinase N1 (Fragment) GN=PKN1	PKN1
6	Q15388	Mitochondrial import receptor subunit TOM20 homolog GN=TOMM20	TOMM20		Q15388	Mitochondrial import receptor subunit TOM20 homolog GN=TOMM20	TOMM20		Q15388	Mitochondrial import receptor subunit TOM20 homolog GN=TOMM20	TOMM20		Q15388	Mitochondrial import receptor subunit TOM20 homolog GN=TOMM20	TOMM20		Q15388	Mitochondrial import receptor subunit TOM20 homolog GN=TOMM20	TOMM20		Q15388	Mitochondrial import receptor subunit TOM20 homolog GN=TOMM20	TOMM20
2	P62244	40S ribosomal protein S15a GN=RPS15A	RPS15A																		I3L3P7	40S ribosomal protein S15a GN=RPS15A	RPS15A
2	Q08J23	tRNA (cytosine(34)-C(5))-methyltransferase GN=NSUN2	NSUN2														Q08J23	tRNA (cytosine(34)-C(5))-methyltransferase GN=NSUN2	NSUN2
4	P49753	Acyl-coenzyme A thioesterase 2, mitochondrial GN=ACOT2	ACOT2		P49753	Acyl-coenzyme A thioesterase 2, mitochondrial GN=ACOT2	ACOT2		P49753	Acyl-coenzyme A thioesterase 2, mitochondrial GN=ACOT2	ACOT2		P49753	Acyl-coenzyme A thioesterase 2, mitochondrial GN=ACOT2	ACOT2
6	Q07820	Induced myeloid leukemia cell differentiation protein Mcl-1 GN=MCL1	MCL1		Q07820	Induced myeloid leukemia cell differentiation protein Mcl-1 GN=MCL1	MCL1		Q07820	Induced myeloid leukemia cell differentiation protein Mcl-1 GN=MCL1	MCL1		Q07820	Induced myeloid leukemia cell differentiation protein Mcl-1 GN=MCL1	MCL1		Q07820	Induced myeloid leukemia cell differentiation protein Mcl-1 GN=MCL1	MCL1		Q07820	Induced myeloid leukemia cell differentiation protein Mcl-1 GN=MCL1	MCL1
6	Q15382	GTP-binding protein Rheb GN=RHEB	RHEB		Q15382	GTP-binding protein Rheb GN=RHEB	RHEB		Q15382	GTP-binding protein Rheb GN=RHEB	RHEB		Q15382	GTP-binding protein Rheb GN=RHEB	RHEB		C9J931	GTP-binding protein Rheb GN=RHEB	RHEB		C9J931	GTP-binding protein Rheb GN=RHEB	RHEB
3	P16435	NADPH--cytochrome P450 reductase GN=POR	POR														P16435	NADPH--cytochrome P450 reductase GN=POR	POR		P16435	NADPH--cytochrome P450 reductase GN=POR	POR
3	Q9Y265	RuvB-like 1 GN=RUVBL1	RUVBL1		Q9Y265	RuvB-like 1 GN=RUVBL1	RUVBL1										Q9Y265	RuvB-like 1 GN=RUVBL1	RUVBL1
2	P55884	Eukaryotic translation initiation factor 3 subunit B GN=EIF3B	EIF3B														P55884	Eukaryotic translation initiation factor 3 subunit B GN=EIF3B	EIF3B
3	J3KPF3	4F2 cell-surface antigen heavy chain GN=SLC3A2	SLC3A2														H0YFS2	4F2 cell-surface antigen heavy chain (Fragment) GN=SLC3A2	SLC3A2		F5GZS6	4F2 cell-surface antigen heavy chain GN=SLC3A2	SLC3A2
5	Q8N6T3	ADP-ribosylation factor GTPase-activating protein 1 GN=ARFGAP1	ARFGAP1		Q8N6T3	ADP-ribosylation factor GTPase-activating protein 1 GN=ARFGAP1	ARFGAP1						Q8N6T3	ADP-ribosylation factor GTPase-activating protein 1 GN=ARFGAP1	ARFGAP1		Q8N6T3	ADP-ribosylation factor GTPase-activating protein 1 GN=ARFGAP1	ARFGAP1		Q8N6T3	ADP-ribosylation factor GTPase-activating protein 1 GN=ARFGAP1	ARFGAP1
3	Q9H019	Mitochondrial fission regulator 1-like GN=MTFR1L	MTFR1L		Q9H019	Mitochondrial fission regulator 1-like GN=MTFR1L	MTFR1L						Q9H019	Mitochondrial fission regulator 1-like GN=MTFR1L	MTFR1L
3	Q6UWE0	E3 ubiquitin-protein ligase LRSAM1 GN=LRSAM1	LRSAM1		Q6UWE0	E3 ubiquitin-protein ligase LRSAM1 GN=LRSAM1	LRSAM1										Q6UWE0	E3 ubiquitin-protein ligase LRSAM1 GN=LRSAM1	LRSAM1
4	P00533	Epidermal growth factor receptor GN=EGFR	EGFR		P00533	Epidermal growth factor receptor GN=EGFR	EGFR										P00533	Epidermal growth factor receptor GN=EGFR	EGFR		P00533	Epidermal growth factor receptor GN=EGFR	EGFR
3	Q8TBA6	Golgin subfamily A member 5 GN=GOLGA5	GOLGA5		Q8TBA6	Golgin subfamily A member 5 GN=GOLGA5	GOLGA5						Q8TBA6	Golgin subfamily A member 5 GN=GOLGA5	GOLGA5
7	O95573	Long-chain-fatty-acid--CoA ligase 3 GN=ACSL3	ACSL3		O95573	Long-chain-fatty-acid--CoA ligase 3 GN=ACSL3	ACSL3		O95573	Long-chain-fatty-acid--CoA ligase 3 GN=ACSL3	ACSL3		O95573	Long-chain-fatty-acid--CoA ligase 3 GN=ACSL3	ACSL3		O95573	Long-chain-fatty-acid--CoA ligase 3 GN=ACSL3	ACSL3		O95573	Long-chain-fatty-acid--CoA ligase 3 GN=ACSL3	ACSL3		O95573	Long-chain-fatty-acid--CoA ligase 3 GN=ACSL3	ACSL3
6	Q92900	Regulator of nonsense transcripts 1 GN=UPF1	UPF1		Q92900	Regulator of nonsense transcripts 1 GN=UPF1	UPF1		Q92900	Regulator of nonsense transcripts 1 GN=UPF1	UPF1		Q92900	Regulator of nonsense transcripts 1 GN=UPF1	UPF1		Q92900	Regulator of nonsense transcripts 1 GN=UPF1	UPF1		Q92900	Regulator of nonsense transcripts 1 GN=UPF1	UPF1
3	O00203	AP-3 complex subunit beta-1 GN=AP3B1	AP3B1		O00203	AP-3 complex subunit beta-1 GN=AP3B1	AP3B1		O00203	AP-3 complex subunit beta-1 GN=AP3B1	AP3B1
2	Q5T7W7	Thiosulfate sulfurtransferase/rhodanese-like domain-containing protein 2 GN=TSTD2	TSTD2		Q5T7W7	Thiosulfate sulfurtransferase/rhodanese-like domain-containing protein 2 GN=TSTD2	TSTD2
3	Q5SQN1	Synaptosomal-associated protein 47 GN=SNAP47	SNAP47		Q5SQN1	Synaptosomal-associated protein 47 GN=SNAP47	SNAP47										A0A087X0B7	Synaptosomal-associated protein 47 GN=SNAP47	SNAP47
3	Q8TEV9	Smith-Magenis syndrome chromosomal region candidate gene 8 protein GN=SMCR8	SMCR8										Q8TEV9	Smith-Magenis syndrome chromosomal region candidate gene 8 protein GN=SMCR8	SMCR8		Q8TEV9	Smith-Magenis syndrome chromosomal region candidate gene 8 protein GN=SMCR8	SMCR8
5	Q01968	Inositol polyphosphate 5-phosphatase OCRL-1 GN=OCRL	OCRL		Q01968	Inositol polyphosphate 5-phosphatase OCRL-1 GN=OCRL	OCRL		Q01968	Inositol polyphosphate 5-phosphatase OCRL-1 GN=OCRL	OCRL		Q01968	Inositol polyphosphate 5-phosphatase OCRL-1 GN=OCRL	OCRL		Q01968	Inositol polyphosphate 5-phosphatase OCRL-1 GN=OCRL	OCRL
5	P30419	Glycylpeptide N-tetradecanoyltransferase 1 GN=NMT1	NMT1		P30419	Glycylpeptide N-tetradecanoyltransferase 1 GN=NMT1	NMT1		P30419	Glycylpeptide N-tetradecanoyltransferase 1 GN=NMT1	NMT1						P30419	Glycylpeptide N-tetradecanoyltransferase 1 GN=NMT1	NMT1		P30419	Glycylpeptide N-tetradecanoyltransferase 1 GN=NMT1	NMT1
1	P25789	Proteasome subunit alpha type-4 GN=PSMA4	PSMA4
4	Q8WVM8	Sec1 family domain-containing protein 1 GN=SCFD1	SCFD1		Q8WVM8	Sec1 family domain-containing protein 1 GN=SCFD1	SCFD1										Q8WVM8	Sec1 family domain-containing protein 1 GN=SCFD1	SCFD1		Q8WVM8	Sec1 family domain-containing protein 1 GN=SCFD1	SCFD1
2	P08670	Vimentin GN=VIM	VIM																		P08670	Vimentin GN=VIM	VIM
3	O76070	Gamma-synuclein GN=SNCG	SNCG		O76070	Gamma-synuclein GN=SNCG	SNCG						O76070	Gamma-synuclein GN=SNCG	SNCG
2	P86790	Vacuolar fusion protein CCZ1 homolog B GN=CCZ1B	CCZ1B		P86790	Vacuolar fusion protein CCZ1 homolog B GN=CCZ1B	CCZ1B
6	Q9Y2H6	Fibronectin type-III domain-containing protein 3A GN=FNDC3A	FNDC3A		Q9Y2H6	Fibronectin type-III domain-containing protein 3A GN=FNDC3A	FNDC3A						Q9Y2H6	Fibronectin type-III domain-containing protein 3A GN=FNDC3A	FNDC3A		G5E9X3	Fibronectin type III domain containing 3A, isoform CRA_f GN=FNDC3A	FNDC3A		G5E9X3	Fibronectin type III domain containing 3A, isoform CRA_f GN=FNDC3A	FNDC3A		G5E9X3	Fibronectin type III domain containing 3A, isoform CRA_f GN=FNDC3A	FNDC3A
5	Q9NX40	OCIA domain-containing protein 1 GN=OCIAD1	OCIAD1		Q9NX40	OCIA domain-containing protein 1 GN=OCIAD1	OCIAD1		Q9NX40	OCIA domain-containing protein 1 GN=OCIAD1	OCIAD1						Q9NX40	OCIA domain-containing protein 1 GN=OCIAD1	OCIAD1		Q9NX40	OCIA domain-containing protein 1 GN=OCIAD1	OCIAD1
4	P53621	Coatomer subunit alpha GN=COPA	COPA		P53621	Coatomer subunit alpha GN=COPA	COPA										P53621	Coatomer subunit alpha GN=COPA	COPA		P53621	Coatomer subunit alpha GN=COPA	COPA
3	A0A0C4DFL7	Lanosterol 14-alpha demethylase GN=CYP51A1	CYP51A1														A0A0C4DFL7	Lanosterol 14-alpha demethylase GN=CYP51A1	CYP51A1		A0A0C4DFL7	Lanosterol 14-alpha demethylase GN=CYP51A1	CYP51A1
2	Q9UGP8	Translocation protein SEC63 homolog GN=SEC63	SEC63														Q9UGP8	Translocation protein SEC63 homolog GN=SEC63	SEC63
3	O75369	Filamin-B GN=FLNB	FLNB														O75369	Filamin-B GN=FLNB	FLNB		O75369	Filamin-B GN=FLNB	FLNB
2	Q14103	Heterogeneous nuclear ribonucleoprotein D0 GN=HNRNPD	HNRNPD																		Q14103	Heterogeneous nuclear ribonucleoprotein D0 GN=HNRNPD	HNRNPD
3	P46060	Ran GTPase-activating protein 1 GN=RANGAP1	RANGAP1														P46060	Ran GTPase-activating protein 1 GN=RANGAP1	RANGAP1		P46060	Ran GTPase-activating protein 1 GN=RANGAP1	RANGAP1
3	P52597	Heterogeneous nuclear ribonucleoprotein F GN=HNRNPF	HNRNPF		P52597	Heterogeneous nuclear ribonucleoprotein F GN=HNRNPF	HNRNPF														P52597	Heterogeneous nuclear ribonucleoprotein F GN=HNRNPF	HNRNPF
2	O15498	Synaptobrevin homolog YKT6 GN=YKT6	YKT6		O15498	Synaptobrevin homolog YKT6 GN=YKT6	YKT6
3	A0A0U1RRM4	Polypyrimidine tract-binding protein 1 GN=PTBP1	PTBP1						A0A0U1RRM4	Polypyrimidine tract-binding protein 1 GN=PTBP1	PTBP1						A6NLN1	Polypyrimidine tract binding protein 1, isoform CRA_b GN=PTBP1	PTBP1
3	Q15907	Ras-related protein Rab-11B GN=RAB11B	RAB11B		Q15907	Ras-related protein Rab-11B GN=RAB11B	RAB11B		Q15907	Ras-related protein Rab-11B GN=RAB11B	RAB11B
4	A0A024R4E5	High density lipoprotein binding protein (Vigilin), isoform CRA_a GN=HDLBP	HDLBP		A0A024R4E5	High density lipoprotein binding protein (Vigilin), isoform CRA_a GN=HDLBP	HDLBP		A0A024R4E5	High density lipoprotein binding protein (Vigilin), isoform CRA_a GN=HDLBP	HDLBP		A0A024R4E5	High density lipoprotein binding protein (Vigilin), isoform CRA_a GN=HDLBP	HDLBP
2	Q9NVN8	Guanine nucleotide-binding protein-like 3-like protein GN=GNL3L	GNL3L																		Q9NVN8	Guanine nucleotide-binding protein-like 3-like protein GN=GNL3L	GNL3L
3	P31946	14-3-3 protein beta/alpha GN=YWHAB	YWHAB														A0A0J9YWZ2	14-3-3 protein beta/alpha (Fragment) GN=YWHAB	YWHAB		P31946	14-3-3 protein beta/alpha GN=YWHAB	YWHAB
4	Q99961	Endophilin-A2 GN=SH3GL1	SH3GL1		Q99961	Endophilin-A2 GN=SH3GL1	SH3GL1		Q99961	Endophilin-A2 GN=SH3GL1	SH3GL1						Q99961	Endophilin-A2 GN=SH3GL1	SH3GL1
2	Q9NRG9	Aladin GN=AAAS	AAAS																		Q9NRG9	Aladin GN=AAAS	AAAS
2	Q15642	Cdc42-interacting protein 4 GN=TRIP10	TRIP10		Q15642	Cdc42-interacting protein 4 GN=TRIP10	TRIP10
3	D6REX3	Protein transport protein Sec31A GN=SEC31A	SEC31A		D6REX3	Protein transport protein Sec31A GN=SEC31A	SEC31A						D6REX3	Protein transport protein Sec31A GN=SEC31A	SEC31A
4	Q8NBU5	ATPase family AAA domain-containing protein 1 GN=ATAD1	ATAD1		Q8NBU5	ATPase family AAA domain-containing protein 1 GN=ATAD1	ATAD1										Q8NBU5	ATPase family AAA domain-containing protein 1 GN=ATAD1	ATAD1		Q8NBU5	ATPase family AAA domain-containing protein 1 GN=ATAD1	ATAD1
2	P50502	Hsc70-interacting protein GN=ST13	ST13						P50502	Hsc70-interacting protein GN=ST13	ST13
5	C9IZQ1	Translocon-associated protein subunit alpha GN=SSR1	SSR1		C9IZQ1	Translocon-associated protein subunit alpha GN=SSR1	SSR1		C9IZQ1	Translocon-associated protein subunit alpha GN=SSR1	SSR1		C9IZQ1	Translocon-associated protein subunit alpha GN=SSR1	SSR1						C9J3L8	Translocon-associated protein subunit alpha GN=SSR1	SSR1
2	P13667	Protein disulfide-isomerase A4 GN=PDIA4	PDIA4														P13667	Protein disulfide-isomerase A4 GN=PDIA4	PDIA4
4	O00400	Acetyl-coenzyme A transporter 1 GN=SLC33A1	SLC33A1		O00400	Acetyl-coenzyme A transporter 1 GN=SLC33A1	SLC33A1						O00400	Acetyl-coenzyme A transporter 1 GN=SLC33A1	SLC33A1										O00400	Acetyl-coenzyme A transporter 1 GN=SLC33A1	SLC33A1
2	P22234	Multifunctional protein ADE2 GN=PAICS	PAICS														E9PBS1	Multifunctional protein ADE2 (Fragment) GN=PAICS	PAICS
4	Q9NXW2	DnaJ homolog subfamily B member 12 GN=DNAJB12	DNAJB12		Q9NXW2	DnaJ homolog subfamily B member 12 GN=DNAJB12	DNAJB12										J3KPS0	DnaJ (Hsp40) homolog, subfamily B, member 12, isoform CRA_c GN=DNAJB12	DNAJB12		J3KPS0	DnaJ (Hsp40) homolog, subfamily B, member 12, isoform CRA_c GN=DNAJB12	DNAJB12
2	P41236	Protein phosphatase inhibitor 2 GN=PPP1R2	PPP1R2		P41236	Protein phosphatase inhibitor 2 GN=PPP1R2	PPP1R2
4	Q9Y5M8	Signal recognition particle receptor subunit beta GN=SRPRB	SRPRB						Q9Y5M8	Signal recognition particle receptor subunit beta GN=SRPRB	SRPRB						Q9Y5M8	Signal recognition particle receptor subunit beta GN=SRPRB	SRPRB		Q9Y5M8	Signal recognition particle receptor subunit beta GN=SRPRB	SRPRB
3	P49069	Calcium signal-modulating cyclophilin ligand GN=CAMLG	CAMLG		P49069	Calcium signal-modulating cyclophilin ligand GN=CAMLG	CAMLG										P49069	Calcium signal-modulating cyclophilin ligand GN=CAMLG	CAMLG
2	Q14669	E3 ubiquitin-protein ligase TRIP12 GN=TRIP12	TRIP12		Q14669	E3 ubiquitin-protein ligase TRIP12 GN=TRIP12	TRIP12
3	P23921	Ribonucleoside-diphosphate reductase large subunit GN=RRM1	RRM1														P23921	Ribonucleoside-diphosphate reductase large subunit GN=RRM1	RRM1		P23921	Ribonucleoside-diphosphate reductase large subunit GN=RRM1	RRM1
3	Q6P1N0	Coiled-coil and C2 domain-containing protein 1A GN=CC2D1A	CC2D1A		Q6P1N0	Coiled-coil and C2 domain-containing protein 1A GN=CC2D1A	CC2D1A		Q6P1N0	Coiled-coil and C2 domain-containing protein 1A GN=CC2D1A	CC2D1A
6	Q9GZY8	Mitochondrial fission factor GN=MFF	MFF		Q9GZY8	Mitochondrial fission factor GN=MFF	MFF						A0A0A0MS29	Mitochondrial fission factor GN=MFF	MFF		Q9GZY8	Mitochondrial fission factor GN=MFF	MFF		Q9GZY8	Mitochondrial fission factor GN=MFF	MFF		Q9GZY8	Mitochondrial fission factor GN=MFF	MFF
5	Q7L592	Protein arginine methyltransferase NDUFAF7, mitochondrial GN=NDUFAF7	NDUFAF7		Q7L592	Protein arginine methyltransferase NDUFAF7, mitochondrial GN=NDUFAF7	NDUFAF7		Q7L592	Protein arginine methyltransferase NDUFAF7, mitochondrial GN=NDUFAF7	NDUFAF7						C9JS27	Protein arginine methyltransferase NDUFAF7, mitochondrial (Fragment) GN=NDUFAF7	NDUFAF7		C9J236	Protein arginine methyltransferase NDUFAF7, mitochondrial (Fragment) GN=NDUFAF7	NDUFAF7
5	Q9Y385	Ubiquitin-conjugating enzyme E2 J1 GN=UBE2J1	UBE2J1		Q9Y385	Ubiquitin-conjugating enzyme E2 J1 GN=UBE2J1	UBE2J1						Q9Y385	Ubiquitin-conjugating enzyme E2 J1 GN=UBE2J1	UBE2J1		Q9Y385	Ubiquitin-conjugating enzyme E2 J1 GN=UBE2J1	UBE2J1		Q9Y385	Ubiquitin-conjugating enzyme E2 J1 GN=UBE2J1	UBE2J1
2	Q96A33	Coiled-coil domain-containing protein 47 GN=CCDC47	CCDC47		Q96A33	Coiled-coil domain-containing protein 47 GN=CCDC47	CCDC47
3	A0A140T930	HLA class I histocompatibility antigen, Cw-6 alpha chain GN=HLA-C	HLA-C		A0A140T9B3	HLA class I histocompatibility antigen, Cw-6 alpha chain GN=HLA-C	HLA-C						A0A140T930	HLA class I histocompatibility antigen, Cw-6 alpha chain GN=HLA-C	HLA-C
2	Q6P2H3	Centrosomal protein of 85 kDa GN=CEP85	CEP85		Q6P2H3	Centrosomal protein of 85 kDa GN=CEP85	CEP85
2	P54886	Delta-1-pyrroline-5-carboxylate synthase GN=ALDH18A1	ALDH18A1														P54886	Delta-1-pyrroline-5-carboxylate synthase GN=ALDH18A1	ALDH18A1
5	Q15042	Rab3 GTPase-activating protein catalytic subunit GN=RAB3GAP1	RAB3GAP1		Q15042	Rab3 GTPase-activating protein catalytic subunit GN=RAB3GAP1	RAB3GAP1						Q15042	Rab3 GTPase-activating protein catalytic subunit GN=RAB3GAP1	RAB3GAP1		Q15042	Rab3 GTPase-activating protein catalytic subunit GN=RAB3GAP1	RAB3GAP1		Q15042	Rab3 GTPase-activating protein catalytic subunit GN=RAB3GAP1	RAB3GAP1
5	Q96HY6	DDRGK domain-containing protein 1 GN=DDRGK1	DDRGK1		Q96HY6	DDRGK domain-containing protein 1 GN=DDRGK1	DDRGK1						Q96HY6	DDRGK domain-containing protein 1 GN=DDRGK1	DDRGK1		Q96HY6	DDRGK domain-containing protein 1 GN=DDRGK1	DDRGK1		Q96HY6	DDRGK domain-containing protein 1 GN=DDRGK1	DDRGK1
4	P04843	Dolichyl-diphosphooligosaccharide--protein glycosyltransferase subunit 1 GN=RPN1	RPN1						P04843	Dolichyl-diphosphooligosaccharide--protein glycosyltransferase subunit 1 GN=RPN1	RPN1						P04843	Dolichyl-diphosphooligosaccharide--protein glycosyltransferase subunit 1 GN=RPN1	RPN1		P04843	Dolichyl-diphosphooligosaccharide--protein glycosyltransferase subunit 1 GN=RPN1	RPN1
2	O00151	PDZ and LIM domain protein 1 GN=PDLIM1	PDLIM1		O00151	PDZ and LIM domain protein 1 GN=PDLIM1	PDLIM1
3	O60443	Non-syndromic hearing impairment protein 5 GN=DFNA5	DFNA5		O60443	Non-syndromic hearing impairment protein 5 GN=DFNA5	DFNA5										O60443	Non-syndromic hearing impairment protein 5 GN=DFNA5	DFNA5
3	Q8N5K1	CDGSH iron-sulfur domain-containing protein 2 GN=CISD2	CISD2		Q8N5K1	CDGSH iron-sulfur domain-containing protein 2 GN=CISD2	CISD2						Q8N5K1	CDGSH iron-sulfur domain-containing protein 2 GN=CISD2	CISD2
3	P17980	26S protease regulatory subunit 6A GN=PSMC3	PSMC3		P17980	26S protease regulatory subunit 6A GN=PSMC3	PSMC3										P17980	26S protease regulatory subunit 6A GN=PSMC3	PSMC3
3	Q9BQG0	Myb-binding protein 1A GN=MYBBP1A	MYBBP1A														Q9BQG0	Myb-binding protein 1A GN=MYBBP1A	MYBBP1A		Q9BQG0	Myb-binding protein 1A GN=MYBBP1A	MYBBP1A
2	Q96TA2	ATP-dependent zinc metalloprotease YME1L1 GN=YME1L1	YME1L1																		R4GNA5	ATP-dependent zinc metalloprotease YME1L1 (Fragment) GN=YME1L1	YME1L1
5	I1E4Y6	PERQ amino acid-rich with GYF domain-containing protein 2 GN=GIGYF2	GIGYF2		I1E4Y6	PERQ amino acid-rich with GYF domain-containing protein 2 GN=GIGYF2	GIGYF2						I1E4Y6	PERQ amino acid-rich with GYF domain-containing protein 2 GN=GIGYF2	GIGYF2		E7ESB6	PERQ amino acid-rich with GYF domain-containing protein 2 (Fragment) GN=GIGYF2	GIGYF2		C9JH18	PERQ amino acid-rich with GYF domain-containing protein 2 (Fragment) GN=GIGYF2	GIGYF2
1	A0A087WTP3	Far upstream element-binding protein 2 GN=KHSRP	KHSRP
5	Q9H3N1	Thioredoxin-related transmembrane protein 1 GN=TMX1	TMX1		Q9H3N1	Thioredoxin-related transmembrane protein 1 GN=TMX1	TMX1										Q9H3N1	Thioredoxin-related transmembrane protein 1 GN=TMX1	TMX1		Q9H3N1	Thioredoxin-related transmembrane protein 1 GN=TMX1	TMX1		Q9H3N1	Thioredoxin-related transmembrane protein 1 GN=TMX1	TMX1
6	O75179	Ankyrin repeat domain-containing protein 17 GN=ANKRD17	ANKRD17		O75179	Ankyrin repeat domain-containing protein 17 GN=ANKRD17	ANKRD17		O75179	Ankyrin repeat domain-containing protein 17 GN=ANKRD17	ANKRD17		O75179	Ankyrin repeat domain-containing protein 17 GN=ANKRD17	ANKRD17		O75179	Ankyrin repeat domain-containing protein 17 GN=ANKRD17	ANKRD17		O75179	Ankyrin repeat domain-containing protein 17 GN=ANKRD17	ANKRD17
2	P52907	F-actin-capping protein subunit alpha-1 GN=CAPZA1	CAPZA1																		P52907	F-actin-capping protein subunit alpha-1 GN=CAPZA1	CAPZA1
2	Q13200	26S proteasome non-ATPase regulatory subunit 2 GN=PSMD2	PSMD2														Q13200	26S proteasome non-ATPase regulatory subunit 2 GN=PSMD2	PSMD2
2	M0QYN0	Myeloid-derived growth factor GN=MYDGF	MYDGF																		Q969H8	Myeloid-derived growth factor GN=MYDGF	MYDGF
3	P18850	Cyclic AMP-dependent transcription factor ATF-6 alpha GN=ATF6	ATF6		P18850	Cyclic AMP-dependent transcription factor ATF-6 alpha GN=ATF6	ATF6										P18850	Cyclic AMP-dependent transcription factor ATF-6 alpha GN=ATF6	ATF6
2	Q8IWZ3	Ankyrin repeat and KH domain-containing protein 1 GN=ANKHD1	ANKHD1		Q8IWZ3	Ankyrin repeat and KH domain-containing protein 1 GN=ANKHD1	ANKHD1
3	Q96HC4	PDZ and LIM domain protein 5 GN=PDLIM5	PDLIM5		Q96HC4	PDZ and LIM domain protein 5 GN=PDLIM5	PDLIM5		Q96HC4	PDZ and LIM domain protein 5 GN=PDLIM5	PDLIM5
5	Q86UL3	Glycerol-3-phosphate acyltransferase 4 GN=GPAT4	GPAT4		Q86UL3	Glycerol-3-phosphate acyltransferase 4 GN=GPAT4	GPAT4										Q86UL3	Glycerol-3-phosphate acyltransferase 4 GN=GPAT4	GPAT4		Q86UL3	Glycerol-3-phosphate acyltransferase 4 GN=GPAT4	GPAT4		Q86UL3	Glycerol-3-phosphate acyltransferase 4 GN=GPAT4	GPAT4
2	A0A087WT44	Heme oxygenase 2 GN=HMOX2	HMOX2		A0A087WT44	Heme oxygenase 2 GN=HMOX2	HMOX2
1	R4GN35	DENN domain-containing protein 4C GN=DENND4C	DENND4C
2	A0A024QZP7	Cell division cycle 2, G1 to S and G2 to M, isoform CRA_a GN=CDC2	CDC2		A0A024QZP7	Cell division cycle 2, G1 to S and G2 to M, isoform CRA_a GN=CDC2	CDC2
1	Q9NXB0	Meckel syndrome type 1 protein GN=MKS1	MKS1
1	Q9UHX1	Poly(U)-binding-splicing factor PUF60 GN=PUF60	PUF60
3	P34897	Serine hydroxymethyltransferase, mitochondrial GN=SHMT2	SHMT2														G3V2Y4	Serine hydroxymethyltransferase (Fragment) GN=SHMT2	SHMT2		P34897	Serine hydroxymethyltransferase, mitochondrial GN=SHMT2	SHMT2
3	Q7Z4H7	HAUS augmin-like complex subunit 6 GN=HAUS6	HAUS6		Q7Z4H7	HAUS augmin-like complex subunit 6 GN=HAUS6	HAUS6														Q5VY60	HAUS augmin-like complex subunit 6 GN=HAUS6	HAUS6
1	P49721	Proteasome subunit beta type-2 GN=PSMB2	PSMB2
2	P08133	Annexin A6 GN=ANXA6	ANXA6																		P08133	Annexin A6 GN=ANXA6	ANXA6
3	J3KQ69	DNA replication licensing factor MCM3 GN=MCM3	MCM3														P25205	DNA replication licensing factor MCM3 GN=MCM3	MCM3		P25205	DNA replication licensing factor MCM3 GN=MCM3	MCM3
4	O75534	Cold shock domain-containing protein E1 GN=CSDE1	CSDE1										O75534	Cold shock domain-containing protein E1 GN=CSDE1	CSDE1		O75534	Cold shock domain-containing protein E1 GN=CSDE1	CSDE1		O75534	Cold shock domain-containing protein E1 GN=CSDE1	CSDE1
2	A1X283	SH3 and PX domain-containing protein 2B GN=SH3PXD2B	SH3PXD2B		A1X283	SH3 and PX domain-containing protein 2B GN=SH3PXD2B	SH3PXD2B
3	Q00765	Receptor expression-enhancing protein 5 GN=REEP5	REEP5														Q00765	Receptor expression-enhancing protein 5 GN=REEP5	REEP5		E2QRG8	Receptor expression-enhancing protein (Fragment) GN=REEP5	REEP5
2	P27824	Calnexin GN=CANX	CANX						P27824	Calnexin GN=CANX	CANX
3	P17812	CTP synthase 1 GN=CTPS1	CTPS1														P17812	CTP synthase 1 GN=CTPS1	CTPS1		P17812	CTP synthase 1 GN=CTPS1	CTPS1
3	P52292	Importin subunit alpha-1 GN=KPNA2	KPNA2														P52292	Importin subunit alpha-1 GN=KPNA2	KPNA2		P52292	Importin subunit alpha-1 GN=KPNA2	KPNA2
3	A0A087WUT6	Eukaryotic translation initiation factor 5B GN=EIF5B	EIF5B														O60841	Eukaryotic translation initiation factor 5B GN=EIF5B	EIF5B		O60841	Eukaryotic translation initiation factor 5B GN=EIF5B	EIF5B
2	P35998	26S protease regulatory subunit 7 GN=PSMC2	PSMC2														P35998	26S protease regulatory subunit 7 GN=PSMC2	PSMC2
3	P58107	Epiplakin GN=EPPK1	EPPK1														P58107	Epiplakin GN=EPPK1	EPPK1		A0A087X1U6	Epiplakin GN=EPPK1	EPPK1
4	O14641	Segment polarity protein dishevelled homolog DVL-2 GN=DVL2	DVL2		O14641	Segment polarity protein dishevelled homolog DVL-2 GN=DVL2	DVL2						O14641	Segment polarity protein dishevelled homolog DVL-2 GN=DVL2	DVL2		O14641	Segment polarity protein dishevelled homolog DVL-2 GN=DVL2	DVL2
2	Q9Y230	RuvB-like 2 GN=RUVBL2	RUVBL2						Q9Y230	RuvB-like 2 GN=RUVBL2	RUVBL2
4	Q9UMZ2	Synergin gamma GN=SYNRG	SYNRG										Q9UMZ2	Synergin gamma GN=SYNRG	SYNRG		Q9UMZ2	Synergin gamma GN=SYNRG	SYNRG		Q9UMZ2	Synergin gamma GN=SYNRG	SYNRG
2	Q04721	Neurogenic locus notch homolog protein 2 GN=NOTCH2	NOTCH2		Q04721	Neurogenic locus notch homolog protein 2 GN=NOTCH2	NOTCH2
3	Q92997	Segment polarity protein dishevelled homolog DVL-3 GN=DVL3	DVL3						Q92997	Segment polarity protein dishevelled homolog DVL-3 GN=DVL3	DVL3										Q92997	Segment polarity protein dishevelled homolog DVL-3 GN=DVL3	DVL3
3	Q03252	Lamin-B2 GN=LMNB2	LMNB2														Q03252	Lamin-B2 GN=LMNB2	LMNB2		Q03252	Lamin-B2 GN=LMNB2	LMNB2
5	P54578	Ubiquitin carboxyl-terminal hydrolase 14 GN=USP14	USP14		P54578	Ubiquitin carboxyl-terminal hydrolase 14 GN=USP14	USP14		P54578	Ubiquitin carboxyl-terminal hydrolase 14 GN=USP14	USP14						P54578	Ubiquitin carboxyl-terminal hydrolase 14 GN=USP14	USP14		P54578	Ubiquitin carboxyl-terminal hydrolase 14 GN=USP14	USP14
4	O60749	Sorting nexin-2 GN=SNX2	SNX2		O60749	Sorting nexin-2 GN=SNX2	SNX2										O60749	Sorting nexin-2 GN=SNX2	SNX2		O60749	Sorting nexin-2 GN=SNX2	SNX2
2	P21796	Voltage-dependent anion-selective channel protein 1 GN=VDAC1	VDAC1														P21796	Voltage-dependent anion-selective channel protein 1 GN=VDAC1	VDAC1
1	Q8IWB1	Inositol 1,4,5-trisphosphate receptor-interacting protein GN=ITPRIP	ITPRIP
2	Q96E22	Dehydrodolichyl diphosphate synthase complex subunit NUS1 GN=NUS1	NUS1		Q96E22	Dehydrodolichyl diphosphate synthase complex subunit NUS1 GN=NUS1	NUS1
4	A0A024R571	EH domain-containing protein 1 GN=EHD1	EHD1		A0A024R571	EH domain-containing protein 1 GN=EHD1	EHD1										A0A024R571	EH domain-containing protein 1 GN=EHD1	EHD1		A0A024R571	EH domain-containing protein 1 GN=EHD1	EHD1
2	Q14258	E3 ubiquitin/ISG15 ligase TRIM25 GN=TRIM25	TRIM25		Q14258	E3 ubiquitin/ISG15 ligase TRIM25 GN=TRIM25	TRIM25
1	P62277	40S ribosomal protein S13 GN=RPS13	RPS13
3	Q96G23	Ceramide synthase 2 GN=CERS2	CERS2		Q96G23	Ceramide synthase 2 GN=CERS2	CERS2										Q5SZE1	Ceramide synthase 2 (Fragment) GN=CERS2	CERS2
2	Q14678	KN motif and ankyrin repeat domain-containing protein 1 GN=KANK1	KANK1														Q14678	KN motif and ankyrin repeat domain-containing protein 1 GN=KANK1	KANK1
1	P61221	ATP-binding cassette sub-family E member 1 GN=ABCE1	ABCE1
3	P20042	Eukaryotic translation initiation factor 2 subunit 2 GN=EIF2S2	EIF2S2						P20042	Eukaryotic translation initiation factor 2 subunit 2 GN=EIF2S2	EIF2S2										P20042	Eukaryotic translation initiation factor 2 subunit 2 GN=EIF2S2	EIF2S2
3	Q2TAZ0	Autophagy-related protein 2 homolog A GN=ATG2A	ATG2A		Q2TAZ0	Autophagy-related protein 2 homolog A GN=ATG2A	ATG2A						Q2TAZ0	Autophagy-related protein 2 homolog A GN=ATG2A	ATG2A
2	P33991	DNA replication licensing factor MCM4 GN=MCM4	MCM4														P33991	DNA replication licensing factor MCM4 GN=MCM4	MCM4
5	Q96AC1	Fermitin family homolog 2 GN=FERMT2	FERMT2		Q96AC1	Fermitin family homolog 2 GN=FERMT2	FERMT2		Q96AC1	Fermitin family homolog 2 GN=FERMT2	FERMT2						A0A0U1RRM8	Fermitin family homolog 2 (Fragment) GN=FERMT2	FERMT2		A0A0U1RRM8	Fermitin family homolog 2 (Fragment) GN=FERMT2	FERMT2
2	O75410	Transforming acidic coiled-coil-containing protein 1 GN=TACC1	TACC1		O75410	Transforming acidic coiled-coil-containing protein 1 GN=TACC1	TACC1
3	B4DUT8	Calponin GN=CNN2	CNN2						B4DUT8	Calponin GN=CNN2	CNN2										K7ES69	Calponin-2 GN=CNN2	CNN2
2	Q8N4C8	Misshapen-like kinase 1 GN=MINK1	MINK1		Q8N4C8	Misshapen-like kinase 1 GN=MINK1	MINK1
2	Q8WUF5	RelA-associated inhibitor GN=PPP1R13L	PPP1R13L		Q8WUF5	RelA-associated inhibitor GN=PPP1R13L	PPP1R13L
2	P27694	Replication protein A 70 kDa DNA-binding subunit GN=RPA1	RPA1																		P27694	Replication protein A 70 kDa DNA-binding subunit GN=RPA1	RPA1
2	Q53EP0	Fibronectin type III domain-containing protein 3B GN=FNDC3B	FNDC3B		Q53EP0	Fibronectin type III domain-containing protein 3B GN=FNDC3B	FNDC3B
3	P31040	Succinate dehydrogenase [ubiquinone] flavoprotein subunit, mitochondrial GN=SDHA	SDHA														P31040	Succinate dehydrogenase [ubiquinone] flavoprotein subunit, mitochondrial GN=SDHA	SDHA		P31040	Succinate dehydrogenase [ubiquinone] flavoprotein subunit, mitochondrial GN=SDHA	SDHA
1	J3KQ32	Obg-like ATPase 1 GN=OLA1	OLA1
1	Q8WXG6	MAP kinase-activating death domain protein GN=MADD	MADD
3	Q9H788	SH2 domain-containing protein 4A GN=SH2D4A	SH2D4A		Q9H788	SH2 domain-containing protein 4A GN=SH2D4A	SH2D4A		Q9H788	SH2 domain-containing protein 4A GN=SH2D4A	SH2D4A
3	Q9H078	Caseinolytic peptidase B protein homolog GN=CLPB	CLPB		Q9H078	Caseinolytic peptidase B protein homolog GN=CLPB	CLPB		H0YGM0	Caseinolytic peptidase B protein homolog (Fragment) GN=CLPB	CLPB
3	Q9UNK9	Protein angel homolog 1 GN=ANGEL1	ANGEL1		Q9UNK9	Protein angel homolog 1 GN=ANGEL1	ANGEL1														Q9UNK9	Protein angel homolog 1 GN=ANGEL1	ANGEL1
3	Q96R06	Sperm-associated antigen 5 GN=SPAG5	SPAG5										Q96R06	Sperm-associated antigen 5 GN=SPAG5	SPAG5						Q96R06	Sperm-associated antigen 5 GN=SPAG5	SPAG5
2	P35580	Myosin-10 GN=MYH10	MYH10																		P35580	Myosin-10 GN=MYH10	MYH10
5	Q96C19	EF-hand domain-containing protein D2 GN=EFHD2	EFHD2		Q96C19	EF-hand domain-containing protein D2 GN=EFHD2	EFHD2		Q96C19	EF-hand domain-containing protein D2 GN=EFHD2	EFHD2						H0Y4Y4	EF-hand domain-containing protein D2 (Fragment) GN=EFHD2	EFHD2		H0Y4Y4	EF-hand domain-containing protein D2 (Fragment) GN=EFHD2	EFHD2
3	O43402	ER membrane protein complex subunit 8 GN=EMC8	EMC8		O43402	ER membrane protein complex subunit 8 GN=EMC8	EMC8														O43402	ER membrane protein complex subunit 8 GN=EMC8	EMC8
3	Q96HE9	Proline-rich protein 11 GN=PRR11	PRR11		Q96HE9	Proline-rich protein 11 GN=PRR11	PRR11		Q96HE9	Proline-rich protein 11 GN=PRR11	PRR11
3	Q9UHD8	Septin-9 GN=SEPT9	SEPT9														Q9UHD8	Septin-9 GN=SEPT9	SEPT9		Q9UHD8	Septin-9 GN=SEPT9	SEPT9
1	Q99640	Membrane-associated tyrosine- and threonine-specific cdc2-inhibitory kinase GN=PKMYT1	PKMYT1
3	P0CG08	Golgi pH regulator B GN=GPR89B	GPR89B		P0CG08	Golgi pH regulator B GN=GPR89B	GPR89B														P0CG08	Golgi pH regulator B GN=GPR89B	GPR89B
3	O75822	Eukaryotic translation initiation factor 3 subunit J GN=EIF3J	EIF3J														H0YLP3	Eukaryotic translation initiation factor 3 subunit J (Fragment) GN=EIF3J	EIF3J		H0YLP3	Eukaryotic translation initiation factor 3 subunit J (Fragment) GN=EIF3J	EIF3J
3	O00767	Acyl-CoA desaturase GN=SCD	SCD						O00767	Acyl-CoA desaturase GN=SCD	SCD										O00767	Acyl-CoA desaturase GN=SCD	SCD
2	A0A0A6YYL4	Coronin GN=CORO7-PAM16	CORO7-PAM16		A0A0A6YYL4	Coronin GN=CORO7-PAM16	CORO7-PAM16
1	Q14444	Caprin-1 GN=CAPRIN1	CAPRIN1
4	Q5VWC4	26S proteasome non-ATPase regulatory subunit 4 GN=PSMD4	PSMD4		Q5VWC4	26S proteasome non-ATPase regulatory subunit 4 GN=PSMD4	PSMD4										A6PVX3	26S proteasome non-ATPase regulatory subunit 4 (Fragment) GN=PSMD4	PSMD4		A6PVX3	26S proteasome non-ATPase regulatory subunit 4 (Fragment) GN=PSMD4	PSMD4
4	J3KNL6	Protein transport protein Sec16A GN=SEC16A	SEC16A		J3KNL6	Protein transport protein Sec16A GN=SEC16A	SEC16A						J3KNL6	Protein transport protein Sec16A GN=SEC16A	SEC16A						F1T0I1	Protein transport protein Sec16A GN=SEC16A	SEC16A
1	O14818	Proteasome subunit alpha type-7 GN=PSMA7	PSMA7
2	P41252	Isoleucine--tRNA ligase, cytoplasmic GN=IARS	IARS																		A0A0A0MSX9	Isoleucine--tRNA ligase, cytoplasmic GN=IARS	IARS
4	Q9BVC6	Transmembrane protein 109 GN=TMEM109	TMEM109		Q9BVC6	Transmembrane protein 109 GN=TMEM109	TMEM109										Q9BVC6	Transmembrane protein 109 GN=TMEM109	TMEM109		Q9BVC6	Transmembrane protein 109 GN=TMEM109	TMEM109
2	A0A087WY31	YTH domain-containing family protein 3 GN=YTHDF3	YTHDF3		A0A087WY31	YTH domain-containing family protein 3 GN=YTHDF3	YTHDF3
2	O00303	Eukaryotic translation initiation factor 3 subunit F GN=EIF3F	EIF3F														H0YDT6	Eukaryotic translation initiation factor 3 subunit F (Fragment) GN=EIF3F	EIF3F
2	P54136	Arginine--tRNA ligase, cytoplasmic GN=RARS	RARS																		P54136	Arginine--tRNA ligase, cytoplasmic GN=RARS	RARS
4	O60566	Mitotic checkpoint serine/threonine-protein kinase BUB1 beta GN=BUB1B	BUB1B		O60566	Mitotic checkpoint serine/threonine-protein kinase BUB1 beta GN=BUB1B	BUB1B						O60566	Mitotic checkpoint serine/threonine-protein kinase BUB1 beta GN=BUB1B	BUB1B						O60566	Mitotic checkpoint serine/threonine-protein kinase BUB1 beta GN=BUB1B	BUB1B
3	P53396	ATP-citrate synthase GN=ACLY	ACLY														P53396	ATP-citrate synthase GN=ACLY	ACLY		P53396	ATP-citrate synthase GN=ACLY	ACLY
2	P49588	Alanine--tRNA ligase, cytoplasmic GN=AARS	AARS														P49588	Alanine--tRNA ligase, cytoplasmic GN=AARS	AARS
3	Q9Y4W6	AFG3-like protein 2 GN=AFG3L2	AFG3L2														Q9Y4W6	AFG3-like protein 2 GN=AFG3L2	AFG3L2		Q9Y4W6	AFG3-like protein 2 GN=AFG3L2	AFG3L2
1	P31939	Bifunctional purine biosynthesis protein PURH GN=ATIC	ATIC
3	P26639	Threonine--tRNA ligase, cytoplasmic GN=TARS	TARS														P26639	Threonine--tRNA ligase, cytoplasmic GN=TARS	TARS		P26639	Threonine--tRNA ligase, cytoplasmic GN=TARS	TARS
2	P27695	DNA-(apurinic or apyrimidinic site) lyase GN=APEX1	APEX1																		P27695	DNA-(apurinic or apyrimidinic site) lyase GN=APEX1	APEX1
1	Q9Y295	Developmentally-regulated GTP-binding protein 1 GN=DRG1	DRG1
3	Q8NBS9	Thioredoxin domain-containing protein 5 GN=TXNDC5	TXNDC5														Q8NBS9	Thioredoxin domain-containing protein 5 GN=TXNDC5	TXNDC5						Q8NBS9	Thioredoxin domain-containing protein 5 GN=TXNDC5	TXNDC5
3	Q9Y4P8	WD repeat domain phosphoinositide-interacting protein 2 GN=WIPI2	WIPI2		Q9Y4P8	WD repeat domain phosphoinositide-interacting protein 2 GN=WIPI2	WIPI2										Q9Y4P8	WD repeat domain phosphoinositide-interacting protein 2 GN=WIPI2	WIPI2
2	P62495	Eukaryotic peptide chain release factor subunit 1 GN=ETF1	ETF1						P62495	Eukaryotic peptide chain release factor subunit 1 GN=ETF1	ETF1
2	A0A087WTT2	Transmembrane protein 230 GN=TMEM230	TMEM230										A0A087WTT2	Transmembrane protein 230 GN=TMEM230	TMEM230
3	Q15029	116 kDa U5 small nuclear ribonucleoprotein component GN=EFTUD2	EFTUD2														Q15029	116 kDa U5 small nuclear ribonucleoprotein component GN=EFTUD2	EFTUD2		Q15029	116 kDa U5 small nuclear ribonucleoprotein component GN=EFTUD2	EFTUD2
1	O76003	Glutaredoxin-3 GN=GLRX3	GLRX3
2	Q8NE71	ATP-binding cassette sub-family F member 1 GN=ABCF1	ABCF1																		Q8NE71	ATP-binding cassette sub-family F member 1 GN=ABCF1	ABCF1
2	P49736	DNA replication licensing factor MCM2 GN=MCM2	MCM2																		P49736	DNA replication licensing factor MCM2 GN=MCM2	MCM2
4	Q12802	A-kinase anchor protein 13 GN=AKAP13	AKAP13		Q12802	A-kinase anchor protein 13 GN=AKAP13	AKAP13										H0YMW2	A-kinase anchor protein 13 (Fragment) GN=AKAP13	AKAP13		H0YMW2	A-kinase anchor protein 13 (Fragment) GN=AKAP13	AKAP13
3	P62318	Small nuclear ribonucleoprotein Sm D3 GN=SNRPD3	SNRPD3						P62318	Small nuclear ribonucleoprotein Sm D3 GN=SNRPD3	SNRPD3										P62318	Small nuclear ribonucleoprotein Sm D3 GN=SNRPD3	SNRPD3
1	P18085	ADP-ribosylation factor 4 GN=ARF4	ARF4
4	Q6PL24	Protein TMED8 GN=TMED8	TMED8		Q6PL24	Protein TMED8 GN=TMED8	TMED8										Q6PL24	Protein TMED8 GN=TMED8	TMED8		Q6PL24	Protein TMED8 GN=TMED8	TMED8
3	Q9H444	Charged multivesicular body protein 4b GN=CHMP4B	CHMP4B		Q9H444	Charged multivesicular body protein 4b GN=CHMP4B	CHMP4B						Q9H444	Charged multivesicular body protein 4b GN=CHMP4B	CHMP4B
4	O00401	Neural Wiskott-Aldrich syndrome protein GN=WASL	WASL		O00401	Neural Wiskott-Aldrich syndrome protein GN=WASL	WASL		O00401	Neural Wiskott-Aldrich syndrome protein GN=WASL	WASL		O00401	Neural Wiskott-Aldrich syndrome protein GN=WASL	WASL
4	F8WAR4	MICOS complex subunit GN=CHCHD3	CHCHD3		F8WAR4	MICOS complex subunit GN=CHCHD3	CHCHD3						F8WAR4	MICOS complex subunit GN=CHCHD3	CHCHD3		C9JRZ6	MICOS complex subunit GN=CHCHD3	CHCHD3
2	Q9NPA0	ER membrane protein complex subunit 7 GN=EMC7	EMC7		Q9NPA0	ER membrane protein complex subunit 7 GN=EMC7	EMC7
1	Q8WUY1	Protein THEM6 GN=THEM6	THEM6
1	E7EWZ4	Ubiquitin carboxyl-terminal hydrolase 42 (Fragment) GN=USP42	USP42
2	P0DMU7	Cancer/testis antigen family 45 member A6 GN=CT45A6	CT45A6																		P0DMU7	Cancer/testis antigen family 45 member A6 GN=CT45A6	CT45A6
5	O95372	Acyl-protein thioesterase 2 GN=LYPLA2	LYPLA2		O95372	Acyl-protein thioesterase 2 GN=LYPLA2	LYPLA2		O95372	Acyl-protein thioesterase 2 GN=LYPLA2	LYPLA2		O95372	Acyl-protein thioesterase 2 GN=LYPLA2	LYPLA2		Q5QPQ2	Acyl-protein thioesterase 2 GN=LYPLA2	LYPLA2
3	Q8WUX9	Charged multivesicular body protein 7 GN=CHMP7	CHMP7		Q8WUX9	Charged multivesicular body protein 7 GN=CHMP7	CHMP7														Q8WUX9	Charged multivesicular body protein 7 GN=CHMP7	CHMP7
2	P54819	Adenylate kinase 2, mitochondrial GN=AK2	AK2														P54819	Adenylate kinase 2, mitochondrial GN=AK2	AK2
1	A0A087X1N8	Serpin B6 GN=SERPINB6	SERPINB6
2	Q96JB3	Hypermethylated in cancer 2 protein GN=HIC2	HIC2										Q96JB3	Hypermethylated in cancer 2 protein GN=HIC2	HIC2
1	P31949	Protein S100-A11 GN=S100A11	S100A11
1	P35659	Protein DEK GN=DEK	DEK
1	P31930	Cytochrome b-c1 complex subunit 1, mitochondrial GN=UQCRC1	UQCRC1
2	B3KS98	Eukaryotic translation initiation factor 3 subunit H GN=EIF3S3	EIF3S3		B3KS98	Eukaryotic translation initiation factor 3 subunit H GN=EIF3S3	EIF3S3
2	P22102	Trifunctional purine biosynthetic protein adenosine-3 GN=GART	GART																		P22102	Trifunctional purine biosynthetic protein adenosine-3 GN=GART	GART
1	O76094	Signal recognition particle subunit SRP72 GN=SRP72	SRP72
3	O60499	Syntaxin-10 GN=STX10	STX10		O60499	Syntaxin-10 GN=STX10	STX10														K7ELY2	Syntaxin-10 (Fragment) GN=STX10	STX10
3	Q8TAA9	Vang-like protein 1 GN=VANGL1	VANGL1						Q8TAA9	Vang-like protein 1 GN=VANGL1	VANGL1										Q8TAA9	Vang-like protein 1 GN=VANGL1	VANGL1
1	Q32MZ4	Leucine-rich repeat flightless-interacting protein 1 GN=LRRFIP1	LRRFIP1
2	Q9UHB9	Signal recognition particle subunit SRP68 GN=SRP68	SRP68		Q9UHB9	Signal recognition particle subunit SRP68 GN=SRP68	SRP68
4	Q8NFH5	Nucleoporin NUP53 GN=NUP35	NUP35		Q8NFH5	Nucleoporin NUP53 GN=NUP35	NUP35						Q8NFH5	Nucleoporin NUP53 GN=NUP35	NUP35						Q8NFH5	Nucleoporin NUP53 GN=NUP35	NUP35
1	Q9Y4P3	Transducin beta-like protein 2 GN=TBL2	TBL2
1	Q53FV1	ORM1-like protein 2 GN=ORMDL2	ORMDL2
2	Q9UJZ1	Stomatin-like protein 2, mitochondrial GN=STOML2	STOML2																		A0A087WYB4	Stomatin-like protein 2, mitochondrial GN=STOML2	STOML2
4	Q8TEY7	Ubiquitin carboxyl-terminal hydrolase 33 GN=USP33	USP33		Q8TEY7	Ubiquitin carboxyl-terminal hydrolase 33 GN=USP33	USP33										Q8TEY7	Ubiquitin carboxyl-terminal hydrolase 33 GN=USP33	USP33		Q8TEY7	Ubiquitin carboxyl-terminal hydrolase 33 GN=USP33	USP33
1	Q9BWL3	Uncharacterized protein C1orf43 GN=C1orf43	C1orf43
2	P61019	Ras-related protein Rab-2A GN=RAB2A	RAB2A																		P61019	Ras-related protein Rab-2A GN=RAB2A	RAB2A
2	Q9NRN7	L-aminoadipate-semialdehyde dehydrogenase-phosphopantetheinyl transferase GN=AASDHPPT	AASDHPPT		Q9NRN7	L-aminoadipate-semialdehyde dehydrogenase-phosphopantetheinyl transferase GN=AASDHPPT	AASDHPPT
1	Q08211	ATP-dependent RNA helicase A GN=DHX9	DHX9
3	A0A087WUZ3	Spectrin beta chain GN=SPTBN1	SPTBN1														Q01082	Spectrin beta chain, non-erythrocytic 1 GN=SPTBN1	SPTBN1		Q01082	Spectrin beta chain, non-erythrocytic 1 GN=SPTBN1	SPTBN1
1	G5E9Q6	Profilin GN=PFN2	PFN2
2	O43572	A-kinase anchor protein 10, mitochondrial GN=AKAP10	AKAP10		O43572	A-kinase anchor protein 10, mitochondrial GN=AKAP10	AKAP10
1	Q13591	Semaphorin-5A GN=SEMA5A	SEMA5A
1	O00232	26S proteasome non-ATPase regulatory subunit 12 GN=PSMD12	PSMD12
3	O95466	Formin-like protein 1 GN=FMNL1	FMNL1		O95466	Formin-like protein 1 GN=FMNL1	FMNL1										O95466	Formin-like protein 1 GN=FMNL1	FMNL1
3	Q9H3P7	Golgi resident protein GCP60 GN=ACBD3	ACBD3		Q9H3P7	Golgi resident protein GCP60 GN=ACBD3	ACBD3						Q9H3P7	Golgi resident protein GCP60 GN=ACBD3	ACBD3
2	Q9UGP4	LIM domain-containing protein 1 GN=LIMD1	LIMD1		Q9UGP4	LIM domain-containing protein 1 GN=LIMD1	LIMD1
4	Q8N5Y8	Mono [ADP-ribose] polymerase PARP16 GN=PARP16	PARP16		Q8N5Y8	Mono [ADP-ribose] polymerase PARP16 GN=PARP16	PARP16						Q8N5Y8	Mono [ADP-ribose] polymerase PARP16 GN=PARP16	PARP16						Q8N5Y8	Mono [ADP-ribose] polymerase PARP16 GN=PARP16	PARP16
3	Q96JH7	Deubiquitinating protein VCIP135 GN=VCPIP1	VCPIP1		Q96JH7	Deubiquitinating protein VCIP135 GN=VCPIP1	VCPIP1														Q96JH7	Deubiquitinating protein VCIP135 GN=VCPIP1	VCPIP1
3	Q14152	Eukaryotic translation initiation factor 3 subunit A GN=EIF3A	EIF3A														Q14152	Eukaryotic translation initiation factor 3 subunit A GN=EIF3A	EIF3A		Q14152	Eukaryotic translation initiation factor 3 subunit A GN=EIF3A	EIF3A
3	P07814	Bifunctional glutamate/proline--tRNA ligase GN=EPRS	EPRS														P07814	Bifunctional glutamate/proline--tRNA ligase GN=EPRS	EPRS		P07814	Bifunctional glutamate/proline--tRNA ligase GN=EPRS	EPRS
1	H0YBH7	Store-operated calcium entry-associated regulatory factor (Fragment) GN=SARAF	SARAF
1	P49321	Nuclear autoantigenic sperm protein GN=NASP	NASP
1	Q8IUD6	E3 ubiquitin-protein ligase RNF135 GN=RNF135	RNF135
3	P14868	Aspartate--tRNA ligase, cytoplasmic GN=DARS	DARS														P14868	Aspartate--tRNA ligase, cytoplasmic GN=DARS	DARS		P14868	Aspartate--tRNA ligase, cytoplasmic GN=DARS	DARS
1	A0A0J9YW18	BCL2/adenovirus E1B 19 kDa protein-interacting protein 3 (Fragment) GN=BNIP3	BNIP3
2	Q13155	Aminoacyl tRNA synthase complex-interacting multifunctional protein 2 GN=AIMP2	AIMP2																		F8W950	Aminoacyl tRNA synthase complex-interacting multifunctional protein 2 GN=AIMP2	AIMP2
1	Q92609	TBC1 domain family member 5 GN=TBC1D5	TBC1D5
1	Q04837	Single-stranded DNA-binding protein, mitochondrial GN=SSBP1	SSBP1
3	Q9UL25	Ras-related protein Rab-21 GN=RAB21	RAB21		Q9UL25	Ras-related protein Rab-21 GN=RAB21	RAB21										Q9UL25	Ras-related protein Rab-21 GN=RAB21	RAB21
2	K7ELL7	Glucosidase 2 subunit beta GN=PRKCSH	PRKCSH																		K7ELL7	Glucosidase 2 subunit beta GN=PRKCSH	PRKCSH
1	Q9UN86	Ras GTPase-activating protein-binding protein 2 GN=G3BP2	G3BP2
3	P49915	GMP synthase [glutamine-hydrolyzing] GN=GMPS	GMPS														P49915	GMP synthase [glutamine-hydrolyzing] GN=GMPS	GMPS		P49915	GMP synthase [glutamine-hydrolyzing] GN=GMPS	GMPS
2	Q9NSE4	Isoleucine--tRNA ligase, mitochondrial GN=IARS2	IARS2																		Q9NSE4	Isoleucine--tRNA ligase, mitochondrial GN=IARS2	IARS2
2	Q14789	Golgin subfamily B member 1 GN=GOLGB1	GOLGB1										Q14789	Golgin subfamily B member 1 GN=GOLGB1	GOLGB1
2	Q07812	Apoptosis regulator BAX GN=BAX	BAX										Q07812	Apoptosis regulator BAX GN=BAX	BAX
2	P26640	Valine--tRNA ligase GN=VARS	VARS																		A2ABF4	Valine--tRNA ligase (Fragment) GN=VARS	VARS
1	Q9H4A6	Golgi phosphoprotein 3 GN=GOLPH3	GOLPH3
2	Q4KMQ2	Anoctamin-6 GN=ANO6	ANO6														Q4KMQ2	Anoctamin-6 GN=ANO6	ANO6
5	Q96N67	Dedicator of cytokinesis protein 7 GN=DOCK7	DOCK7		Q96N67	Dedicator of cytokinesis protein 7 GN=DOCK7	DOCK7		Q96N67	Dedicator of cytokinesis protein 7 GN=DOCK7	DOCK7						Q96N67	Dedicator of cytokinesis protein 7 GN=DOCK7	DOCK7		Q96N67	Dedicator of cytokinesis protein 7 GN=DOCK7	DOCK7
1	P84085	ADP-ribosylation factor 5 GN=ARF5	ARF5
2	Q9UHD1	Cysteine and histidine-rich domain-containing protein 1 GN=CHORDC1	CHORDC1		Q9UHD1	Cysteine and histidine-rich domain-containing protein 1 GN=CHORDC1	CHORDC1
2	G3V5Z7	Proteasome subunit alpha type GN=PSMA6	PSMA6																		P60900	Proteasome subunit alpha type-6 GN=PSMA6	PSMA6
1	Q9P2N7	Kelch-like protein 13 GN=KLHL13	KLHL13
1	P37840	Alpha-synuclein GN=SNCA	SNCA
3	P78417	Glutathione S-transferase omega-1 GN=GSTO1	GSTO1														Q5TA01	Glutathione S-transferase omega-1 (Fragment) GN=GSTO1	GSTO1		Q5TA01	Glutathione S-transferase omega-1 (Fragment) GN=GSTO1	GSTO1
3	O76031	ATP-dependent Clp protease ATP-binding subunit clpX-like, mitochondrial GN=CLPX	CLPX														O76031	ATP-dependent Clp protease ATP-binding subunit clpX-like, mitochondrial GN=CLPX	CLPX		O76031	ATP-dependent Clp protease ATP-binding subunit clpX-like, mitochondrial GN=CLPX	CLPX
2	F8VVA7	Coatomer subunit zeta-1 GN=COPZ1	COPZ1										F8VVA7	Coatomer subunit zeta-1 GN=COPZ1	COPZ1
5	Q8TAT6	Nuclear protein localization protein 4 homolog GN=NPLOC4	NPLOC4		Q8TAT6	Nuclear protein localization protein 4 homolog GN=NPLOC4	NPLOC4		Q8TAT6	Nuclear protein localization protein 4 homolog GN=NPLOC4	NPLOC4						Q8TAT6	Nuclear protein localization protein 4 homolog GN=NPLOC4	NPLOC4		Q8TAT6	Nuclear protein localization protein 4 homolog GN=NPLOC4	NPLOC4
2	P62191	26S protease regulatory subunit 4 GN=PSMC1	PSMC1														P62191	26S protease regulatory subunit 4 GN=PSMC1	PSMC1
5	Q9Y3P4	Rhomboid domain-containing protein 3 GN=RHBDD3	RHBDD3		Q9Y3P4	Rhomboid domain-containing protein 3 GN=RHBDD3	RHBDD3						Q9Y3P4	Rhomboid domain-containing protein 3 GN=RHBDD3	RHBDD3		Q9Y3P4	Rhomboid domain-containing protein 3 GN=RHBDD3	RHBDD3		Q9Y3P4	Rhomboid domain-containing protein 3 GN=RHBDD3	RHBDD3
1	O75915	PRA1 family protein 3 GN=ARL6IP5	ARL6IP5
2	Q9BYE4	Small proline-rich protein 2G GN=SPRR2G	SPRR2G										Q9BYE4	Small proline-rich protein 2G GN=SPRR2G	SPRR2G
3	Q9Y3F4	Serine-threonine kinase receptor-associated protein GN=STRAP	STRAP														Q9Y3F4	Serine-threonine kinase receptor-associated protein GN=STRAP	STRAP		Q9Y3F4	Serine-threonine kinase receptor-associated protein GN=STRAP	STRAP
3	Q16891	MICOS complex subunit MIC60 GN=IMMT	IMMT														B9A067	MICOS complex subunit MIC60 GN=IMMT	IMMT		B9A067	MICOS complex subunit MIC60 GN=IMMT	IMMT
3	Q92973	Transportin-1 GN=TNPO1	TNPO1														E7EW37	Transportin-1 GN=TNPO1	TNPO1		Q92973	Transportin-1 GN=TNPO1	TNPO1
3	F8W7S1	Mitoguardin 1 GN=MIGA1	MIGA1		F8W7S1	Mitoguardin 1 GN=MIGA1	MIGA1										Q8NAN2	Mitoguardin 1 GN=MIGA1	MIGA1
1	Q5T4F4	Protrudin GN=ZFYVE27	ZFYVE27
2	Q9H490	Phosphatidylinositol glycan anchor biosynthesis class U protein GN=PIGU	PIGU										Q9H490	Phosphatidylinositol glycan anchor biosynthesis class U protein GN=PIGU	PIGU
2	Q9Y2X3	Nucleolar protein 58 GN=NOP58	NOP58																		Q9Y2X3	Nucleolar protein 58 GN=NOP58	NOP58
1	Q02952	A-kinase anchor protein 12 GN=AKAP12	AKAP12
3	Q96NW4	Ankyrin repeat domain-containing protein 27 GN=ANKRD27	ANKRD27		Q96NW4	Ankyrin repeat domain-containing protein 27 GN=ANKRD27	ANKRD27		Q96NW4	Ankyrin repeat domain-containing protein 27 GN=ANKRD27	ANKRD27
2	O75439	Mitochondrial-processing peptidase subunit beta GN=PMPCB	PMPCB														O75439	Mitochondrial-processing peptidase subunit beta GN=PMPCB	PMPCB
2	Q6NUQ1	RAD50-interacting protein 1 GN=RINT1	RINT1																		Q6NUQ1	RAD50-interacting protein 1 GN=RINT1	RINT1
2	P00390	Glutathione reductase, mitochondrial GN=GSR	GSR														P00390	Glutathione reductase, mitochondrial GN=GSR	GSR
1	A0A0A0MSE2	Hydroxyacyl-coenzyme A dehydrogenase, mitochondrial GN=HADH	HADH
1	Q8WTT2	Nucleolar complex protein 3 homolog GN=NOC3L	NOC3L
1	Q15011	Homocysteine-responsive endoplasmic reticulum-resident ubiquitin-like domain member 1 protein GN=HERPUD1	HERPUD1
1	Q9Y3B3	Transmembrane emp24 domain-containing protein 7 GN=TMED7	TMED7
1	Q12904	Aminoacyl tRNA synthase complex-interacting multifunctional protein 1 GN=AIMP1	AIMP1
1	Q16186	Proteasomal ubiquitin receptor ADRM1 GN=ADRM1	ADRM1
1	Q9NX47	E3 ubiquitin-protein ligase MARCH5 GN=MARCH5	MARCH5
4	Q8NI36	WD repeat-containing protein 36 GN=WDR36	WDR36		Q8NI36	WD repeat-containing protein 36 GN=WDR36	WDR36										A0A0A0MTB8	WD repeat-containing protein 36 GN=WDR36	WDR36		A0A0A0MTB8	WD repeat-containing protein 36 GN=WDR36	WDR36
1	P04080	Cystatin-B GN=CSTB	CSTB
3	P45880	Voltage-dependent anion-selective channel protein 2 GN=VDAC2	VDAC2						P45880	Voltage-dependent anion-selective channel protein 2 GN=VDAC2	VDAC2						A0A0A0MR02	Voltage-dependent anion-selective channel protein 2 (Fragment) GN=VDAC2	VDAC2
1	E7EQ34	Golgi SNAP receptor complex member 2 GN=GOSR2	GOSR2
3	P52429	Diacylglycerol kinase epsilon GN=DGKE	DGKE		P52429	Diacylglycerol kinase epsilon GN=DGKE	DGKE										P52429	Diacylglycerol kinase epsilon GN=DGKE	DGKE
1	A0A096LPC5	WASH complex subunit 2C GN=WASHC2C	WASHC2C
1	O14681	Etoposide-induced protein 2.4 homolog GN=EI24	EI24
1	Q8WX93	Palladin GN=PALLD	PALLD
5	O94826	Mitochondrial import receptor subunit TOM70 GN=TOMM70	TOMM70		O94826	Mitochondrial import receptor subunit TOM70 GN=TOMM70	TOMM70		O94826	Mitochondrial import receptor subunit TOM70 GN=TOMM70	TOMM70						O94826	Mitochondrial import receptor subunit TOM70 GN=TOMM70	TOMM70		O94826	Mitochondrial import receptor subunit TOM70 GN=TOMM70	TOMM70
1	P20290	Transcription factor BTF3 GN=BTF3	BTF3
2	Q96EA4	Protein Spindly GN=SPDL1	SPDL1																		Q96EA4	Protein Spindly GN=SPDL1	SPDL1
2	Q9BZF1	Oxysterol-binding protein-related protein 8 GN=OSBPL8	OSBPL8		Q9BZF1	Oxysterol-binding protein-related protein 8 GN=OSBPL8	OSBPL8
3	P28074	Proteasome subunit beta type-5 GN=PSMB5	PSMB5										P28074	Proteasome subunit beta type-5 GN=PSMB5	PSMB5		P28074	Proteasome subunit beta type-5 GN=PSMB5	PSMB5
3	O60884	DnaJ homolog subfamily A member 2 GN=DNAJA2	DNAJA2														O60884	DnaJ homolog subfamily A member 2 GN=DNAJA2	DNAJA2		O60884	DnaJ homolog subfamily A member 2 GN=DNAJA2	DNAJA2
2	P33993	DNA replication licensing factor MCM7 GN=MCM7	MCM7																		P33993	DNA replication licensing factor MCM7 GN=MCM7	MCM7
4	Q96QD5	DEP domain-containing protein 7 GN=DEPDC7	DEPDC7		Q96QD5	DEP domain-containing protein 7 GN=DEPDC7	DEPDC7		Q96QD5	DEP domain-containing protein 7 GN=DEPDC7	DEPDC7										Q96QD5	DEP domain-containing protein 7 GN=DEPDC7	DEPDC7
3	Q9H920	RING finger protein 121 GN=RNF121	RNF121										Q9H920	RING finger protein 121 GN=RNF121	RNF121						E9PKE9	RING finger protein 121 GN=RNF121	RNF121
3	P42892	Endothelin-converting enzyme 1 GN=ECE1	ECE1										P42892	Endothelin-converting enzyme 1 GN=ECE1	ECE1						P42892	Endothelin-converting enzyme 1 GN=ECE1	ECE1
2	F8WCZ3	Coiled-coil domain-containing protein 115 GN=CCDC115	CCDC115		F8WCZ3	Coiled-coil domain-containing protein 115 GN=CCDC115	CCDC115
1	A0A0B4J207	Ribose-phosphate pyrophosphokinase 3 GN=PRPS1L1	PRPS1L1
1	J3QLM1	StAR-related lipid transfer protein 3 GN=STARD3	STARD3
2	P31153	S-adenosylmethionine synthase isoform type-2 GN=MAT2A	MAT2A														P31153	S-adenosylmethionine synthase isoform type-2 GN=MAT2A	MAT2A
2	Q9UJU6	Drebrin-like protein GN=DBNL	DBNL		Q9UJU6	Drebrin-like protein GN=DBNL	DBNL
2	P00387	NADH-cytochrome b5 reductase 3 GN=CYB5R3	CYB5R3																		B1AHF3	NADH-cytochrome b5 reductase 3 (Fragment) GN=CYB5R3	CYB5R3
1	Q96RP9	Elongation factor G, mitochondrial GN=GFM1	GFM1
2	P07954	Fumarate hydratase, mitochondrial GN=FH	FH														P07954	Fumarate hydratase, mitochondrial GN=FH	FH
2	Q5BJF2	Transmembrane protein 97 GN=TMEM97	TMEM97														Q5BJF2	Transmembrane protein 97 GN=TMEM97	TMEM97
1	Q14667	Protein KIAA0100 GN=KIAA0100	KIAA0100
2	P40925	Malate dehydrogenase, cytoplasmic GN=MDH1	MDH1														B9A041	Malate dehydrogenase, cytoplasmic GN=MDH1	MDH1
1	E9PN30	Selenoprotein S (Fragment) GN=SELENOS	SELENOS
2	P00367	Glutamate dehydrogenase 1, mitochondrial GN=GLUD1	GLUD1														P00367	Glutamate dehydrogenase 1, mitochondrial GN=GLUD1	GLUD1
2	Q9NUQ8	ATP-binding cassette sub-family F member 3 GN=ABCF3	ABCF3		Q9NUQ8	ATP-binding cassette sub-family F member 3 GN=ABCF3	ABCF3
3	Q8WVJ2	NudC domain-containing protein 2 GN=NUDCD2	NUDCD2		Q8WVJ2	NudC domain-containing protein 2 GN=NUDCD2	NUDCD2														Q8WVJ2	NudC domain-containing protein 2 GN=NUDCD2	NUDCD2
1	Q12792	Twinfilin-1 GN=TWF1	TWF1
2	Q7L1Q6	Basic leucine zipper and W2 domain-containing protein 1 GN=BZW1	BZW1														H0Y503	Basic leucine zipper and W2 domain-containing protein 1 (Fragment) GN=BZW1	BZW1
3	Q9HD26	Golgi-associated PDZ and coiled-coil motif-containing protein GN=GOPC	GOPC		Q9HD26	Golgi-associated PDZ and coiled-coil motif-containing protein GN=GOPC	GOPC														Q9HD26	Golgi-associated PDZ and coiled-coil motif-containing protein GN=GOPC	GOPC
2	O15427	Monocarboxylate transporter 4 GN=SLC16A3	SLC16A3																		O15427	Monocarboxylate transporter 4 GN=SLC16A3	SLC16A3
1	O95816	BAG family molecular chaperone regulator 2 GN=BAG2	BAG2
3	O00487	26S proteasome non-ATPase regulatory subunit 14 GN=PSMD14	PSMD14														O00487	26S proteasome non-ATPase regulatory subunit 14 GN=PSMD14	PSMD14		O00487	26S proteasome non-ATPase regulatory subunit 14 GN=PSMD14	PSMD14
3	O43242	26S proteasome non-ATPase regulatory subunit 3 GN=PSMD3	PSMD3														O43242	26S proteasome non-ATPase regulatory subunit 3 GN=PSMD3	PSMD3		O43242	26S proteasome non-ATPase regulatory subunit 3 GN=PSMD3	PSMD3
3	O43707	Alpha-actinin-4 GN=ACTN4	ACTN4						O43707	Alpha-actinin-4 GN=ACTN4	ACTN4										O43707	Alpha-actinin-4 GN=ACTN4	ACTN4
1	O14964	Hepatocyte growth factor-regulated tyrosine kinase substrate GN=HGS	HGS
2	Q6ZN40	Tropomyosin 1 (Alpha), isoform CRA_f GN=TPM1	TPM1																		H0YK48	Tropomyosin alpha-1 chain GN=TPM1	TPM1
2	Q5JXB2	Putative ubiquitin-conjugating enzyme E2 N-like GN=UBE2NL	UBE2NL																		Q5JXB2	Putative ubiquitin-conjugating enzyme E2 N-like GN=UBE2NL	UBE2NL
3	P39748	Flap endonuclease 1 GN=FEN1	FEN1														P39748	Flap endonuclease 1 GN=FEN1	FEN1		P39748	Flap endonuclease 1 GN=FEN1	FEN1
2	Q08378	Golgin subfamily A member 3 GN=GOLGA3	GOLGA3		Q08378	Golgin subfamily A member 3 GN=GOLGA3	GOLGA3
1	M0QZ12	GRAM domain-containing protein 1A GN=GRAMD1A	GRAMD1A
2	Q15942	Zyxin GN=ZYX	ZYX		Q15942	Zyxin GN=ZYX	ZYX
3	Q16543	Hsp90 co-chaperone Cdc37 GN=CDC37	CDC37														K7EKQ2	Hsp90 co-chaperone Cdc37 (Fragment) GN=CDC37	CDC37		K7EKQ2	Hsp90 co-chaperone Cdc37 (Fragment) GN=CDC37	CDC37
1	Q5T9A4	ATPase family AAA domain-containing protein 3B GN=ATAD3B	ATAD3B
3	P60228	Eukaryotic translation initiation factor 3 subunit E GN=EIF3E	EIF3E														E5RGA2	Eukaryotic translation initiation factor 3 subunit E GN=EIF3E	EIF3E		E5RGA2	Eukaryotic translation initiation factor 3 subunit E GN=EIF3E	EIF3E
5	Q9Y6I9	Testis-expressed protein 264 GN=TEX264	TEX264		Q9Y6I9	Testis-expressed protein 264 GN=TEX264	TEX264						Q9Y6I9	Testis-expressed protein 264 GN=TEX264	TEX264		A0A087WTU3	Testis-expressed protein 264 GN=TEX264	TEX264		A0A087WTU3	Testis-expressed protein 264 GN=TEX264	TEX264
1	P62633	Cellular nucleic acid-binding protein GN=CNBP	CNBP
2	P08621	U1 small nuclear ribonucleoprotein 70 kDa GN=SNRNP70	SNRNP70																		P08621	U1 small nuclear ribonucleoprotein 70 kDa GN=SNRNP70	SNRNP70
1	P52888	Thimet oligopeptidase GN=THOP1	THOP1
1	P61081	NEDD8-conjugating enzyme Ubc12 GN=UBE2M	UBE2M
2	P13489	Ribonuclease inhibitor GN=RNH1	RNH1																		E9PLZ3	Ribonuclease inhibitor (Fragment) GN=RNH1	RNH1
4	Q2NKX8	DNA excision repair protein ERCC-6-like GN=ERCC6L	ERCC6L		Q2NKX8	DNA excision repair protein ERCC-6-like GN=ERCC6L	ERCC6L						Q2NKX8	DNA excision repair protein ERCC-6-like GN=ERCC6L	ERCC6L						B5MDQ0	DNA excision repair protein ERCC-6-like GN=ERCC6L	ERCC6L
2	Q9P0V3	SH3 domain-binding protein 4 GN=SH3BP4	SH3BP4																		Q9P0V3	SH3 domain-binding protein 4 GN=SH3BP4	SH3BP4
1	P26374	Rab proteins geranylgeranyltransferase component A 2 GN=CHML	CHML
2	O43175	D-3-phosphoglycerate dehydrogenase GN=PHGDH	PHGDH														O43175	D-3-phosphoglycerate dehydrogenase GN=PHGDH	PHGDH
1	Q9NP80	Calcium-independent phospholipase A2-gamma GN=PNPLA8	PNPLA8
1	Q8WTW3	Conserved oligomeric Golgi complex subunit 1 GN=COG1	COG1
3	Q6NTF9	Rhomboid domain-containing protein 2 GN=RHBDD2	RHBDD2														Q6NTF9	Rhomboid domain-containing protein 2 GN=RHBDD2	RHBDD2		Q6NTF9	Rhomboid domain-containing protein 2 GN=RHBDD2	RHBDD2
2	Q9Y5B9	FACT complex subunit SPT16 GN=SUPT16H	SUPT16H																		Q9Y5B9	FACT complex subunit SPT16 GN=SUPT16H	SUPT16H
3	Q99729	Heterogeneous nuclear ribonucleoprotein A/B GN=HNRNPAB	HNRNPAB														Q99729	Heterogeneous nuclear ribonucleoprotein A/B GN=HNRNPAB	HNRNPAB		D6RBZ0	Heterogeneous nuclear ribonucleoprotein A/B GN=HNRNPAB	HNRNPAB
1	O75197	Low-density lipoprotein receptor-related protein 5 GN=LRP5	LRP5
1	Q92551	Inositol hexakisphosphate kinase 1 GN=IP6K1	IP6K1
1	P84095	Rho-related GTP-binding protein RhoG GN=RHOG	RHOG
1	Q9Y6E2	Basic leucine zipper and W2 domain-containing protein 2 GN=BZW2	BZW2
1	Q86UW9	Probable E3 ubiquitin-protein ligase DTX2 GN=DTX2	DTX2
1	Q8WYP5	Protein ELYS GN=AHCTF1	AHCTF1
1	Q5W0V3	Protein FAM160B1 GN=FAM160B1	FAM160B1
2	P15153	Ras-related C3 botulinum toxin substrate 2 GN=RAC2	RAC2										P15153	Ras-related C3 botulinum toxin substrate 2 GN=RAC2	RAC2
1	Q8IYE0	Coiled-coil domain-containing protein 146 GN=CCDC146	CCDC146
1	P32969	60S ribosomal protein L9 GN=RPL9	RPL9
1	B7Z6Z4	Myosin light polypeptide 6 GN=MYL6	MYL6
2	A0A1B0GVL4	Protein FAM193A GN=FAM193A	FAM193A		A0A1B0GVL4	Protein FAM193A GN=FAM193A	FAM193A
1	Q02040	A-kinase anchor protein 17A GN=AKAP17A	AKAP17A
1	O95905	Protein ecdysoneless homolog GN=ECD	ECD
4	O60831	PRA1 family protein 2 GN=PRAF2	PRAF2		O60831	PRA1 family protein 2 GN=PRAF2	PRAF2										O60831	PRA1 family protein 2 GN=PRAF2	PRAF2		O60831	PRA1 family protein 2 GN=PRAF2	PRAF2
2	P39656	Dolichyl-diphosphooligosaccharide--protein glycosyltransferase 48 kDa subunit GN=DDOST	DDOST																		P39656	Dolichyl-diphosphooligosaccharide--protein glycosyltransferase 48 kDa subunit GN=DDOST	DDOST
1	Q9UK32	Ribosomal protein S6 kinase alpha-6 GN=RPS6KA6	RPS6KA6
1	Q96KB5	Lymphokine-activated killer T-cell-originated protein kinase GN=PBK	PBK
2	Q8WY36	HMG box transcription factor BBX GN=BBX	BBX																		C9J8D0	HMG box transcription factor BBX (Fragment) GN=BBX	BBX
3	Q9HCU5	Prolactin regulatory element-binding protein GN=PREB	PREB														Q9HCU5	Prolactin regulatory element-binding protein GN=PREB	PREB		Q9HCU5	Prolactin regulatory element-binding protein GN=PREB	PREB
6	P49327	Fatty acid synthase GN=FASN	FASN		P49327	Fatty acid synthase GN=FASN	FASN		P49327	Fatty acid synthase GN=FASN	FASN						P49327	Fatty acid synthase GN=FASN	FASN		P49327	Fatty acid synthase GN=FASN	FASN		P49327	Fatty acid synthase GN=FASN	FASN
2	P23396	40S ribosomal protein S3 GN=RPS3	RPS3						P23396	40S ribosomal protein S3 GN=RPS3	RPS3
4	Q12931	Heat shock protein 75 kDa, mitochondrial GN=TRAP1	TRAP1		Q12931	Heat shock protein 75 kDa, mitochondrial GN=TRAP1	TRAP1		Q12931	Heat shock protein 75 kDa, mitochondrial GN=TRAP1	TRAP1						Q12931	Heat shock protein 75 kDa, mitochondrial GN=TRAP1	TRAP1
6	P50990	T-complex protein 1 subunit theta GN=CCT8	CCT8		P50990	T-complex protein 1 subunit theta GN=CCT8	CCT8		P50990	T-complex protein 1 subunit theta GN=CCT8	CCT8						P50990	T-complex protein 1 subunit theta GN=CCT8	CCT8		P50990	T-complex protein 1 subunit theta GN=CCT8	CCT8		P50990	T-complex protein 1 subunit theta GN=CCT8	CCT8
4	P37802	Transgelin-2 GN=TAGLN2	TAGLN2		P37802	Transgelin-2 GN=TAGLN2	TAGLN2		P37802	Transgelin-2 GN=TAGLN2	TAGLN2						P37802	Transgelin-2 GN=TAGLN2	TAGLN2
3	E7EQR4	Ezrin GN=EZR	EZR		E7EQR4	Ezrin GN=EZR	EZR										P15311	Ezrin GN=EZR	EZR
3	P31327	Carbamoyl-phosphate synthase [ammonia], mitochondrial GN=CPS1	CPS1						P31327	Carbamoyl-phosphate synthase [ammonia], mitochondrial GN=CPS1	CPS1						P31327	Carbamoyl-phosphate synthase [ammonia], mitochondrial GN=CPS1	CPS1
3	P15880	40S ribosomal protein S2 GN=RPS2	RPS2		P15880	40S ribosomal protein S2 GN=RPS2	RPS2														P15880	40S ribosomal protein S2 GN=RPS2	RPS2
2	P11940	Polyadenylate-binding protein 1 GN=PABPC1	PABPC1																		A0A087WTT1	Polyadenylate-binding protein GN=PABPC1	PABPC1
5	P27348	14-3-3 protein theta GN=YWHAQ	YWHAQ						P27348	14-3-3 protein theta GN=YWHAQ	YWHAQ						E9PG15	14-3-3 protein theta (Fragment) GN=YWHAQ	YWHAQ		E9PG15	14-3-3 protein theta (Fragment) GN=YWHAQ	YWHAQ		E9PG15	14-3-3 protein theta (Fragment) GN=YWHAQ	YWHAQ
2	P35579	Myosin-9 GN=MYH9	MYH9																		P35579	Myosin-9 GN=MYH9	MYH9
5	P04083	Annexin A1 GN=ANXA1	ANXA1		P04083	Annexin A1 GN=ANXA1	ANXA1		P04083	Annexin A1 GN=ANXA1	ANXA1						Q5T3N1	Annexin (Fragment) GN=ANXA1	ANXA1						Q5T3N1	Annexin (Fragment) GN=ANXA1	ANXA1
3	P55072	Transitional endoplasmic reticulum ATPase GN=VCP	VCP						P55072	Transitional endoplasmic reticulum ATPase GN=VCP	VCP						P55072	Transitional endoplasmic reticulum ATPase GN=VCP	VCP
3	P35232	Prohibitin GN=PHB	PHB						P35232	Prohibitin GN=PHB	PHB						P35232	Prohibitin GN=PHB	PHB
5	Q96AG4	Leucine-rich repeat-containing protein 59 GN=LRRC59	LRRC59		Q96AG4	Leucine-rich repeat-containing protein 59 GN=LRRC59	LRRC59		Q96AG4	Leucine-rich repeat-containing protein 59 GN=LRRC59	LRRC59										Q96AG4	Leucine-rich repeat-containing protein 59 GN=LRRC59	LRRC59		Q96AG4	Leucine-rich repeat-containing protein 59 GN=LRRC59	LRRC59
3	P23526	Adenosylhomocysteinase GN=AHCY	AHCY						P23526	Adenosylhomocysteinase GN=AHCY	AHCY						P23526	Adenosylhomocysteinase GN=AHCY	AHCY
4	P51149	Ras-related protein Rab-7a GN=RAB7A	RAB7A		P51149	Ras-related protein Rab-7a GN=RAB7A	RAB7A		P51149	Ras-related protein Rab-7a GN=RAB7A	RAB7A						C9J4S4	Ras-related protein Rab-7a GN=RAB7A	RAB7A
3	P48643	T-complex protein 1 subunit epsilon GN=CCT5	CCT5														E9PCA1	T-complex protein 1 subunit epsilon GN=CCT5	CCT5		E9PCA1	T-complex protein 1 subunit epsilon GN=CCT5	CCT5
1	P60866	40S ribosomal protein S20 GN=RPS20	RPS20
4	P40926	Malate dehydrogenase, mitochondrial GN=MDH2	MDH2						P40926	Malate dehydrogenase, mitochondrial GN=MDH2	MDH2						P40926	Malate dehydrogenase, mitochondrial GN=MDH2	MDH2		P40926	Malate dehydrogenase, mitochondrial GN=MDH2	MDH2
2	J3KTA4	Probable ATP-dependent RNA helicase DDX5 GN=DDX5	DDX5						J3KTA4	Probable ATP-dependent RNA helicase DDX5 GN=DDX5	DDX5
1	P41091	Eukaryotic translation initiation factor 2 subunit 3 GN=EIF2S3	EIF2S3
3	A0A0D9SF53	ATP-dependent RNA helicase DDX3X GN=DDX3X	DDX3X						A0A0D9SF53	ATP-dependent RNA helicase DDX3X GN=DDX3X	DDX3X										O00571	ATP-dependent RNA helicase DDX3X GN=DDX3X	DDX3X
2	P30040	Endoplasmic reticulum resident protein 29 GN=ERP29	ERP29																		F8VY02	Endoplasmic reticulum resident protein 29 GN=ERP29	ERP29
2	P50991	T-complex protein 1 subunit delta GN=CCT4	CCT4						P50991	T-complex protein 1 subunit delta GN=CCT4	CCT4
1	Q8NC51	Plasminogen activator inhibitor 1 RNA-binding protein GN=SERBP1	SERBP1
2	P50454	Serpin H1 GN=SERPINH1	SERPINH1																		P50454	Serpin H1 GN=SERPINH1	SERPINH1
2	P18583	Protein SON GN=SON	SON																		P18583	Protein SON GN=SON	SON
1	P09972	Fructose-bisphosphate aldolase C GN=ALDOC	ALDOC
2	Q9H0A0	RNA cytidine acetyltransferase GN=NAT10	NAT10																		Q9H0A0	RNA cytidine acetyltransferase GN=NAT10	NAT10
6	Q5T3I0	G patch domain-containing protein 4 GN=GPATCH4	GPATCH4		Q5T3I0	G patch domain-containing protein 4 GN=GPATCH4	GPATCH4		Q5T3I0	G patch domain-containing protein 4 GN=GPATCH4	GPATCH4		Q5T3I0	G patch domain-containing protein 4 GN=GPATCH4	GPATCH4		E9PAV9	G patch domain-containing protein 4 GN=GPATCH4	GPATCH4		Q5T3I0	G patch domain-containing protein 4 GN=GPATCH4	GPATCH4
1	P62258	14-3-3 protein epsilon GN=YWHAE	YWHAE
3	P51148	Ras-related protein Rab-5C GN=RAB5C	RAB5C						P51148	Ras-related protein Rab-5C GN=RAB5C	RAB5C						P51148	Ras-related protein Rab-5C GN=RAB5C	RAB5C
5	P18206	Vinculin GN=VCL	VCL		P18206	Vinculin GN=VCL	VCL		P18206	Vinculin GN=VCL	VCL						P18206	Vinculin GN=VCL	VCL		P18206	Vinculin GN=VCL	VCL
2	Q9BU76	Multiple myeloma tumor-associated protein 2 GN=MMTAG2	MMTAG2																		Q9BU76	Multiple myeloma tumor-associated protein 2 GN=MMTAG2	MMTAG2
3	P34932	Heat shock 70 kDa protein 4 GN=HSPA4	HSPA4														P34932	Heat shock 70 kDa protein 4 GN=HSPA4	HSPA4		P34932	Heat shock 70 kDa protein 4 GN=HSPA4	HSPA4
2	P61981	14-3-3 protein gamma GN=YWHAG	YWHAG																		P61981	14-3-3 protein gamma GN=YWHAG	YWHAG
3	P25398	40S ribosomal protein S12 GN=RPS12	RPS12														P25398	40S ribosomal protein S12 GN=RPS12	RPS12		P25398	40S ribosomal protein S12 GN=RPS12	RPS12
3	Q16658	Fascin GN=FSCN1	FSCN1														Q16658	Fascin GN=FSCN1	FSCN1		Q16658	Fascin GN=FSCN1	FSCN1
3	P31025	Lipocalin-1 GN=LCN1	LCN1		P31025	Lipocalin-1 GN=LCN1	LCN1						P31025	Lipocalin-1 GN=LCN1	LCN1
1	P30050	60S ribosomal protein L12 GN=RPL12	RPL12
3	Q15149	Plectin GN=PLEC	PLEC														Q15149	Plectin GN=PLEC	PLEC		Q15149	Plectin GN=PLEC	PLEC
4	P21291	Cysteine and glycine-rich protein 1 GN=CSRP1	CSRP1		P21291	Cysteine and glycine-rich protein 1 GN=CSRP1	CSRP1		P21291	Cysteine and glycine-rich protein 1 GN=CSRP1	CSRP1										E9PP21	Cysteine and glycine-rich protein 1 GN=CSRP1	CSRP1
1	P08758	Annexin A5 GN=ANXA5	ANXA5
5	Q15393	Splicing factor 3B subunit 3 GN=SF3B3	SF3B3		Q15393	Splicing factor 3B subunit 3 GN=SF3B3	SF3B3		Q15393	Splicing factor 3B subunit 3 GN=SF3B3	SF3B3						Q15393	Splicing factor 3B subunit 3 GN=SF3B3	SF3B3		Q15393	Splicing factor 3B subunit 3 GN=SF3B3	SF3B3
4	P39687	Acidic leucine-rich nuclear phosphoprotein 32 family member A GN=ANP32A	ANP32A						P39687	Acidic leucine-rich nuclear phosphoprotein 32 family member A GN=ANP32A	ANP32A						P39687	Acidic leucine-rich nuclear phosphoprotein 32 family member A GN=ANP32A	ANP32A		P39687	Acidic leucine-rich nuclear phosphoprotein 32 family member A GN=ANP32A	ANP32A
3	P10599	Thioredoxin GN=TXN	TXN		P10599	Thioredoxin GN=TXN	TXN		P10599	Thioredoxin GN=TXN	TXN
6	P21333	Filamin-A GN=FLNA	FLNA		P21333	Filamin-A GN=FLNA	FLNA		P21333	Filamin-A GN=FLNA	FLNA						P21333	Filamin-A GN=FLNA	FLNA		P21333	Filamin-A GN=FLNA	FLNA		P21333	Filamin-A GN=FLNA	FLNA
2	Q13283	Ras GTPase-activating protein-binding protein 1 GN=G3BP1	G3BP1														Q13283	Ras GTPase-activating protein-binding protein 1 GN=G3BP1	G3BP1
4	Q07065	Cytoskeleton-associated protein 4 GN=CKAP4	CKAP4						Q07065	Cytoskeleton-associated protein 4 GN=CKAP4	CKAP4						Q07065	Cytoskeleton-associated protein 4 GN=CKAP4	CKAP4		Q07065	Cytoskeleton-associated protein 4 GN=CKAP4	CKAP4
3					O43865	Adenosylhomocysteinase 2 GN=AHCYL1	AHCYL1										O43865	Adenosylhomocysteinase 2 GN=AHCYL1	AHCYL1		O43865	Adenosylhomocysteinase 2 GN=AHCYL1	AHCYL1
2					A0A0G2JIW1	Heat shock 70 kDa protein 1B GN=HSPA1B	HSPA1B		A0A0G2JIW1	Heat shock 70 kDa protein 1B GN=HSPA1B	HSPA1B
4					Q15365	Poly(rC)-binding protein 1 GN=PCBP1	PCBP1		Q15365	Poly(rC)-binding protein 1 GN=PCBP1	PCBP1										Q15365	Poly(rC)-binding protein 1 GN=PCBP1	PCBP1		Q15365	Poly(rC)-binding protein 1 GN=PCBP1	PCBP1
5	Q96II5	ARAF protein GN=ARAF	7		P10398	Serine/threonine-protein kinase A-Raf GN=ARAF	ARAF						Q96II5	ARAF protein GN=ARAF	ARAF		P10398	Serine/threonine-protein kinase A-Raf GN=ARAF	ARAF		P10398	Serine/threonine-protein kinase A-Raf GN=ARAF	ARAF
2					Q15366	Poly(rC)-binding protein 2 GN=PCBP2	PCBP2		Q15366	Poly(rC)-binding protein 2 GN=PCBP2	PCBP2
2					Q8N5G2	Macoilin GN=TMEM57	TMEM57														Q8N5G2	Macoilin GN=TMEM57	TMEM57
5	Q92817	Envoplakin GN=EVPL	16		K7EKI0	Envoplakin GN=EVPL	EVPL										K7EKI0	Envoplakin GN=EVPL	EVPL		K7EKI0	Envoplakin GN=EVPL	EVPL		K7EKI0	Envoplakin GN=EVPL	EVPL
3					Q99615	DnaJ homolog subfamily C member 7 GN=DNAJC7	DNAJC7										Q99615	DnaJ homolog subfamily C member 7 GN=DNAJC7	DNAJC7		Q99615	DnaJ homolog subfamily C member 7 GN=DNAJC7	DNAJC7
3					Q07960	Rho GTPase-activating protein 1 GN=ARHGAP1	ARHGAP1										Q07960	Rho GTPase-activating protein 1 GN=ARHGAP1	ARHGAP1		Q07960	Rho GTPase-activating protein 1 GN=ARHGAP1	ARHGAP1
1					Q8NEZ2	Vacuolar protein sorting-associated protein 37A GN=VPS37A	VPS37A
2					E9PAV3	Nascent polypeptide-associated complex subunit alpha, muscle-specific form GN=NACA	NACA		E9PAV3	Nascent polypeptide-associated complex subunit alpha, muscle-specific form GN=NACA	NACA
1					Q9C0D5	Protein TANC1 GN=TANC1	TANC1
2					Q9H8Y8	Golgi reassembly-stacking protein 2 GN=GORASP2	GORASP2						Q9H8Y8	Golgi reassembly-stacking protein 2 GN=GORASP2	GORASP2
1					Q9UNF1	Melanoma-associated antigen D2 GN=MAGED2	MAGED2
3					P07195	L-lactate dehydrogenase B chain GN=LDHB	LDHB		P07195	L-lactate dehydrogenase B chain GN=LDHB	LDHB														P07195	L-lactate dehydrogenase B chain GN=LDHB	LDHB
1					P25098	Beta-adrenergic receptor kinase 1 GN=GRK2	GRK2
1					A0A087WT23	UBX domain-containing protein 8 GN=UBXN8	UBXN8
1					P26232	Catenin alpha-2 GN=CTNNA2	CTNNA2
1					Q9NYL9	Tropomodulin-3 GN=TMOD3	TMOD3
1					P22626	Heterogeneous nuclear ribonucleoproteins A2/B1 GN=HNRNPA2B1	HNRNPA2B1
3					P01891	HLA class I histocompatibility antigen, A-68 alpha chain GN=HLA-A	HLA-A										P01891	HLA class I histocompatibility antigen, A-68 alpha chain GN=HLA-A	HLA-A		P01891	HLA class I histocompatibility antigen, A-68 alpha chain GN=HLA-A	HLA-A
3					A0A087WYR3	Tumor protein D54 GN=TPD52L2	TPD52L2						A0A087WYR3	Tumor protein D54 GN=TPD52L2	TPD52L2						O43399	Tumor protein D54 GN=TPD52L2	TPD52L2
2					B8ZZS0	BET1-like protein GN=BET1L	BET1L										C9JTT8	BET1 homolog GN=BET1	BET1
1					Q86V48	Leucine zipper protein 1 GN=LUZP1	LUZP1
1					Q9HAU0	Pleckstrin homology domain-containing family A member 5 GN=PLEKHA5	PLEKHA5
2					Q9NRA8	Eukaryotic translation initiation factor 4E transporter GN=EIF4ENIF1	EIF4ENIF1										B1AKL4	Eukaryotic translation initiation factor 4E transporter GN=EIF4ENIF1	EIF4ENIF1
2					Q92545	Transmembrane protein 131 GN=TMEM131	TMEM131						Q92545	Transmembrane protein 131 GN=TMEM131	TMEM131
2					Q9UH65	Switch-associated protein 70 GN=SWAP70	SWAP70														Q9UH65	Switch-associated protein 70 GN=SWAP70	SWAP70
1					P51812	Ribosomal protein S6 kinase alpha-3 GN=RPS6KA3	RPS6KA3
1					Q8IVM0	Coiled-coil domain-containing protein 50 GN=CCDC50	CCDC50
1					P22090	40S ribosomal protein S4, Y isoform 1 GN=RPS4Y1	RPS4Y1
1					A0A1B0GTW1	Tight junction protein ZO-2 GN=TJP2	TJP2
1					Q92692	Nectin-2 GN=NECTIN2	NECTIN2
1					Q3ZCQ8	Mitochondrial import inner membrane translocase subunit TIM50 GN=TIMM50	TIMM50
1					Q9Y5K6	CD2-associated protein GN=CD2AP	CD2AP
2					Q86WV7	CCDC43 protein GN=CCDC43	CCDC43		Q86WV7	CCDC43 protein GN=CCDC43	CCDC43
2					P55209	Nucleosome assembly protein 1-like 1 GN=NAP1L1	NAP1L1		P55209	Nucleosome assembly protein 1-like 1 GN=NAP1L1	NAP1L1
2					P17706	Tyrosine-protein phosphatase non-receptor type 2 GN=PTPN2	PTPN2										K7ENP9	Tyrosine-protein phosphatase non-receptor type 2 (Fragment) GN=PTPN2	PTPN2
4					Q92968	Peroxisomal membrane protein PEX13 GN=PEX13	PEX13						Q92968	Peroxisomal membrane protein PEX13 GN=PEX13	PEX13		Q92968	Peroxisomal membrane protein PEX13 GN=PEX13	PEX13		Q92968	Peroxisomal membrane protein PEX13 GN=PEX13	PEX13
2					J3KPT4	TraB domain-containing protein GN=TRABD	TRABD																		J3KPT4	TraB domain-containing protein GN=TRABD	TRABD
1					Q15654	Thyroid receptor-interacting protein 6 GN=TRIP6	TRIP6
1					Q05655	Protein kinase C delta type GN=PRKCD	PRKCD
1					A0A1B0GVM0	Brain-enriched guanylate kinase-associated protein GN=BEGAIN	BEGAIN
1					Q8NEN9	PDZ domain-containing protein 8 GN=PDZD8	PDZD8
1					Q96RN5	Mediator of RNA polymerase II transcription subunit 15 GN=MED15	MED15
3					A0A087X215	Basigin GN=BSG	BSG										A0A087X215	Basigin GN=BSG	BSG		P35613	Basigin GN=BSG	BSG
2					P33981	Dual specificity protein kinase TTK GN=TTK	TTK						P33981	Dual specificity protein kinase TTK GN=TTK	TTK
1					Q9H2G9	Golgin-45 GN=BLZF1	BLZF1
1					Q5SW79	Centrosomal protein of 170 kDa GN=CEP170	CEP170
3					A0A087X1E4	Arfaptin-2 GN=ARFIP2	ARFIP2		A0A087X1E4	Arfaptin-2 GN=ARFIP2	ARFIP2		A0A087X1E4	Arfaptin-2 GN=ARFIP2	ARFIP2
2					Q92870	Amyloid beta A4 precursor protein-binding family B member 2 GN=APBB2	APBB2										H0YAJ5	Amyloid beta A4 precursor protein-binding family B member 2 (Fragment) GN=APBB2	APBB2
1					P53990	IST1 homolog GN=IST1	IST1
2					Q9NUQ3	Gamma-taxilin GN=TXLNG	TXLNG						Q9NUQ3	Gamma-taxilin GN=TXLNG	TXLNG
3					B1AK88	Capping protein (Actin filament) muscle Z-line, beta, isoform CRA_d GN=CAPZB	CAPZB										B1AK88	Capping protein (Actin filament) muscle Z-line, beta, isoform CRA_d GN=CAPZB	CAPZB		B1AK88	Capping protein (Actin filament) muscle Z-line, beta, isoform CRA_d GN=CAPZB	CAPZB
1					J3KPS3	Fructose-bisphosphate aldolase GN=ALDOA	ALDOA
1					O15126	Secretory carrier-associated membrane protein 1 GN=SCAMP1	SCAMP1
2					P38606	V-type proton ATPase catalytic subunit A GN=ATP6V1A	ATP6V1A										P38606	V-type proton ATPase catalytic subunit A GN=ATP6V1A	ATP6V1A
1					Q9Y2Z0	Protein SGT1 homolog GN=SUGT1	SUGT1
2					Q15233	Non-POU domain-containing octamer-binding protein GN=NONO	NONO														Q15233	Non-POU domain-containing octamer-binding protein GN=NONO	NONO
1					Q9Y570	Protein phosphatase methylesterase 1 GN=PPME1	PPME1
1					Q9Y5X1	Sorting nexin-9 GN=SNX9	SNX9
1					O95297	Myelin protein zero-like protein 1 GN=MPZL1	MPZL1
2					H3BMV3	Hematological and neurological-expressed 1-like protein (Fragment) GN=HN1L	HN1L		H3BMV3	Hematological and neurological-expressed 1-like protein (Fragment) GN=HN1L	HN1L
1					O15056	Synaptojanin-2 GN=SYNJ2	SYNJ2
2					Q93052	Lipoma-preferred partner GN=LPP	LPP										C9J4E3	Lipoma-preferred partner (Fragment) GN=LPP	LPP
1					Q99081	Transcription factor 12 GN=TCF12	TCF12
1					Q9NZJ7	Mitochondrial carrier homolog 1 GN=MTCH1	MTCH1
3					A0A087X0X3	Heterogeneous nuclear ribonucleoprotein M GN=HNRNPM	HNRNPM										P52272	Heterogeneous nuclear ribonucleoprotein M GN=HNRNPM	HNRNPM		A0A087X0X3	Heterogeneous nuclear ribonucleoprotein M GN=HNRNPM	HNRNPM
1					Q93045	Stathmin-2 GN=STMN2	STMN2
2					P40227	T-complex protein 1 subunit zeta GN=CCT6A	CCT6A										P40227	T-complex protein 1 subunit zeta GN=CCT6A	CCT6A
1					Q4LDG9	Dynein light chain 1, axonemal GN=DNAL1	DNAL1
1					F6WQW2	Ran-specific GTPase-activating protein GN=RANBP1	RANBP1
2					Q9UQN3	Charged multivesicular body protein 2b GN=CHMP2B	CHMP2B		Q9UQN3	Charged multivesicular body protein 2b GN=CHMP2B	CHMP2B
1					Q15691	Microtubule-associated protein RP/EB family member 1 GN=MAPRE1	MAPRE1
2					Q96CS3	FAS-associated factor 2 GN=FAF2	FAF2														Q96CS3	FAS-associated factor 2 GN=FAF2	FAF2
2					Q9BQL6	Fermitin family homolog 1 GN=FERMT1	FERMT1		Q9BQL6	Fermitin family homolog 1 GN=FERMT1	FERMT1
1					P98088	Mucin-5AC GN=MUC5AC	MUC5AC
2					Q96H55	Unconventional myosin-XIX GN=MYO19	MYO19														Q96H55	Unconventional myosin-XIX GN=MYO19	MYO19
2					E9PK25	Cofilin-1 GN=CFL1	CFL1										E9PK25	Cofilin-1 GN=CFL1	CFL1
1					Q86SK9	Stearoyl-CoA desaturase 5 GN=SCD5	SCD5
1					Q9NST1	Patatin-like phospholipase domain-containing protein 3 GN=PNPLA3	PNPLA3
1					P46937	Transcriptional coactivator YAP1 GN=YAP1	YAP1
1					Q9BQT8	Mitochondrial 2-oxodicarboxylate carrier GN=SLC25A21	SLC25A21
1					J3KN01	Afadin GN=AFDN	AFDN
4					Q6NXT4	Zinc transporter 6 GN=SLC30A6	SLC30A6		Q6NXT4	Zinc transporter 6 GN=SLC30A6	SLC30A6						B5MCR8	Solute carrier family 30 (Zinc transporter), member 6, isoform CRA_b GN=SLC30A6	SLC30A6		B5MCR8	Solute carrier family 30 (Zinc transporter), member 6, isoform CRA_b GN=SLC30A6	SLC30A6
3					Q13148	TAR DNA-binding protein 43 GN=TARDBP	TARDBP										A0A087X260	TAR DNA-binding protein 43 GN=TARDBP	TARDBP		A0A087X260	TAR DNA-binding protein 43 GN=TARDBP	TARDBP
1					Q9UNY4	Transcription termination factor 2 GN=TTF2	TTF2
1					Q9UPQ9	Trinucleotide repeat-containing gene 6B protein GN=TNRC6B	TNRC6B
1					Q6BDS2	UHRF1-binding protein 1 GN=UHRF1BP1	UHRF1BP1
1					P16333	Cytoplasmic protein NCK1 GN=NCK1	NCK1
1					B1ALM5	Transmembrane protein 9 GN=TMEM9	TMEM9
1					A0A096LP25	AP2-associated protein kinase 1 (Fragment) GN=AAK1	AAK1
3					O95373	Importin-7 GN=IPO7	IPO7										O95373	Importin-7 GN=IPO7	IPO7		O95373	Importin-7 GN=IPO7	IPO7
1					A0A096LNH0	Protocadherin-23 (Fragment) GN=DCHS2	DCHS2
1					Q9Y5Q0	Fatty acid desaturase 3 GN=FADS3	FADS3
1					Q96HA1	Nuclear envelope pore membrane protein POM 121 GN=POM121	POM121
1					Q96RT1	Erbin GN=ERBIN	ERBIN
1					Q86Y07	Serine/threonine-protein kinase VRK2 GN=VRK2	VRK2
1					Q9NSI6	Bromodomain and WD repeat-containing protein 1 GN=BRWD1	BRWD1
1					Q9GZV1	Ankyrin repeat domain-containing protein 2 GN=ANKRD2	ANKRD2
2					O00443	Phosphatidylinositol 4-phosphate 3-kinase C2 domain-containing subunit alpha GN=PIK3C2A	PIK3C2A						O00443	Phosphatidylinositol 4-phosphate 3-kinase C2 domain-containing subunit alpha GN=PIK3C2A	PIK3C2A
1					P21580	Tumor necrosis factor alpha-induced protein 3 GN=TNFAIP3	TNFAIP3
1					Q99767	Amyloid beta A4 precursor protein-binding family A member 2 GN=APBA2	APBA2
1					Q8N0U8	Vitamin K epoxide reductase complex subunit 1-like protein 1 GN=VKORC1L1	VKORC1L1
1					Q6P461	Acyl-coenzyme A synthetase ACSM6, mitochondrial GN=ACSM6	ACSM6
2					P11142	Heat shock cognate 71 kDa protein GN=HSPA8	HSPA8										E9PKE3	Heat shock cognate 71 kDa protein GN=HSPA8	HSPA8
2					P13639	Elongation factor 2 GN=EEF2	EEF2		P13639	Elongation factor 2 GN=EEF2	EEF2
2					P09651	Heterogeneous nuclear ribonucleoprotein A1 GN=HNRNPA1	HNRNPA1		P09651	Heterogeneous nuclear ribonucleoprotein A1 GN=HNRNPA1	HNRNPA1
2					P07900	Heat shock protein HSP 90-alpha GN=HSP90AA1	HSP90AA1		P07900	Heat shock protein HSP 90-alpha GN=HSP90AA1	HSP90AA1
1									P15531	Nucleoside diphosphate kinase A GN=NME1	NME1
3									P62891	60S ribosomal protein L39 GN=RPL39	RPL39						P62891	60S ribosomal protein L39 GN=RPL39	RPL39		P62891	60S ribosomal protein L39 GN=RPL39	RPL39
1									Q8IYD1	Eukaryotic peptide chain release factor GTP-binding subunit ERF3B GN=GSPT2	GSPT2
2									P02786	Transferrin receptor protein 1 GN=TFRC	TFRC						P02786	Transferrin receptor protein 1 GN=TFRC	TFRC
3									Q99832	T-complex protein 1 subunit eta GN=CCT7	CCT7						Q99832	T-complex protein 1 subunit eta GN=CCT7	CCT7		Q99832	T-complex protein 1 subunit eta GN=CCT7	CCT7
4									P49411	Elongation factor Tu, mitochondrial GN=TUFM	TUFM						P49411	Elongation factor Tu, mitochondrial GN=TUFM	TUFM		P49411	Elongation factor Tu, mitochondrial GN=TUFM	TUFM		P49411	Elongation factor Tu, mitochondrial GN=TUFM	TUFM
1									P59190	Ras-related protein Rab-15 GN=RAB15	RAB15
2									A0A0C4DG17	40S ribosomal protein SA GN=RPSA	RPSA						P08865	40S ribosomal protein SA GN=RPSA	RPSA
2									P35221	Catenin alpha-1 GN=CTNNA1	CTNNA1						P35221	Catenin alpha-1 GN=CTNNA1	CTNNA1
2									Q02790	Peptidyl-prolyl cis-trans isomerase FKBP4 GN=FKBP4	FKBP4						Q02790	Peptidyl-prolyl cis-trans isomerase FKBP4 GN=FKBP4	FKBP4
2									P78371	T-complex protein 1 subunit beta GN=CCT2	CCT2						P78371	T-complex protein 1 subunit beta GN=CCT2	CCT2
2									P12004	Proliferating cell nuclear antigen GN=PCNA	PCNA						P12004	Proliferating cell nuclear antigen GN=PCNA	PCNA
1									G8JLB6	Heterogeneous nuclear ribonucleoprotein H GN=HNRNPH1	HNRNPH1
2									H7C2Q8	EBNA1 binding protein 2, isoform CRA_d GN=EBNA1BP2	EBNA1BP2										Q99848	Probable rRNA-processing protein EBP2 GN=EBNA1BP2	EBNA1BP2
1									O75400	Pre-mRNA-processing factor 40 homolog A GN=PRPF40A	PRPF40A
1									Q02413	Desmoglein-1 GN=DSG1	DSG1
1									S4R3N1	HSPE1-MOB4 readthrough GN=HSPE1-MOB4	HSPE1-MOB4
1									P0DME0	Protein SETSIP GN=SETSIP	SETSIP
5									P56589	Peroxisomal biogenesis factor 3 GN=PEX3	PEX3		P56589	Peroxisomal biogenesis factor 3 GN=PEX3	PEX3		P56589	Peroxisomal biogenesis factor 3 GN=PEX3	PEX3		P56589	Peroxisomal biogenesis factor 3 GN=PEX3	PEX3		P56589	Peroxisomal biogenesis factor 3 GN=PEX3	PEX3
1									P62316	Small nuclear ribonucleoprotein Sm D2 GN=SNRPD2	SNRPD2
1									Q9BRS2	Serine/threonine-protein kinase RIO1 GN=RIOK1	RIOK1
2									P20700	Lamin-B1 GN=LMNB1	LMNB1										P20700	Lamin-B1 GN=LMNB1	LMNB1
1									Q93009	Ubiquitin carboxyl-terminal hydrolase 7 GN=USP7	USP7
2									A0A0A0MTS2	Glucose-6-phosphate isomerase (Fragment) GN=GPI	GPI						A0A0J9YYH3	Glucose-6-phosphate isomerase (Fragment) GN=GPI	GPI
2									Q96P63	Serpin B12 GN=SERPINB12	SERPINB12		Q96P63	Serpin B12 GN=SERPINB12	SERPINB12
1									P24534	Elongation factor 1-beta GN=EEF1B2	EEF1B2
1									Q8WU90	Zinc finger CCCH domain-containing protein 15 GN=ZC3H15	ZC3H15
1									Q99497	Protein DJ-1 GN=PARK7	PARK7
2									P55010	Eukaryotic translation initiation factor 5 GN=EIF5	EIF5						P55010	Eukaryotic translation initiation factor 5 GN=EIF5	EIF5
3									Q9NR30	Nucleolar RNA helicase 2 GN=DDX21	DDX21						Q9NR30	Nucleolar RNA helicase 2 GN=DDX21	DDX21		Q9NR30	Nucleolar RNA helicase 2 GN=DDX21	DDX21
2									P62314	Small nuclear ribonucleoprotein Sm D1 GN=SNRPD1	SNRPD1						P62314	Small nuclear ribonucleoprotein Sm D1 GN=SNRPD1	SNRPD1
4									P35606	Coatomer subunit beta' GN=COPB2	COPB2		P35606	Coatomer subunit beta' GN=COPB2	COPB2		P35606	Coatomer subunit beta' GN=COPB2	COPB2		P35606	Coatomer subunit beta' GN=COPB2	COPB2
3									O15235	28S ribosomal protein S12, mitochondrial GN=MRPS12	MRPS12						O15235	28S ribosomal protein S12, mitochondrial GN=MRPS12	MRPS12		O15235	28S ribosomal protein S12, mitochondrial GN=MRPS12	MRPS12
2									P62888	60S ribosomal protein L30 GN=RPL30	RPL30										E5RI99	60S ribosomal protein L30 (Fragment) GN=RPL30	RPL30
3									P31689	DnaJ homolog subfamily A member 1 GN=DNAJA1	DNAJA1						P31689	DnaJ homolog subfamily A member 1 GN=DNAJA1	DNAJA1		P31689	DnaJ homolog subfamily A member 1 GN=DNAJA1	DNAJA1
1									Q14004	Cyclin-dependent kinase 13 GN=CDK13	CDK13
1									Q9NQW1	Protein transport protein Sec31B GN=SEC31B	SEC31B
2									Q8N5M4	Tetratricopeptide repeat protein 9C GN=TTC9C	TTC9C		Q8N5M4	Tetratricopeptide repeat protein 9C GN=TTC9C	TTC9C
1									A0A1B0GVS7	Uncharacterized protein GN=LOC107986096	LOC107986096
1									Q9Y446	Plakophilin-3 GN=PKP3	PKP3
1									P08238	Heat shock protein HSP 90-beta GN=HSP90AB1	HSP90AB1
1									P11021	78 kDa glucose-regulated protein GN=HSPA5	HSPA5
1									P00338	L-lactate dehydrogenase A chain GN=LDHA	LDHA
1									P10809	60 kDa heat shock protein, mitochondrial GN=HSPD1	HSPD1
1									P62269	40S ribosomal protein S18 GN=RPS18	RPS18
3									P62249	40S ribosomal protein S16 GN=RPS16	RPS16						M0R210	40S ribosomal protein S16 GN=RPS16	RPS16		P62249	40S ribosomal protein S16 GN=RPS16	RPS16
1									P62851	40S ribosomal protein S25 GN=RPS25	RPS25
2									Q02878	60S ribosomal protein L6 GN=RPL6	RPL6						Q02878	60S ribosomal protein L6 GN=RPL6	RPL6
1									P26641	Elongation factor 1-gamma GN=EEF1G	EEF1G
2									P14618	Pyruvate kinase PKM GN=PKM	PKM														H3BQ34	Pyruvate kinase GN=PKM	PKM
1									P38646	Stress-70 protein, mitochondrial GN=HSPA9	HSPA9
1									F5H5D3	Tubulin alpha chain GN=TUBA1C	TUBA1C
1									P42677	40S ribosomal protein S27 GN=RPS27	RPS27
3									P07355	Annexin A2 GN=ANXA2	ANXA2										P07355	Annexin A2 GN=ANXA2	ANXA2		H0YMD0	Annexin (Fragment) GN=ANXA2	ANXA2
1									P26373	60S ribosomal protein L13 GN=RPL13	RPL13
1									P19338	Nucleolin GN=NCL	NCL
1									A0A0A6YYL6	Protein RPL17-C18orf32 GN=RPL17-C18orf32	RPL17-C18orf32
1									P60842	Eukaryotic initiation factor 4A-I GN=EIF4A1	EIF4A1
2									P05388	60S acidic ribosomal protein P0 GN=RPLP0	RPLP0		F8VPE8	60S acidic ribosomal protein P0 (Fragment) GN=RPLP0	RPLP0
1									P81605	Dermcidin GN=DCD	DCD
1									P25705	ATP synthase subunit alpha, mitochondrial GN=ATP5A1	ATP5A1
2									P15924	Desmoplakin GN=DSP	DSP										P15924	Desmoplakin GN=DSP	DSP
2									P29401	Transketolase GN=TKT	TKT										P29401	Transketolase GN=TKT	TKT
1									P39019	40S ribosomal protein S19 GN=RPS19	RPS19
1									O14617	AP-3 complex subunit delta-1 GN=AP3D1	AP3D1
1									E7EX29	14-3-3 protein zeta/delta (Fragment) GN=YWHAZ	YWHAZ
3									P06576	ATP synthase subunit beta, mitochondrial GN=ATP5B	ATP5B						P06576	ATP synthase subunit beta, mitochondrial GN=ATP5B	ATP5B		P06576	ATP synthase subunit beta, mitochondrial GN=ATP5B	ATP5B
1									P61978	Heterogeneous nuclear ribonucleoprotein K GN=HNRNPK	HNRNPK
1									P05387	60S acidic ribosomal protein P2 GN=RPLP2	RPLP2
2									A0A075B716	40S ribosomal protein S17 GN=RPS17	RPS17										H0YN88	40S ribosomal protein S17 GN=RPS17	RPS17
3									P46777	60S ribosomal protein L5 GN=RPL5	RPL5						P46777	60S ribosomal protein L5 GN=RPL5	RPL5		P46777	60S ribosomal protein L5 GN=RPL5	RPL5
2									P22314	Ubiquitin-like modifier-activating enzyme 1 GN=UBA1	UBA1														P22314	Ubiquitin-like modifier-activating enzyme 1 GN=UBA1	UBA1
1									P62280	40S ribosomal protein S11 GN=RPS11	RPS11
1									O75390	Citrate synthase, mitochondrial GN=CS	CS
1													S4R3S7	Acetyl-CoA carboxylase 2 (Fragment) GN=ACACB	ACACB
1													P02768	Serum albumin GN=ALB	ALB
2													A8MUS3	60S ribosomal protein L23a GN=RPL23A	RPL23A										K7EJV9	60S ribosomal protein L23a (Fragment) GN=RPL23A	RPL23A
1													H0YKD8	60S ribosomal protein L28 GN=RPL28	RPL28
1													Q7Z406	Myosin-14 GN=MYH14	MYH14
1													Q5T749	Keratinocyte proline-rich protein GN=KPRP	KPRP
1													P01876	Immunoglobulin heavy constant alpha 1 GN=IGHA1	IGHA1
2													A0MZ66	Shootin-1 GN=SHTN1	SHTN1						A0MZ66	Shootin-1 GN=SHTN1	SHTN1
1													Q3SZ57	Alpha-fetoprotein Bos taurus GN=AFP	AFP
1													P22528	Cornifin-B GN=SPRR1B	SPRR1B
1													P29508	Serpin B3 GN=SERPINB3	SERPINB3
1													Q08188	Protein-glutamine gamma-glutamyltransferase E GN=TGM3	TGM3
1													Q08554	Desmocollin-1 GN=DSC1	DSC1
2													Q14315	Filamin-C GN=FLNC	FLNC						Q14315	Filamin-C GN=FLNC	FLNC
2													Q96N66	Lysophospholipid acyltransferase 7 GN=MBOAT7	MBOAT7						Q96N66	Lysophospholipid acyltransferase 7 GN=MBOAT7	MBOAT7
1													Q9NQ39	Putative 40S ribosomal protein S10-like GN=RPS10P5	RPS10P5
1													A0A0D9SF50	Lys-63-specific deubiquitinase BRCC36 GN=BRCC3	BRCC3
1													A6XMV9	Protease serine 2 preproprotein GN=PRSS2	PRSS2
1													G8JLG2	Corneodesmosin GN=CDSN	CDSN
2													J3KN67	Tropomyosin alpha-3 chain GN=TPM3	TPM3		J3KN67	Tropomyosin alpha-3 chain GN=TPM3	TPM3
1													O00622	Protein CYR61 GN=CYR61	CYR61
1													O00625	Pirin GN=PIR	PIR
1													O60271	C-Jun-amino-terminal kinase-interacting protein 4 GN=SPAG9	SPAG9
1													P29966	Myristoylated alanine-rich C-kinase substrate GN=MARCKS	MARCKS
1													P31944	Caspase-14 GN=CASP14	CASP14
1													P47929	Galectin-7 GN=LGALS7	LGALS7
1													P50747	Biotin--protein ligase GN=HLCS	HLCS
4													P51572	B-cell receptor-associated protein 31 GN=BCAP31	BCAP31		P51572	B-cell receptor-associated protein 31 GN=BCAP31	BCAP31		P51572	B-cell receptor-associated protein 31 GN=BCAP31	BCAP31		P51572	B-cell receptor-associated protein 31 GN=BCAP31	BCAP31
1													P62857	40S ribosomal protein S28 GN=RPS28	RPS28
1													P68871	Hemoglobin subunit beta GN=HBB	HBB
1													Q12816	Trophinin GN=TRO	TRO
1													Q6WKZ4	Rab11 family-interacting protein 1 GN=RAB11FIP1	RAB11FIP1
1													Q8TAA3	Proteasome subunit alpha type-7-like GN=PSMA8	PSMA8
1													Q93084	Sarcoplasmic/endoplasmic reticulum calcium ATPase 3 GN=ATP2A3	ATP2A3
3													Q14684	Ribosomal RNA processing protein 1 homolog B GN=RRP1B	RRP1B		Q14684	Ribosomal RNA processing protein 1 homolog B GN=RRP1B	RRP1B		Q14684	Ribosomal RNA processing protein 1 homolog B GN=RRP1B	RRP1B
1													Q1ED39	Lysine-rich nucleolar protein 1 GN=KNOP1	KNOP1
1																	P14625	Endoplasmin GN=HSP90B1	HSP90B1
2																	P61247	40S ribosomal protein S3a GN=RPS3A	RPS3A		P61247	40S ribosomal protein S3a GN=RPS3A	RPS3A
2																	E7EUT5	Glyceraldehyde-3-phosphate dehydrogenase GN=GAPDH	GAPDH		E7EUT5	Glyceraldehyde-3-phosphate dehydrogenase GN=GAPDH	GAPDH
3																	P17066	Heat shock 70 kDa protein 6 GN=HSPA6	HSPA6		P17066	Heat shock 70 kDa protein 6 GN=HSPA6	HSPA6		P17066	Heat shock 70 kDa protein 6 GN=HSPA6	HSPA6
2																	P49368	T-complex protein 1 subunit gamma GN=CCT3	CCT3		B4DUR8	T-complex protein 1 subunit gamma GN=CCT3	CCT3
2																	Q8NHW5	60S acidic ribosomal protein P0-like GN=RPLP0P6	RPLP0P6		Q8NHW5	60S acidic ribosomal protein P0-like GN=RPLP0P6	RPLP0P6
1																	P05455	Lupus La protein GN=SSB	SSB
2																	Q13247	Serine/arginine-rich splicing factor 6 GN=SRSF6	SRSF6		Q13247	Serine/arginine-rich splicing factor 6 GN=SRSF6	SRSF6
2																	P00505	Aspartate aminotransferase, mitochondrial GN=GOT2	GOT2		P00505	Aspartate aminotransferase, mitochondrial GN=GOT2	GOT2
1																	Q9UQ80	Proliferation-associated protein 2G4 GN=PA2G4	PA2G4
1																	E7EQG2	Eukaryotic initiation factor 4A-II GN=EIF4A2	EIF4A2
1																	Q01650	Large neutral amino acids transporter small subunit 1 GN=SLC7A5	SLC7A5
2																	P42704	Leucine-rich PPR motif-containing protein, mitochondrial GN=LRPPRC	LRPPRC		P42704	Leucine-rich PPR motif-containing protein, mitochondrial GN=LRPPRC	LRPPRC
1																	P37837	Transaldolase GN=TALDO1	TALDO1
2																	H0Y4R1	Inosine-5'-monophosphate dehydrogenase 2 (Fragment) GN=IMPDH2	IMPDH2		H0Y4R1	Inosine-5'-monophosphate dehydrogenase 2 (Fragment) GN=IMPDH2	IMPDH2
1																	P00966	Argininosuccinate synthase GN=ASS1	ASS1
1																	Q14566	DNA replication licensing factor MCM6 GN=MCM6	MCM6
1																	P31948	Stress-induced-phosphoprotein 1 GN=STIP1	STIP1
1																	P62491	Ras-related protein Rab-11A GN=RAB11A	RAB11A
2																	P67809	Nuclease-sensitive element-binding protein 1 GN=YBX1	YBX1		P67809	Nuclease-sensitive element-binding protein 1 GN=YBX1	YBX1
2																	Q13243	Serine/arginine-rich splicing factor 5 GN=SRSF5	SRSF5		Q13243	Serine/arginine-rich splicing factor 5 GN=SRSF5	SRSF5
2																	P26038	Moesin GN=MSN	MSN		P26038	Moesin GN=MSN	MSN
2																	P38919	Eukaryotic initiation factor 4A-III GN=EIF4A3	EIF4A3		P38919	Eukaryotic initiation factor 4A-III GN=EIF4A3	EIF4A3
1																	C9JFR7	Cytochrome c (Fragment) GN=CYCS	CYCS
[truncated: 306 more rows]

## Sheet: strongly labeled protein list
frequency (out of 7 data sets)	Description	Gene symbol	Localization			Notes				total	Nucleus	Plasma Membrane	Endoplasmic Reticulum	Mitochondria	Golgi	Endosome, lysosome, peroxisome	Cytoskeleton	Cytosol
[truncated: 90 more rows]
