# Supplementary material for: Identification of the Bok Interactome Using Proximity Labeling
Source: Front Cell Dev Biol. 2021 May 31;9:689951. doi: 10.3389/fcell.2021.689951 (PMC8201613; doi:10.3389/fcell.2021.689951)
Supplement: Supplementary file 2 [file Table_2.XLSX]

## Sheet: first stage refinement
	#1 (47 proteins)				#2 (379 proteins)				#3 (69 proteins)				#4 (127 proteins)				#5 (45 proteins)				master list (503 proteins)
	Accession	Description	Gene Symbol		Accession	Description	Gene Symbol		Accession	Description	Gene Symbol		Accession	Description	Gene Symbol		Accession	Description	Gene Symbol		Accession	Description	Gene Symbol
	Q96Q06	Perilipin-4 GN=PLIN4	PLIN4		Q09666	Neuroblast differentiation-associated protein AHNAK GN=AHNAK	AHNAK		G0XQ39	STIM1L GN=STIM1	STIM1		G0XQ39	STIM1L GN=STIM1	STIM1		Q16+X3:X47666	Gamma-interferon-inducible protein 16 GN=IFI16	IFI16		Q09666	Neuroblast differentiation-associated protein AHNAK GN=AHNAK	AHNAK
	F5GYT8	Methylcrotonoyl-CoA carboxylase subunit alpha, mitochondrial GN=MCCC1	MCCC1		P50990	T-complex protein 1 subunit theta GN=CCT8	CCT8		Q96Q06	Perilipin-4 GN=PLIN4	PLIN4		P50990	T-complex protein 1 subunit theta GN=CCT8	CCT8		P50990	T-complex protein 1 subunit theta GN=CCT8	CCT8		P50990	T-complex protein 1 subunit theta GN=CCT8	CCT8
	Q16666	Gamma-interferon-inducible protein 16 GN=IFI16	IFI16		P21333	Filamin-A GN=FLNA	FLNA		P50990	T-complex protein 1 subunit theta GN=CCT8	CCT8		Q96Q06	Perilipin-4 GN=PLIN4	PLIN4		Q96Q06	Perilipin-4 GN=PLIN4	PLIN4		P21333	Filamin-A GN=FLNA	FLNA
	P27816	Microtubule-associated protein 4 GN=MAP4	MAP4		Q96Q06	Perilipin-4 GN=PLIN4	PLIN4		P42167	Lamina-associated polypeptide 2, isoforms beta/gamma GN=TMPO	TMPO		P42167	Lamina-associated polypeptide 2, isoforms beta/gamma GN=TMPO	TMPO		Q09666	Neuroblast differentiation-associated protein AHNAK GN=AHNAK	AHNAK		Q96Q06	Perilipin-4 GN=PLIN4	PLIN4
	E9PKE3	Heat shock cognate 71 kDa protein GN=HSPA8	HSPA8		Q16666	Gamma-interferon-inducible protein 16 GN=IFI16	IFI16		P08240	Signal recognition particle receptor subunit alpha GN=SRPRA	SRPRA		P62750	60S ribosomal protein L23a GN=RPL23A	RPL23A		Q9Y2U8	Inner nuclear membrane protein Man1 GN=LEMD3	LEMD3		Q16666	Gamma-interferon-inducible protein 16 GN=IFI16	IFI16
	E9PNJ4	Stromal interaction molecule 1 GN=STIM1	STIM1		P28288	ATP-binding cassette sub-family D member 3 GN=ABCD3	ABCD3		Q16666	Gamma-interferon-inducible protein 16 GN=IFI16	IFI16		Q16666	Gamma-interferon-inducible protein 16 GN=IFI16	IFI16		P08240	Signal recognition particle receptor subunit alpha GN=SRPRA	SRPRA		P28288	ATP-binding cassette sub-family D member 3 GN=ABCD3	ABCD3
	K7EJV9	60S ribosomal protein L23a (Fragment) GN=RPL23A	RPL23A		Q92667	A-kinase anchor protein 1, mitochondrial GN=AKAP1	AKAP1		O75396	Vesicle-trafficking protein SEC22b GN=SEC22B	SEC22B		O75396	Vesicle-trafficking protein SEC22b GN=SEC22B	SEC22B		H0YJH7	Lamina-associated polypeptide 2, isoforms beta/gamma (Fragment) GN=TMPO	TMPO		Q92667	A-kinase anchor protein 1, mitochondrial GN=AKAP1	AKAP1
	P28288	ATP-binding cassette sub-family D member 3 GN=ABCD3	ABCD3		P16403	Histone H1.2 GN=HIST1H1C	HIST1H1C		Q96A49	Synapse-associated protein 1 GN=SYAP1	SYAP1		Q96A49	Synapse-associated protein 1 GN=SYAP1	SYAP1		D6RD47	40S ribosomal protein S23 GN=RPS23	RPS23		P16403	Histone H1.2 GN=HIST1H1C	HIST1H1C
	Q5SWA1	Protein phosphatase 1 regulatory subunit 15B GN=PPP1R15B	PPP1R15B		P27816	Microtubule-associated protein 4 GN=MAP4	MAP4		Q05639	Elongation factor 1-alpha 2 GN=EEF1A2	EEF1A2		P28288	ATP-binding cassette sub-family D member 3 GN=ABCD3	ABCD3		P49327	Fatty acid synthase GN=FASN	FASN		P27816	Microtubule-associated protein 4 GN=MAP4	MAP4
	P21333	Filamin-A GN=FLNA	FLNA		Q15643	Thyroid receptor-interacting protein 11 GN=TRIP11	TRIP11		P30101	Protein disulfide-isomerase A3 GN=PDIA3	PDIA3		P08240	Signal recognition particle receptor subunit alpha GN=SRPRA	SRPRA		Q27J81	Inverted formin-2 GN=INF2	INF2		Q15643	Thyroid receptor-interacting protein 11 GN=TRIP11	TRIP11
	Q14247	Src substrate cortactin GN=CTTN	CTTN		P42167	Lamina-associated polypeptide 2, isoforms beta/gamma GN=TMPO	TMPO		E7EUT5	Glyceraldehyde-3-phosphate dehydrogenase GN=GAPDH	GAPDH		Q14739	Lamin-B receptor GN=LBR	LBR		P21333	Filamin-A GN=FLNA	FLNA		P42167	Lamina-associated polypeptide 2, isoforms beta/gamma GN=TMPO	TMPO
	Q7Z2W4	Zinc finger CCCH-type antiviral protein 1 GN=ZC3HAV1	ZC3HAV1		Q7Z2W4	Zinc finger CCCH-type antiviral protein 1 GN=ZC3HAV1	ZC3HAV1		E9PLX7	60S ribosomal protein L27a GN=RPL27A	RPL27A		Q7Z2W4	Zinc finger CCCH-type antiviral protein 1 GN=ZC3HAV1	ZC3HAV1		J3KTJ8	60S ribosomal protein L26 (Fragment) GN=RPL26	RPL26		Q7Z2W4	Zinc finger CCCH-type antiviral protein 1 GN=ZC3HAV1	ZC3HAV1
	Q9NZM1	Myoferlin GN=MYOF	MYOF		G0XQ39	STIM1L GN=STIM1	STIM1		P02545	Prelamin-A/C GN=LMNA	LMNA		Q09666	Neuroblast differentiation-associated protein AHNAK GN=AHNAK	AHNAK		G8JLD5	Dynamin-1-like protein GN=DNM1L	DNM1L		G0XQ39	STIM1L GN=STIM1	STIM1
	P42167	Lamina-associated polypeptide 2, isoforms beta/gamma GN=TMPO	TMPO		P49792	E3 SUMO-protein ligase RanBP2 GN=RANBP2	RANBP2		M0R2S1	Ubiquitin-60S ribosomal protein L40 (Fragment) GN=UBA52	UBA52		P50402	Emerin GN=EMD	EMD		Q9GZY8	Mitochondrial fission factor GN=MFF	MFF		P49792	E3 SUMO-protein ligase RanBP2 GN=RANBP2	RANBP2
	Q9UMX3	Bcl-2-related ovarian killer protein GN=BOK	BOK		G8JLD5	Dynamin-1-like protein GN=DNM1L	DNM1L		Q5SWA1	Protein phosphatase 1 regulatory subunit 15B GN=PPP1R15B	PPP1R15B		Q5SWA1	Protein phosphatase 1 regulatory subunit 15B GN=PPP1R15B	PPP1R15B		Q96AG4	Leucine-rich repeat-containing protein 59 GN=LRRC59	LRRC59		G8JLD5	Dynamin-1-like protein GN=DNM1L	DNM1L
	Q05639	Elongation factor 1-alpha 2 GN=EEF1A2	EEF1A2		Q9NZM1	Myoferlin GN=MYOF	MYOF		K7EK77	ATP synthase subunit alpha, mitochondrial (Fragment) GN=ATP5A1	ATP5A1		Q92667	A-kinase anchor protein 1, mitochondrial GN=AKAP1	AKAP1		Q9UMX3	Bcl-2-related ovarian killer protein GN=BOK	BOK		Q9NZM1	Myoferlin GN=MYOF	MYOF
	P50416	Carnitine O-palmitoyltransferase 1, liver isoform GN=CPT1A	CPT1A		H0Y3P2	Eukaryotic translation initiation factor 4 gamma 2 GN=EIF4G2	EIF4G2		P29401	Transketolase GN=TKT	TKT		Q9BTX1	Nucleoporin NDC1 GN=NDC1	NDC1		P49959	Double-strand break repair protein MRE11 GN=MRE11	MRE11		H0Y3P2	Eukaryotic translation initiation factor 4 gamma 2 GN=EIF4G2	EIF4G2
	A0A0D9SF70	ADP-ribosylation factor GTPase-activating protein 2 GN=ARFGAP2	ARFGAP2		B9A067	MICOS complex subunit MIC60 GN=IMMT	IMMT		Q9NZM1	Myoferlin GN=MYOF	MYOF		Q9Y2U8	Inner nuclear membrane protein Man1 GN=LEMD3	LEMD3		B5ME19	Eukaryotic translation initiation factor 3 subunit C-like protein GN=EIF3CL	EIF3CL		B9A067	MICOS complex subunit MIC60 GN=IMMT	IMMT
	Q9HB71	Calcyclin-binding protein GN=CACYBP	CACYBP		P07355	Annexin A2 GN=ANXA2	ANXA2		A0A0G2JIW1	Heat shock 70 kDa protein 1B GN=HSPA1B	HSPA1B		P27816	Microtubule-associated protein 4 GN=MAP4	MAP4		P61011	Signal recognition particle 54 kDa protein GN=SRP54	SRP54		P07355	Annexin A2 GN=ANXA2	ANXA2
	Q6P996	Pyridoxal-dependent decarboxylase domain-containing protein 1 GN=PDXDC1	PDXDC1		Q9HCS7	Pre-mRNA-splicing factor SYF1 GN=XAB2	XAB2		Q9UMX3	Bcl-2-related ovarian killer protein GN=BOK	BOK		Q9NZM1	Myoferlin GN=MYOF	MYOF		Q92667	A-kinase anchor protein 1, mitochondrial GN=AKAP1	AKAP1		Q9HCS7	Pre-mRNA-splicing factor SYF1 GN=XAB2	XAB2
	Q9Y266	Nuclear migration protein nudC GN=NUDC	NUDC		Q9NVH0	Exonuclease 3'-5' domain-containing protein 2 GN=EXD2	EXD2		Q9Y2U8	Inner nuclear membrane protein Man1 GN=LEMD3	LEMD3		Q9BSJ8	Extended synaptotagmin-1 GN=ESYT1	ESYT1		F8VVM2	Phosphate carrier protein, mitochondrial GN=SLC25A3	SLC25A3		Q9NVH0	Exonuclease 3'-5' domain-containing protein 2 GN=EXD2	EXD2
	Q27J81	Inverted formin-2 GN=INF2	INF2		P68366	Tubulin alpha-4A chain GN=TUBA4A	TUBA4A		Q9BSJ8	Extended synaptotagmin-1 GN=ESYT1	ESYT1		Q9UMX3	Bcl-2-related ovarian killer protein GN=BOK	BOK		P56589	Peroxisomal biogenesis factor 3 GN=PEX3	PEX3		P68366	Tubulin alpha-4A chain GN=TUBA4A	TUBA4A
	Q7Z434	Mitochondrial antiviral-signaling protein GN=MAVS	MAVS		P68104	Elongation factor 1-alpha 1 GN=EEF1A1	EEF1A1		P31327	Carbamoyl-phosphate synthase [ammonia], mitochondrial GN=CPS1	CPS1		Q9NRZ9	Lymphoid-specific helicase GN=HELLS	HELLS		E9PLX7	60S ribosomal protein L27a GN=RPL27A	RPL27A		P68104	Elongation factor 1-alpha 1 GN=EEF1A1	EEF1A1
	E7EX17	Eukaryotic translation initiation factor 4B GN=EIF4B	EIF4B		P37802	Transgelin-2 GN=TAGLN2	TAGLN2		Q13748	Tubulin alpha-3C/D chain GN=TUBA3C	TUBA3C		F8W895	G patch domain-containing protein 4 (Fragment) GN=GPATCH4	GPATCH4		Q7Z2W4	Zinc finger CCCH-type antiviral protein 1 GN=ZC3HAV1	ZC3HAV1		P37802	Transgelin-2 GN=TAGLN2	TAGLN2
	P37802	Transgelin-2 GN=TAGLN2	TAGLN2		P62979	Ubiquitin-40S ribosomal protein S27a GN=RPS27A	RPS27A		Q96AG4	Leucine-rich repeat-containing protein 59 GN=LRRC59	LRRC59		A0A0G2JIW1	Heat shock 70 kDa protein 1B GN=HSPA1B	HSPA1B		E7EVS6	Actin, cytoplasmic 1 (Fragment) GN=ACTB	ACTB		P62979	Ubiquitin-40S ribosomal protein S27a GN=RPS27A	RPS27A
	Q92667	A-kinase anchor protein 1, mitochondrial GN=AKAP1	AKAP1		E7EUT5	Glyceraldehyde-3-phosphate dehydrogenase GN=GAPDH	GAPDH		Q92522	Histone H1x GN=H1FX	H1FX		A0A087WVQ9	Elongation factor 1-alpha 1 GN=EEF1A1	EEF1A1		E9PNJ4	Stromal interaction molecule 1 GN=STIM1	STIM1		E7EUT5	Glyceraldehyde-3-phosphate dehydrogenase GN=GAPDH	GAPDH
	Q9NVH0	Exonuclease 3'-5' domain-containing protein 2 GN=EXD2	EXD2		Q9NZ45	CDGSH iron-sulfur domain-containing protein 1 GN=CISD1	CISD1		P05388	60S acidic ribosomal protein P0 GN=RPLP0	RPLP0		Q8N0X7	Spartin GN=SPG20	SPG20		H0YK48	Tropomyosin alpha-1 chain GN=TPM1	TPM1		Q9NZ45	CDGSH iron-sulfur domain-containing protein 1 GN=CISD1	CISD1
	M0R1M5	40S ribosomal protein S16 (Fragment) GN=RPS16	RPS16		Q14247	Src substrate cortactin GN=CTTN	CTTN		Q9NRZ9	Lymphoid-specific helicase GN=HELLS	HELLS		Q92575	UBX domain-containing protein 4 GN=UBXN4	UBXN4		A0A0C4DGS5	Golgi autoantigen, golgin subfamily a, 2, isoform CRA_a GN=GOLGA2	GOLGA2		Q14247	Src substrate cortactin GN=CTTN	CTTN
	H0YBZ4	Mitochondrial fission regulator 1 (Fragment) GN=MTFR1	MTFR1		Q9NR09	Baculoviral IAP repeat-containing protein 6 GN=BIRC6	BIRC6		P28288	ATP-binding cassette sub-family D member 3 GN=ABCD3	ABCD3		P61011	Signal recognition particle 54 kDa protein GN=SRP54	SRP54		Q9Y266	Nuclear migration protein nudC GN=NUDC	NUDC		Q9NR09	Baculoviral IAP repeat-containing protein 6 GN=BIRC6	BIRC6
	Q9BSJ8	Extended synaptotagmin-1 GN=ESYT1	ESYT1		O75396	Vesicle-trafficking protein SEC22b GN=SEC22B	SEC22B		F5GY37	Prohibitin-2 GN=PHB2	PHB2		Q7Z434	Mitochondrial antiviral-signaling protein GN=MAVS	MAVS		P82094	TATA element modulatory factor GN=TMF1	TMF1		O75396	Vesicle-trafficking protein SEC22b GN=SEC22B	SEC22B
	Q5T3N1	Annexin (Fragment) GN=ANXA1	ANXA1		Q9NRZ9	Lymphoid-specific helicase GN=HELLS	HELLS		F8W895	G patch domain-containing protein 4 (Fragment) GN=GPATCH4	GPATCH4		Q9P0L0	Vesicle-associated membrane protein-associated protein A GN=VAPA	VAPA		B9A067	MICOS complex subunit MIC60 GN=IMMT	IMMT		Q9NRZ9	Lymphoid-specific helicase GN=HELLS	HELLS
	Q15643	Thyroid receptor-interacting protein 11 GN=TRIP11	TRIP11		Q8N3C0	Activating signal cointegrator 1 complex subunit 3 GN=ASCC3	ASCC3		Q9BVC6	Transmembrane protein 109 GN=TMEM109	TMEM109		F8W6I7	Heterogeneous nuclear ribonucleoprotein A1 GN=HNRNPA1	HNRNPA1		Q6P996	Pyridoxal-dependent decarboxylase domain-containing protein 1 GN=PDXDC1	PDXDC1		Q8N3C0	Activating signal cointegrator 1 complex subunit 3 GN=ASCC3	ASCC3
	Q9HCS7	Pre-mRNA-splicing factor SYF1 GN=XAB2	XAB2		Q7Z434	Mitochondrial antiviral-signaling protein GN=MAVS	MAVS		Q07065	Cytoskeleton-associated protein 4 GN=CKAP4	CKAP4		G8JLD5	Dynamin-1-like protein GN=DNM1L	DNM1L		O00571	ATP-dependent RNA helicase DDX3X GN=DDX3X	DDX3X		Q7Z434	Mitochondrial antiviral-signaling protein GN=MAVS	MAVS
	Q9NX40	OCIA domain-containing protein 1 GN=OCIAD1	OCIAD1		Q9BSJ8	Extended synaptotagmin-1 GN=ESYT1	ESYT1		O95551	Tyrosyl-DNA phosphodiesterase 2 GN=TDP2	TDP2		F8W7C6	60S ribosomal protein L10 GN=RPL10	RPL10		H0YBZ4	Mitochondrial fission regulator 1 (Fragment) GN=MTFR1	MTFR1		Q9BSJ8	Extended synaptotagmin-1 GN=ESYT1	ESYT1
	Q92968	Peroxisomal membrane protein PEX13 GN=PEX13	PEX13		Q7KZF4	Staphylococcal nuclease domain-containing protein 1 GN=SND1	SND1		Q5T3N1	Annexin (Fragment) GN=ANXA1	ANXA1		P49327	Fatty acid synthase GN=FASN	FASN		Q5SWA1	Protein phosphatase 1 regulatory subunit 15B GN=PPP1R15B	PPP1R15B		Q7KZF4	Staphylococcal nuclease domain-containing protein 1 GN=SND1	SND1
	Q8N3C0	Activating signal cointegrator 1 complex subunit 3 GN=ASCC3	ASCC3		E7EX73	Eukaryotic translation initiation factor 4 gamma 1 GN=EIF4G1	EIF4G1		H7C2W9	60S ribosomal protein L31 (Fragment) GN=RPL31	RPL31		P82094	TATA element modulatory factor GN=TMF1	TMF1		H0YB56	Protein LYRIC (Fragment) GN=MTDH	MTDH		E7EX73	Eukaryotic translation initiation factor 4 gamma 1 GN=EIF4G1	EIF4G1
	E9PLX7	60S ribosomal protein L27a GN=RPL27A	RPL27A		Q6P996	Pyridoxal-dependent decarboxylase domain-containing protein 1 GN=PDXDC1	PDXDC1		Q9HDC5	Junctophilin-1 GN=JPH1	JPH1		O43865	Adenosylhomocysteinase 2 GN=AHCYL1	AHCYL1		Q9BU76	Multiple myeloma tumor-associated protein 2 GN=MMTAG2	MMTAG2		Q6P996	Pyridoxal-dependent decarboxylase domain-containing protein 1 GN=PDXDC1	PDXDC1
	P56589	Peroxisomal biogenesis factor 3 GN=PEX3	PEX3		M0R210	40S ribosomal protein S16 GN=RPS16	RPS16		Q15084	Protein disulfide-isomerase A6 GN=PDIA6	PDIA6		P18583	Protein SON GN=SON	SON		E9PLF4	Heat shock cognate 71 kDa protein (Fragment) GN=HSPA8	HSPA8		M0R210	40S ribosomal protein S16 GN=RPS16	RPS16
	Q96A49	Synapse-associated protein 1 GN=SYAP1	SYAP1		P61353	60S ribosomal protein L27 GN=RPL27	RPL27		F8VX11	Eukaryotic translation initiation factor 4B (Fragment) GN=EIF4B	EIF4B		F8VX11	Eukaryotic translation initiation factor 4B (Fragment) GN=EIF4B	EIF4B		Q9P0J6	39S ribosomal protein L36, mitochondrial GN=MRPL36	MRPL36		P61353	60S ribosomal protein L27 GN=RPL27	RPL27
	E7EX73	Eukaryotic translation initiation factor 4 gamma 1 GN=EIF4G1	EIF4G1		P50416	Carnitine O-palmitoyltransferase 1, liver isoform GN=CPT1A	CPT1A		A0A0C4DGI3	Citrate synthase GN=CS	CS		F2Z3A6	Vezatin GN=VEZT	VEZT		H7C123	60S ribosomal protein L10 (Fragment) GN=RPL10	RPL10		P50416	Carnitine O-palmitoyltransferase 1, liver isoform GN=CPT1A	CPT1A
	P61011	Signal recognition particle 54 kDa protein GN=SRP54	SRP54		O43396	Thioredoxin-like protein 1 GN=TXNL1	TXNL1		P27816	Microtubule-associated protein 4 GN=MAP4	MAP4		Q96KG9	N-terminal kinase-like protein GN=SCYL1	SCYL1		P08670	Vimentin GN=VIM	VIM		O43396	Thioredoxin-like protein 1 GN=TXNL1	TXNL1
	Q13748	Tubulin alpha-3C/D chain GN=TUBA3C	TUBA3C		P82094	TATA element modulatory factor GN=TMF1	TMF1		Q9HCS7	Pre-mRNA-splicing factor SYF1 GN=XAB2	XAB2		E7EMC7	Sequestosome-1 GN=SQSTM1	SQSTM1		Q6IPX4	40S ribosomal protein S16 GN=RPS16	RPS16		P82094	TATA element modulatory factor GN=TMF1	TMF1
	I3L1L3	Myb-binding protein 1A (Fragment) GN=MYBBP1A	MYBBP1A		Q9H6T3	RNA polymerase II-associated protein 3 GN=RPAP3	RPAP3		E9PKH2	Serpin H1 GN=SERPINH1	SERPINH1		P49959	Double-strand break repair protein MRE11 GN=MRE11	MRE11		Q9HCS7	Pre-mRNA-splicing factor SYF1 GN=XAB2	XAB2		Q9H6T3	RNA polymerase II-associated protein 3 GN=RPAP3	RPAP3
	F2Z3A6	Vezatin GN=VEZT	VEZT		A0A0C4DGS5	Golgi autoantigen, golgin subfamily a, 2, isoform CRA_a GN=GOLGA2	GOLGA2		Q71UM5	40S ribosomal protein S27-like GN=RPS27L	RPS27L		Q13190	Syntaxin-5 GN=STX5	STX5		V9GZ37	Heat shock 70 kDa protein 1A GN=HSPA1A	HSPA1A		A0A0C4DGS5	Golgi autoantigen, golgin subfamily a, 2, isoform CRA_a GN=GOLGA2	GOLGA2
	P49959	Double-strand break repair protein MRE11 GN=MRE11	MRE11		Q27J81	Inverted formin-2 GN=INF2	INF2		Q13428	Treacle protein GN=TCOF1	TCOF1		Q9H0A0	RNA cytidine acetyltransferase GN=NAT10	NAT10		Q9Y3U8	60S ribosomal protein L36 GN=RPL36	RPL36		Q27J81	Inverted formin-2 GN=INF2	INF2
	B5ME19	Eukaryotic translation initiation factor 3 subunit C-like protein GN=EIF3CL	EIF3CL		P29401	Transketolase GN=TKT	TKT		Q92667	A-kinase anchor protein 1, mitochondrial GN=AKAP1	AKAP1		P51648	Fatty aldehyde dehydrogenase GN=ALDH3A2	ALDH3A2						P29401	Transketolase GN=TKT	TKT
	H7C433	Mitochondrial fission factor (Fragment) GN=MFF	MFF		Q13470	Non-receptor tyrosine-protein kinase TNK1 GN=TNK1	TNK1		Q9HB71	Calcyclin-binding protein GN=CACYBP	CACYBP		Q9HCS7	Pre-mRNA-splicing factor SYF1 GN=XAB2	XAB2						Q13470	Non-receptor tyrosine-protein kinase TNK1 GN=TNK1	TNK1
					P61011	Signal recognition particle 54 kDa protein GN=SRP54	SRP54		H7C463	MICOS complex subunit MIC60 (Fragment) GN=IMMT	IMMT		Q6P996	Pyridoxal-dependent decarboxylase domain-containing protein 1 GN=PDXDC1	PDXDC1						P61011	Signal recognition particle 54 kDa protein GN=SRP54	SRP54
					P15170	Eukaryotic peptide chain release factor GTP-binding subunit ERF3A GN=GSPT1	GSPT1		Q15643	Thyroid receptor-interacting protein 11 GN=TRIP11	TRIP11		O95551	Tyrosyl-DNA phosphodiesterase 2 GN=TDP2	TDP2						P15170	Eukaryotic peptide chain release factor GTP-binding subunit ERF3A GN=GSPT1	GSPT1
					Q9HB71	Calcyclin-binding protein GN=CACYBP	CACYBP		P21333	Filamin-A GN=FLNA	FLNA		Q9GZY8	Mitochondrial fission factor GN=MFF	MFF						Q9HB71	Calcyclin-binding protein GN=CACYBP	CACYBP
					E7EMC7	Sequestosome-1 GN=SQSTM1	SQSTM1		H7C123	60S ribosomal protein L10 (Fragment) GN=RPL10	RPL10		Q14247	Src substrate cortactin GN=CTTN	CTTN						E7EMC7	Sequestosome-1 GN=SQSTM1	SQSTM1
					Q96A49	Synapse-associated protein 1 GN=SYAP1	SYAP1		H7BZ94	Protein disulfide-isomerase GN=P4HB	P4HB		Q6DN12	Multiple C2 and transmembrane domain-containing protein 2 GN=MCTP2	MCTP2						Q96A49	Synapse-associated protein 1 GN=SYAP1	SYAP1
					H7BXI1	Extended synaptotagmin-2 (Fragment) GN=ESYT2	ESYT2		Q5DJT8	Cancer/testis antigen family 45 member A2 GN=CT45A2	CT45A2		H0YBZ4	Mitochondrial fission regulator 1 (Fragment) GN=MTFR1	MTFR1						H7BXI1	Extended synaptotagmin-2 (Fragment) GN=ESYT2	ESYT2
					G5E9L0	ADP-ribosylation factor GTPase-activating protein 2 GN=ARFGAP2	ARFGAP2		Q15233	Non-POU domain-containing octamer-binding protein GN=NONO	NONO		B8ZZY2	Arf-GAP domain and FG repeat-containing protein 1 GN=AGFG1	AGFG1						G5E9L0	ADP-ribosylation factor GTPase-activating protein 2 GN=ARFGAP2	ARFGAP2
					Q9UMX3	Bcl-2-related ovarian killer protein GN=BOK	BOK		Q5JTH9	RRP12-like protein GN=RRP12	RRP12		P15170	Eukaryotic peptide chain release factor GTP-binding subunit ERF3A GN=GSPT1	GSPT1						Q9UMX3	Bcl-2-related ovarian killer protein GN=BOK	BOK
					P18031	Tyrosine-protein phosphatase non-receptor type 1 GN=PTPN1	PTPN1		P35241	Radixin GN=RDX	RDX		Q96C19	EF-hand domain-containing protein D2 GN=EFHD2	EFHD2						P18031	Tyrosine-protein phosphatase non-receptor type 1 GN=PTPN1	PTPN1
					H0Y6I0	Golgin subfamily A member 4 (Fragment) GN=GOLGA4	GOLGA4		X6RDD7	Acyl-CoA-binding domain-containing protein 5 (Fragment) GN=ACBD5	ACBD5		P50416	Carnitine O-palmitoyltransferase 1, liver isoform GN=CPT1A	CPT1A						H0Y6I0	Golgin subfamily A member 4 (Fragment) GN=GOLGA4	GOLGA4
					Q5T8D3	Acyl-CoA-binding domain-containing protein 5 GN=ACBD5	ACBD5		H0YBZ4	Mitochondrial fission regulator 1 (Fragment) GN=MTFR1	MTFR1		F8VNY5	Thyroid transcription factor 1-associated protein 26 (Fragment) GN=CCDC59	CCDC59						Q5T8D3	Acyl-CoA-binding domain-containing protein 5 GN=ACBD5	ACBD5
					Q5T3I0	G patch domain-containing protein 4 GN=GPATCH4	GPATCH4		Q7KZF4	Staphylococcal nuclease domain-containing protein 1 GN=SND1	SND1		Q8WTT2	Nucleolar complex protein 3 homolog GN=NOC3L	NOC3L						Q5T3I0	G patch domain-containing protein 4 GN=GPATCH4	GPATCH4
					E9PLL6	60S ribosomal protein L27a GN=RPL27A	RPL27A		Q92968	Peroxisomal membrane protein PEX13 GN=PEX13	PEX13		Q92968	Peroxisomal membrane protein PEX13 GN=PEX13	PEX13						E9PLL6	60S ribosomal protein L27a GN=RPL27A	RPL27A
					P63244	Receptor of activated protein C kinase 1 GN=RACK1	RACK1		C9JRZ6	MICOS complex subunit GN=CHCHD3	CHCHD3		Q9UI15	Transgelin-3 GN=TAGLN3	TAGLN3						P63244	Receptor of activated protein C kinase 1 GN=RACK1	RACK1
					Q9Y490	Talin-1 GN=TLN1	TLN1		O94812	BAI1-associated protein 3 GN=BAIAP3	BAIAP3		Q14318	Peptidyl-prolyl cis-trans isomerase FKBP8 GN=FKBP8	FKBP8						Q9Y490	Talin-1 GN=TLN1	TLN1
					O95292	Vesicle-associated membrane protein-associated protein B/C GN=VAPB	VAPB		P17980	26S protease regulatory subunit 6A GN=PSMC3	PSMC3		A0MZ66	Shootin-1 GN=SHTN1	SHTN1						O95292	Vesicle-associated membrane protein-associated protein B/C GN=VAPB	VAPB
					P18124	60S ribosomal protein L7 GN=RPL7	RPL7		Q5QPQ0	Acyl-protein thioesterase 2 GN=LYPLA2	LYPLA2		Q15361	Transcription termination factor 1 GN=TTF1	TTF1						P18124	60S ribosomal protein L7 GN=RPL7	RPL7
					O95551	Tyrosyl-DNA phosphodiesterase 2 GN=TDP2	TDP2		F8VV59	Nucleosome assembly protein 1-like 1 GN=NAP1L1	NAP1L1		H0Y3P2	Eukaryotic translation initiation factor 4 gamma 2 GN=EIF4G2	EIF4G2						O95551	Tyrosyl-DNA phosphodiesterase 2 GN=TDP2	TDP2
					Q9UBK8	Methionine synthase reductase GN=MTRR	MTRR		E3W990	Sequestosome-1 (Fragment) GN=SQSTM1	SQSTM1		P12236	ADP/ATP translocase 3 GN=SLC25A6	SLC25A6						Q9UBK8	Methionine synthase reductase GN=MTRR	MTRR
					Q9BTX1	Nucleoporin NDC1 GN=NDC1	NDC1		E5RH77	40S ribosomal protein S14 GN=RPS14	RPS14		H0Y6I0	Golgin subfamily A member 4 (Fragment) GN=GOLGA4	GOLGA4						Q9BTX1	Nucleoporin NDC1 GN=NDC1	NDC1
					P49959	Double-strand break repair protein MRE11 GN=MRE11	MRE11		P13667	Protein disulfide-isomerase A4 GN=PDIA4	PDIA4		Q9UH62	Armadillo repeat-containing X-linked protein 3 GN=ARMCX3	ARMCX3						P49959	Double-strand break repair protein MRE11 GN=MRE11	MRE11
					E7ESE2	Prohibitin (Fragment) GN=PHB	PHB		P00488	Coagulation factor XIII A chain GN=F13A1	F13A1		O00622	Protein CYR61 GN=CYR61	CYR61						E7ESE2	Prohibitin (Fragment) GN=PHB	PHB
					Q13190	Syntaxin-5 GN=STX5	STX5						Q9Y2X3	Nucleolar protein 58 GN=NOP58	NOP58						Q13190	Syntaxin-5 GN=STX5	STX5
					B8ZZY2	Arf-GAP domain and FG repeat-containing protein 1 GN=AGFG1	AGFG1						I3L1L3	Myb-binding protein 1A (Fragment) GN=MYBBP1A	MYBBP1A						B8ZZY2	Arf-GAP domain and FG repeat-containing protein 1 GN=AGFG1	AGFG1
					Q15365	Poly(rC)-binding protein 1 GN=PCBP1	PCBP1						Q9Y266	Nuclear migration protein nudC GN=NUDC	NUDC						Q15365	Poly(rC)-binding protein 1 GN=PCBP1	PCBP1
					J3KPD9	NME1-NME2 readthrough GN=NME1-NME2	NME1-NME2						Q9HB71	Calcyclin-binding protein GN=CACYBP	CACYBP						J3KPD9	NME1-NME2 readthrough GN=NME1-NME2	NME1-NME2
					Q14739	Lamin-B receptor GN=LBR	LBR						P35579	Myosin-9 GN=MYH9	MYH9						Q14739	Lamin-B receptor GN=LBR	LBR
					Q15233	Non-POU domain-containing octamer-binding protein GN=NONO	NONO						P35580	Myosin-10 GN=MYH10	MYH10						Q15233	Non-POU domain-containing octamer-binding protein GN=NONO	NONO
					P56589	Peroxisomal biogenesis factor 3 GN=PEX3	PEX3						B9A067	MICOS complex subunit MIC60 GN=IMMT	IMMT						P56589	Peroxisomal biogenesis factor 3 GN=PEX3	PEX3
					P05141	ADP/ATP translocase 2 GN=SLC25A5	SLC25A5						P21333	Filamin-A GN=FLNA	FLNA						P05141	ADP/ATP translocase 2 GN=SLC25A5	SLC25A5
					Q15029	116 kDa U5 small nuclear ribonucleoprotein component GN=EFTUD2	EFTUD2						P61254	60S ribosomal protein L26 GN=RPL26	RPL26						Q15029	116 kDa U5 small nuclear ribonucleoprotein component GN=EFTUD2	EFTUD2
					Q92575	UBX domain-containing protein 4 GN=UBXN4	UBXN4						Q13428	Treacle protein GN=TCOF1	TCOF1						Q92575	UBX domain-containing protein 4 GN=UBXN4	UBXN4
					Q5SWA1	Protein phosphatase 1 regulatory subunit 15B GN=PPP1R15B	PPP1R15B						P02769	Serum albumin GN=ALB	ALB						Q5SWA1	Protein phosphatase 1 regulatory subunit 15B GN=PPP1R15B	PPP1R15B
					P50402	Emerin GN=EMD	EMD						Q9NR09	Baculoviral IAP repeat-containing protein 6 GN=BIRC6	BIRC6						P50402	Emerin GN=EMD	EMD
					Q8N0X7	Spartin GN=SPG20	SPG20						Q15365	Poly(rC)-binding protein 1 GN=PCBP1	PCBP1						Q8N0X7	Spartin GN=SPG20	SPG20
					Q86TC9	Myopalladin GN=MYPN	MYPN						P07900	Heat shock protein HSP 90-alpha GN=HSP90AA1	HSP90AA1						Q86TC9	Myopalladin GN=MYPN	MYPN
					P52948	Nuclear pore complex protein Nup98-Nup96 GN=NUP98	NUP98						Q15643	Thyroid receptor-interacting protein 11 GN=TRIP11	TRIP11						P52948	Nuclear pore complex protein Nup98-Nup96 GN=NUP98	NUP98
					Q9Y2U8	Inner nuclear membrane protein Man1 GN=LEMD3	LEMD3						P02754	Beta-lactoglobulin GN=LGB	LGB						P11717	Cation-independent mannose-6-phosphate receptor GN=IGF2R	IGF2R
					A0MZ66	Shootin-1 GN=SHTN1	SHTN1						P62701	40S ribosomal protein S4, X isoform GN=RPS4X	RPS4X						Q9Y2U8	Inner nuclear membrane protein Man1 GN=LEMD3	LEMD3
					Q92968	Peroxisomal membrane protein PEX13 GN=PEX13	PEX13						Q5T8D3	Acyl-CoA-binding domain-containing protein 5 GN=ACBD5	ACBD5						A0MZ66	Shootin-1 GN=SHTN1	SHTN1
					P31040	Succinate dehydrogenase [ubiquinone] flavoprotein subunit, mitochondrial GN=SDHA	SDHA						F5H5D3	Tubulin alpha chain GN=TUBA1C	TUBA1C						Q92968	Peroxisomal membrane protein PEX13 GN=PEX13	PEX13
					P15924	Desmoplakin GN=DSP	DSP						E7EUT5	Glyceraldehyde-3-phosphate dehydrogenase GN=GAPDH	GAPDH						P31040	Succinate dehydrogenase [ubiquinone] flavoprotein subunit, mitochondrial GN=SDHA	SDHA
					Q96KG9	N-terminal kinase-like protein GN=SCYL1	SCYL1						P62263	40S ribosomal protein S14 GN=RPS14	RPS14						Q13428	Treacle protein GN=TCOF1	TCOF1
					P49790	Nuclear pore complex protein Nup153 GN=NUP153	NUP153						Q5QNW6	Histone H2B type 2-F GN=HIST2H2BF	HIST2H2BF						P15924	Desmoplakin GN=DSP	DSP
					Q9UMZ2	Synergin gamma GN=SYNRG	SYNRG						Q1ED39	Lysine-rich nucleolar protein 1 GN=KNOP1	KNOP1						Q96KG9	N-terminal kinase-like protein GN=SCYL1	SCYL1
					P30419	Glycylpeptide N-tetradecanoyltransferase 1 GN=NMT1	NMT1						B5MCX7	Ankyrin repeat domain-containing protein 54 GN=ANKRD54	ANKRD54						P49790	Nuclear pore complex protein Nup153 GN=NUP153	NUP153
					Q5VT06	Centrosome-associated protein 350 GN=CEP350	CEP350						B5MCF9	Pescadillo homolog GN=PES1	PES1						Q9UMZ2	Synergin gamma GN=SYNRG	SYNRG
					Q96F86	Enhancer of mRNA-decapping protein 3 GN=EDC3	EDC3						P17980	26S protease regulatory subunit 6A GN=PSMC3	PSMC3						P30419	Glycylpeptide N-tetradecanoyltransferase 1 GN=NMT1	NMT1
					P17987	T-complex protein 1 subunit alpha GN=TCP1	TCP1						P02663	Alpha-S2-casein GN=CSN1S2	CSN1S2						Q5VT06	Centrosome-associated protein 350 GN=CEP350	CEP350
					H7C123	60S ribosomal protein L10 (Fragment) GN=RPL10	RPL10						P07864	L-lactate dehydrogenase C chain GN=LDHC	LDHC						Q96F86	Enhancer of mRNA-decapping protein 3 GN=EDC3	EDC3
					B4DUR8	T-complex protein 1 subunit gamma GN=CCT3	CCT3						Q9H6T3	RNA polymerase II-associated protein 3 GN=RPAP3	RPAP3						P17987	T-complex protein 1 subunit alpha GN=TCP1	TCP1
					O75369	Filamin-B GN=FLNB	FLNB						Q12931	Heat shock protein 75 kDa, mitochondrial GN=TRAP1	TRAP1						H7C123	60S ribosomal protein L10 (Fragment) GN=RPL10	RPL10
					Q5JTH9	RRP12-like protein GN=RRP12	RRP12						Q8N3C0	Activating signal cointegrator 1 complex subunit 3 GN=ASCC3	ASCC3						B4DUR8	T-complex protein 1 subunit gamma GN=CCT3	CCT3
					O15479	Melanoma-associated antigen B2 GN=MAGEB2	MAGEB2						P27694	Replication protein A 70 kDa DNA-binding subunit GN=RPA1	RPA1						O75369	Filamin-B GN=FLNB	FLNB
					Q96R06	Sperm-associated antigen 5 GN=SPAG5	SPAG5						Q8WVJ2	NudC domain-containing protein 2 GN=NUDCD2	NUDCD2						Q5JTH9	RRP12-like protein GN=RRP12	RRP12
					P51648	Fatty aldehyde dehydrogenase GN=ALDH3A2	ALDH3A2						Q8IYB3	Serine/arginine repetitive matrix protein 1 GN=SRRM1	SRRM1						O15479	Melanoma-associated antigen B2 GN=MAGEB2	MAGEB2
					E7EX17	Eukaryotic translation initiation factor 4B GN=EIF4B	EIF4B						H0YB56	Protein LYRIC (Fragment) GN=MTDH	MTDH						Q96R06	Sperm-associated antigen 5 GN=SPAG5	SPAG5
					O00303	Eukaryotic translation initiation factor 3 subunit F GN=EIF3F	EIF3F						F8WFC6	Large subunit GTPase 1 homolog GN=LSG1	LSG1						P08240	Signal recognition particle receptor subunit alpha GN=SRPRA	SRPRA
					P40763	Signal transducer and activator of transcription 3 GN=STAT3	STAT3						H0YHA7	60S ribosomal protein L18 (Fragment) GN=RPL18	RPL18						P51648	Fatty aldehyde dehydrogenase GN=ALDH3A2	ALDH3A2
					Q9Y5M8	Signal recognition particle receptor subunit beta GN=SRPRB	SRPRB						H7C367	Non-POU domain-containing octamer-binding protein (Fragment) GN=NONO	NONO						E7EX17	Eukaryotic translation initiation factor 4B GN=EIF4B	EIF4B
					Q9P2E9	Ribosome-binding protein 1 GN=RRBP1	RRBP1						F8VZJ2	Nascent polypeptide-associated complex subunit alpha GN=NACA	NACA						O00303	Eukaryotic translation initiation factor 3 subunit F GN=EIF3F	EIF3F
					Q86UE4	Protein LYRIC GN=MTDH	MTDH						Q92522	Histone H1x GN=H1FX	H1FX						P40763	Signal transducer and activator of transcription 3 GN=STAT3	STAT3
					O43865	Adenosylhomocysteinase 2 GN=AHCYL1	AHCYL1						E7EQV9	Ribosomal protein L15 (Fragment) GN=RPL15	RPL15						Q9Y5M8	Signal recognition particle receptor subunit beta GN=SRPRB	SRPRB
					Q96C19	EF-hand domain-containing protein D2 GN=EFHD2	EFHD2						Q9H082	Ras-related protein Rab-33B GN=RAB33B	RAB33B						Q9P2E9	Ribosome-binding protein 1 GN=RRBP1	RRBP1
					Q9UM82	Spermatogenesis-associated protein 2 GN=SPATA2	SPATA2						Q04837	Single-stranded DNA-binding protein, mitochondrial GN=SSBP1	SSBP1						Q86UE4	Protein LYRIC GN=MTDH	MTDH
					Q14677	Clathrin interactor 1 GN=CLINT1	CLINT1						C9JRZ6	MICOS complex subunit GN=CHCHD3	CHCHD3						O43865	Adenosylhomocysteinase 2 GN=AHCYL1	AHCYL1
					E9PG15	14-3-3 protein theta (Fragment) GN=YWHAQ	YWHAQ						P02668	Kappa-casein GN=CSN3	CSN3						Q96C19	EF-hand domain-containing protein D2 GN=EFHD2	EFHD2
					Q07820	Induced myeloid leukemia cell differentiation protein Mcl-1 GN=MCL1	MCL1						I3L303	40S ribosomal protein S15a GN=RPS15A	RPS15A						Q9UM82	Spermatogenesis-associated protein 2 GN=SPATA2	SPATA2
					Q5VT66	Mitochondrial amidoxime-reducing component 1 GN=MARC1	MARC1						Q07820	Induced myeloid leukemia cell differentiation protein Mcl-1 GN=MCL1	MCL1						Q14677	Clathrin interactor 1 GN=CLINT1	CLINT1
					P27797	Calreticulin GN=CALR	CALR						Q9H3P7	Golgi resident protein GCP60 GN=ACBD3	ACBD3						E9PG15	14-3-3 protein theta (Fragment) GN=YWHAQ	YWHAQ
					F6V6Z1	Mitochondrial amidoxime reducing component 2 GN=MARC2	MARC2						E9PP21	Cysteine and glycine-rich protein 1 GN=CSRP1	CSRP1						Q07820	Induced myeloid leukemia cell differentiation protein Mcl-1 GN=MCL1	MCL1
					Q86YZ3	Hornerin GN=HRNR	HRNR						H7C2W9	60S ribosomal protein L31 (Fragment) GN=RPL31	RPL31						Q5VT66	Mitochondrial amidoxime-reducing component 1 GN=MARC1	MARC1
					F5GZS6	4F2 cell-surface antigen heavy chain GN=SLC3A2	SLC3A2						H7C3T4	Peroxiredoxin-4 (Fragment) GN=PRDX4	PRDX4						P27797	Calreticulin GN=CALR	CALR
					E9PB90	Hexokinase-2 GN=HK2	HK2						Q02878	60S ribosomal protein L6 GN=RPL6	RPL6						F6V6Z1	Mitochondrial amidoxime reducing component 2 GN=MARC2	MARC2
					B5MDQ0	DNA excision repair protein ERCC-6-like GN=ERCC6L	ERCC6L						H0Y7B8	Golgin subfamily A member 2 (Fragment) GN=GOLGA2	GOLGA2						Q86YZ3	Hornerin GN=HRNR	HRNR
					Q92900	Regulator of nonsense transcripts 1 GN=UPF1	UPF1						D6RIV2	OCIA domain-containing protein 1 GN=OCIAD1	OCIAD1						F5GZS6	4F2 cell-surface antigen heavy chain GN=SLC3A2	SLC3A2
					Q9P0L0	Vesicle-associated membrane protein-associated protein A GN=VAPA	VAPA						Q7KZF4	Staphylococcal nuclease domain-containing protein 1 GN=SND1	SND1						E9PB90	Hexokinase-2 GN=HK2	HK2
					P10398	Serine/threonine-protein kinase A-Raf GN=ARAF	ARAF						I3L182	Serine/arginine repetitive matrix protein 2 (Fragment) GN=SRRM2	SRRM2						B5MDQ0	DNA excision repair protein ERCC-6-like GN=ERCC6L	ERCC6L
					Q9H089	Large subunit GTPase 1 homolog GN=LSG1	LSG1						O00571	ATP-dependent RNA helicase DDX3X GN=DDX3X	DDX3X						Q92900	Regulator of nonsense transcripts 1 GN=UPF1	UPF1
					Q96H55	Unconventional myosin-XIX GN=MYO19	MYO19						H3BQ34	Pyruvate kinase GN=PKM	PKM						Q9P0L0	Vesicle-associated membrane protein-associated protein A GN=VAPA	VAPA
					Q9BTE3	Mini-chromosome maintenance complex-binding protein GN=MCMBP	MCMBP														P10398	Serine/threonine-protein kinase A-Raf GN=ARAF	ARAF
					F1T0I1	Protein transport protein Sec16A GN=SEC16A	SEC16A														Q9H089	Large subunit GTPase 1 homolog GN=LSG1	LSG1
					P48444	Coatomer subunit delta GN=ARCN1	ARCN1														Q96H55	Unconventional myosin-XIX GN=MYO19	MYO19
					Q86TX2	Acyl-coenzyme A thioesterase 1 GN=ACOT1	ACOT1														Q9BTE3	Mini-chromosome maintenance complex-binding protein GN=MCMBP	MCMBP
					Q9NSE4	Isoleucine--tRNA ligase, mitochondrial GN=IARS2	IARS2														F1T0I1	Protein transport protein Sec16A GN=SEC16A	SEC16A
					P32119	Peroxiredoxin-2 GN=PRDX2	PRDX2														P48444	Coatomer subunit delta GN=ARCN1	ARCN1
					P59190	Ras-related protein Rab-15 GN=RAB15	RAB15														Q86TX2	Acyl-coenzyme A thioesterase 1 GN=ACOT1	ACOT1
					Q14684	Ribosomal RNA processing protein 1 homolog B GN=RRP1B	RRP1B														Q9NSE4	Isoleucine--tRNA ligase, mitochondrial GN=IARS2	IARS2
					Q9Y6Y8	SEC23-interacting protein GN=SEC23IP	SEC23IP														P32119	Peroxiredoxin-2 GN=PRDX2	PRDX2
					Q13492	Phosphatidylinositol-binding clathrin assembly protein GN=PICALM	PICALM														P59190	Ras-related protein Rab-15 GN=RAB15	RAB15
					P06576	ATP synthase subunit beta, mitochondrial GN=ATP5B	ATP5B														Q14684	Ribosomal RNA processing protein 1 homolog B GN=RRP1B	RRP1B
					P62820	Ras-related protein Rab-1A GN=RAB1A	RAB1A														Q9Y6Y8	SEC23-interacting protein GN=SEC23IP	SEC23IP
					Q14669	E3 ubiquitin-protein ligase TRIP12 GN=TRIP12	TRIP12														Q13492	Phosphatidylinositol-binding clathrin assembly protein GN=PICALM	PICALM
					O15427	Monocarboxylate transporter 4 GN=SLC16A3	SLC16A3														P06576	ATP synthase subunit beta, mitochondrial GN=ATP5B	ATP5B
					H7C433	Mitochondrial fission factor (Fragment) GN=MFF	MFF														P62820	Ras-related protein Rab-1A GN=RAB1A	RAB1A
					Q9Y679	Ancient ubiquitous protein 1 GN=AUP1	AUP1														Q14669	E3 ubiquitin-protein ligase TRIP12 GN=TRIP12	TRIP12
					Q15388	Mitochondrial import receptor subunit TOM20 homolog GN=TOMM20	TOMM20														O15427	Monocarboxylate transporter 4 GN=SLC16A3	SLC16A3
					A0A087WTT1	Polyadenylate-binding protein GN=PABPC1	PABPC1														H7C433	Mitochondrial fission factor (Fragment) GN=MFF	MFF
					F8W726	Ubiquitin-associated protein 2-like GN=UBAP2L	UBAP2L														Q9Y679	Ancient ubiquitous protein 1 GN=AUP1	AUP1
					Q96I63	ATP-dependent zinc metalloprotease YME1L1 GN=YME1L1	YME1L1														Q15388	Mitochondrial import receptor subunit TOM20 homolog GN=TOMM20	TOMM20
					Q9H078	Caseinolytic peptidase B protein homolog GN=CLPB	CLPB														A0A087WTT1	Polyadenylate-binding protein GN=PABPC1	PABPC1
					Q15390	Mitochondrial fission regulator 1 GN=MTFR1	MTFR1														F8W726	Ubiquitin-associated protein 2-like GN=UBAP2L	UBAP2L
					Q5VV42	Threonylcarbamoyladenosine tRNA methylthiotransferase GN=CDKAL1	CDKAL1														Q96I63	ATP-dependent zinc metalloprotease YME1L1 GN=YME1L1	YME1L1
					Q9UH62	Armadillo repeat-containing X-linked protein 3 GN=ARMCX3	ARMCX3														Q9H078	Caseinolytic peptidase B protein homolog GN=CLPB	CLPB
					Q9UBM7	7-dehydrocholesterol reductase GN=DHCR7	DHCR7														Q15390	Mitochondrial fission regulator 1 GN=MTFR1	MTFR1
					E9PLD2	Mitochondrial fission regulator 1-like GN=MTFR1L	MTFR1L														Q5VV42	Threonylcarbamoyladenosine tRNA methylthiotransferase GN=CDKAL1	CDKAL1
					I6LPK7	Apoptosis regulator BAX GN=BAX	BAX														Q9UH62	Armadillo repeat-containing X-linked protein 3 GN=ARMCX3	ARMCX3
					Q9GZY8	Mitochondrial fission factor GN=MFF	MFF														Q9UBM7	7-dehydrocholesterol reductase GN=DHCR7	DHCR7
					Q13596	Sorting nexin-1 GN=SNX1	SNX1														E9PLD2	Mitochondrial fission regulator 1-like GN=MTFR1L	MTFR1L
					Q8WVJ2	NudC domain-containing protein 2 GN=NUDCD2	NUDCD2														I6LPK7	Apoptosis regulator BAX GN=BAX	BAX
					B8ZZL8	10 kDa heat shock protein, mitochondrial GN=HSPE1	HSPE1														Q86UP2	Kinectin GN=KTN1	KTN1
					P04150	Glucocorticoid receptor GN=NR3C1	NR3C1														Q9GZY8	Mitochondrial fission factor GN=MFF	MFF
					Q9HBM0	Vezatin GN=VEZT	VEZT														Q13596	Sorting nexin-1 GN=SNX1	SNX1
					Q9BQE5	Apolipoprotein L2 GN=APOL2	APOL2														Q8WVJ2	NudC domain-containing protein 2 GN=NUDCD2	NUDCD2
					P46060	Ran GTPase-activating protein 1 GN=RANGAP1	RANGAP1														B8ZZL8	10 kDa heat shock protein, mitochondrial GN=HSPE1	HSPE1
					A0A0A0MSK5	Torsin-1A-interacting protein 1 GN=TOR1AIP1	TOR1AIP1														P04150	Glucocorticoid receptor GN=NR3C1	NR3C1
					G3V1B3	60S ribosomal protein L21 GN=RPL21	RPL21														Q9HBM0	Vezatin GN=VEZT	VEZT
					Q13177	Serine/threonine-protein kinase PAK 2 GN=PAK2	PAK2														Q9BQE5	Apolipoprotein L2 GN=APOL2	APOL2
					P31689	DnaJ homolog subfamily A member 1 GN=DNAJA1	DNAJA1														P46060	Ran GTPase-activating protein 1 GN=RANGAP1	RANGAP1
					Q9Y2Z0	Protein SGT1 homolog GN=SUGT1	SUGT1														A0A0A0MSK5	Torsin-1A-interacting protein 1 GN=TOR1AIP1	TOR1AIP1
					H0YN88	40S ribosomal protein S17 GN=RPS17	RPS17														G3V1B3	60S ribosomal protein L21 GN=RPL21	RPL21
					Q16658	Fascin GN=FSCN1	FSCN1														Q13177	Serine/threonine-protein kinase PAK 2 GN=PAK2	PAK2
					Q9H2G2	STE20-like serine/threonine-protein kinase GN=SLK	SLK														P31689	DnaJ homolog subfamily A member 1 GN=DNAJA1	DNAJA1
					E5RI99	60S ribosomal protein L30 (Fragment) GN=RPL30	RPL30														Q9Y2Z0	Protein SGT1 homolog GN=SUGT1	SUGT1
					Q15393	Splicing factor 3B subunit 3 GN=SF3B3	SF3B3														H0YN88	40S ribosomal protein S17 GN=RPS17	RPS17
					P35606	Coatomer subunit beta' GN=COPB2	COPB2														Q16658	Fascin GN=FSCN1	FSCN1
					P35221	Catenin alpha-1 GN=CTNNA1	CTNNA1														Q9H2G2	STE20-like serine/threonine-protein kinase GN=SLK	SLK
					Q8NBU5	ATPase family AAA domain-containing protein 1 GN=ATAD1	ATAD1														E5RI99	60S ribosomal protein L30 (Fragment) GN=RPL30	RPL30
					Q9Y6B6	GTP-binding protein SAR1b GN=SAR1B	SAR1B														Q15393	Splicing factor 3B subunit 3 GN=SF3B3	SF3B3
					C9J931	GTP-binding protein Rheb GN=RHEB	RHEB														P35606	Coatomer subunit beta' GN=COPB2	COPB2
					Q14678	KN motif and ankyrin repeat domain-containing protein 1 GN=KANK1	KANK1														P35221	Catenin alpha-1 GN=CTNNA1	CTNNA1
					D6RIA5	Disabled homolog 2 (Fragment) GN=DAB2	DAB2														Q8NBU5	ATPase family AAA domain-containing protein 1 GN=ATAD1	ATAD1
					O43615	Mitochondrial import inner membrane translocase subunit TIM44 GN=TIMM44	TIMM44														Q9Y6B6	GTP-binding protein SAR1b GN=SAR1B	SAR1B
					P53396	ATP-citrate synthase GN=ACLY	ACLY														C9J931	GTP-binding protein Rheb GN=RHEB	RHEB
					K7EKQ2	Hsp90 co-chaperone Cdc37 (Fragment) GN=CDC37	CDC37														Q14678	KN motif and ankyrin repeat domain-containing protein 1 GN=KANK1	KANK1
					Q9NX40	OCIA domain-containing protein 1 GN=OCIAD1	OCIAD1														D6RIA5	Disabled homolog 2 (Fragment) GN=DAB2	DAB2
					Q92665	28S ribosomal protein S31, mitochondrial GN=MRPS31	MRPS31														P05556	Integrin beta-1 GN=ITGB1	ITGB1
					P38117	Electron transfer flavoprotein subunit beta GN=ETFB	ETFB														O43615	Mitochondrial import inner membrane translocase subunit TIM44 GN=TIMM44	TIMM44
					Q5RI18	Heterogeneous nuclear ribonucleoprotein U (Fragment) GN=HNRNPU	HNRNPU														P53396	ATP-citrate synthase GN=ACLY	ACLY
					Q8IWB9	Testis-expressed protein 2 GN=TEX2	TEX2														K7EKQ2	Hsp90 co-chaperone Cdc37 (Fragment) GN=CDC37	CDC37
					Q03252	Lamin-B2 GN=LMNB2	LMNB2														Q9NX40	OCIA domain-containing protein 1 GN=OCIAD1	OCIAD1
					F5H479	Ragulator complex protein LAMTOR1 GN=LAMTOR1	LAMTOR1														Q92665	28S ribosomal protein S31, mitochondrial GN=MRPS31	MRPS31
					I3L3P7	40S ribosomal protein S15a GN=RPS15A	RPS15A														P38117	Electron transfer flavoprotein subunit beta GN=ETFB	ETFB
					Q9BY44	Eukaryotic translation initiation factor 2A GN=EIF2A	EIF2A														Q5RI18	Heterogeneous nuclear ribonucleoprotein U (Fragment) GN=HNRNPU	HNRNPU
					P06493	Cyclin-dependent kinase 1 GN=CDK1	CDK1														Q8IWB9	Testis-expressed protein 2 GN=TEX2	TEX2
					H7C5W9	Sarcoplasmic/endoplasmic reticulum calcium ATPase 2 (Fragment) GN=ATP2A2	ATP2A2														Q03252	Lamin-B2 GN=LMNB2	LMNB2
					Q99615	DnaJ homolog subfamily C member 7 GN=DNAJC7	DNAJC7														F5H479	Ragulator complex protein LAMTOR1 GN=LAMTOR1	LAMTOR1
					K7ES69	Calponin-2 GN=CNN2	CNN2														I3L3P7	40S ribosomal protein S15a GN=RPS15A	RPS15A
					P13010	X-ray repair cross-complementing protein 5 GN=XRCC5	XRCC5														Q9BY44	Eukaryotic translation initiation factor 2A GN=EIF2A	EIF2A
					O95487	Protein transport protein Sec24B GN=SEC24B	SEC24B														P06493	Cyclin-dependent kinase 1 GN=CDK1	CDK1
					O00443	Phosphatidylinositol 4-phosphate 3-kinase C2 domain-containing subunit alpha GN=PIK3C2A	PIK3C2A														H7C5W9	Sarcoplasmic/endoplasmic reticulum calcium ATPase 2 (Fragment) GN=ATP2A2	ATP2A2
					Q8NE71	ATP-binding cassette sub-family F member 1 GN=ABCF1	ABCF1														Q99615	DnaJ homolog subfamily C member 7 GN=DNAJC7	DNAJC7
					O60271	C-Jun-amino-terminal kinase-interacting protein 4 GN=SPAG9	SPAG9														K7ES69	Calponin-2 GN=CNN2	CNN2
					P39687	Acidic leucine-rich nuclear phosphoprotein 32 family member A GN=ANP32A	ANP32A														P13010	X-ray repair cross-complementing protein 5 GN=XRCC5	XRCC5
					G3V148	RING finger protein 121 GN=RNF121	RNF121														O95487	Protein transport protein Sec24B GN=SEC24B	SEC24B
					P61313	60S ribosomal protein L15 GN=RPL15	RPL15														O00443	Phosphatidylinositol 4-phosphate 3-kinase C2 domain-containing subunit alpha GN=PIK3C2A	PIK3C2A
					Q5HYI8	Rab-like protein 3 GN=RABL3	RABL3														Q8NE71	ATP-binding cassette sub-family F member 1 GN=ABCF1	ABCF1
					B5MCR8	Solute carrier family 30 (Zinc transporter), member 6, isoform CRA_b GN=SLC30A6	SLC30A6														Q86XL3	Ankyrin repeat and LEM domain-containing protein 2 GN=ANKLE2	ANKLE2
					P39748	Flap endonuclease 1 GN=FEN1	FEN1														O60271	C-Jun-amino-terminal kinase-interacting protein 4 GN=SPAG9	SPAG9
					Q9Y5K6	CD2-associated protein GN=CD2AP	CD2AP														P39687	Acidic leucine-rich nuclear phosphoprotein 32 family member A GN=ANP32A	ANP32A
					Q5HYI7	Metaxin-3 GN=MTX3	MTX3														G3V148	RING finger protein 121 GN=RNF121	RNF121
					P62906	60S ribosomal protein L10a GN=RPL10A	RPL10A														P61313	60S ribosomal protein L15 GN=RPL15	RPL15
					Q96N67	Dedicator of cytokinesis protein 7 GN=DOCK7	DOCK7														Q5HYI8	Rab-like protein 3 GN=RABL3	RABL3
					A0A087X0K9	Tight junction protein ZO-1 GN=TJP1	TJP1														B5MCR8	Solute carrier family 30 (Zinc transporter), member 6, isoform CRA_b GN=SLC30A6	SLC30A6
					P34897	Serine hydroxymethyltransferase, mitochondrial GN=SHMT2	SHMT2														P39748	Flap endonuclease 1 GN=FEN1	FEN1
					Q5TDG9	DnaJ (Hsp40) homolog, subfamily C, member 16, isoform CRA_a GN=DNAJC16	DNAJC16														Q9Y5K6	CD2-associated protein GN=CD2AP	CD2AP
					P31948	Stress-induced-phosphoprotein 1 GN=STIP1	STIP1														Q5HYI7	Metaxin-3 GN=MTX3	MTX3
					O60749	Sorting nexin-2 GN=SNX2	SNX2														P62906	60S ribosomal protein L10a GN=RPL10A	RPL10A
					K7ERG1	Septin-9 (Fragment) GN=SEPT9	SEPT9														Q96N67	Dedicator of cytokinesis protein 7 GN=DOCK7	DOCK7
					G3V414	Protein angel homolog 1 GN=ANGEL1	ANGEL1														A0A087X0K9	Tight junction protein ZO-1 GN=TJP1	TJP1
					P08133	Annexin A6 GN=ANXA6	ANXA6														Q12772	Sterol regulatory element-binding protein 2 GN=SREBF2	SREBF2
					C9JMV5	Importin-5 (Fragment) GN=IPO5	IPO5														P34897	Serine hydroxymethyltransferase, mitochondrial GN=SHMT2	SHMT2
					Q8TEY7	Ubiquitin carboxyl-terminal hydrolase 33 GN=USP33	USP33														Q5TDG9	DnaJ (Hsp40) homolog, subfamily C, member 16, isoform CRA_a GN=DNAJC16	DNAJC16
					Q96HY6	DDRGK domain-containing protein 1 GN=DDRGK1	DDRGK1														P31948	Stress-induced-phosphoprotein 1 GN=STIP1	STIP1
					H0YLU7	Electron transfer flavoprotein subunit alpha, mitochondrial (Fragment) GN=ETFA	ETFA														O60749	Sorting nexin-2 GN=SNX2	SNX2
					Q8TAT6	Nuclear protein localization protein 4 homolog GN=NPLOC4	NPLOC4														K7ERG1	Septin-9 (Fragment) GN=SEPT9	SEPT9
					Q9Y3P4	Rhomboid domain-containing protein 3 GN=RHBDD3	RHBDD3														G3V414	Protein angel homolog 1 GN=ANGEL1	ANGEL1
					P43121	Cell surface glycoprotein MUC18 GN=MCAM	MCAM														P08133	Annexin A6 GN=ANXA6	ANXA6
					S4R3V3	YTH domain-containing family protein 2 (Fragment) GN=YTHDF2	YTHDF2														C9JMV5	Importin-5 (Fragment) GN=IPO5	IPO5
					Q9NX47	E3 ubiquitin-protein ligase MARCH5 GN=MARCH5	MARCH5														Q8TEY7	Ubiquitin carboxyl-terminal hydrolase 33 GN=USP33	USP33
					Q96CS3	FAS-associated factor 2 GN=FAF2	FAF2														Q96HY6	DDRGK domain-containing protein 1 GN=DDRGK1	DDRGK1
					O14641	Segment polarity protein dishevelled homolog DVL-2 GN=DVL2	DVL2														H0YLU7	Electron transfer flavoprotein subunit alpha, mitochondrial (Fragment) GN=ETFA	ETFA
					P62318	Small nuclear ribonucleoprotein Sm D3 GN=SNRPD3	SNRPD3														Q8TAT6	Nuclear protein localization protein 4 homolog GN=NPLOC4	NPLOC4
					A0A087X260	TAR DNA-binding protein 43 GN=TARDBP	TARDBP														Q9Y3P4	Rhomboid domain-containing protein 3 GN=RHBDD3	RHBDD3
					O95573	Long-chain-fatty-acid--CoA ligase 3 GN=ACSL3	ACSL3														P43121	Cell surface glycoprotein MUC18 GN=MCAM	MCAM
					P53365	Arfaptin-2 GN=ARFIP2	ARFIP2														S4R3V3	YTH domain-containing family protein 2 (Fragment) GN=YTHDF2	YTHDF2
					F2Z2K0	NSFL1 cofactor p47 GN=NSFL1C	NSFL1C														Q9NX47	E3 ubiquitin-protein ligase MARCH5 GN=MARCH5	MARCH5
					Q8NDI1	EH domain-binding protein 1 GN=EHBP1	EHBP1														Q96CS3	FAS-associated factor 2 GN=FAF2	FAF2
					Q14789	Golgin subfamily B member 1 GN=GOLGB1	GOLGB1														O14641	Segment polarity protein dishevelled homolog DVL-2 GN=DVL2	DVL2
					Q15042	Rab3 GTPase-activating protein catalytic subunit GN=RAB3GAP1	RAB3GAP1														P62318	Small nuclear ribonucleoprotein Sm D3 GN=SNRPD3	SNRPD3
					Q9Y4P8	WD repeat domain phosphoinositide-interacting protein 2 GN=WIPI2	WIPI2														A0A087X260	TAR DNA-binding protein 43 GN=TARDBP	TARDBP
					P61326	Protein mago nashi homolog GN=MAGOH	MAGOH														O95573	Long-chain-fatty-acid--CoA ligase 3 GN=ACSL3	ACSL3
					H0YCY7	Ribonucleoside-diphosphate reductase (Fragment) GN=RRM1	RRM1														P53365	Arfaptin-2 GN=ARFIP2	ARFIP2
					B5MCT8	40S ribosomal protein S9 GN=RPS9	RPS9														F2Z2K0	NSFL1 cofactor p47 GN=NSFL1C	NSFL1C
					H7C125	Ras-related protein Rab-2A (Fragment) GN=RAB2A	RAB2A														Q8NDI1	EH domain-binding protein 1 GN=EHBP1	EHBP1
					A0A0A0MTB8	WD repeat-containing protein 36 GN=WDR36	WDR36														Q14789	Golgin subfamily B member 1 GN=GOLGB1	GOLGB1
					A0A087X215	Basigin GN=BSG	BSG														Q15042	Rab3 GTPase-activating protein catalytic subunit GN=RAB3GAP1	RAB3GAP1
					E9PCA1	T-complex protein 1 subunit epsilon GN=CCT5	CCT5														Q9Y4P8	WD repeat domain phosphoinositide-interacting protein 2 GN=WIPI2	WIPI2
					K7EMD0	Proteasome activator complex subunit 3 (Fragment) GN=PSME3	PSME3														P61326	Protein mago nashi homolog GN=MAGOH	MAGOH
					P62273	40S ribosomal protein S29 GN=RPS29	RPS29														H0YCY7	Ribonucleoside-diphosphate reductase (Fragment) GN=RRM1	RRM1
					P78381	UDP-galactose translocator GN=SLC35A2	SLC35A2														P46777	60S ribosomal protein L5 GN=RPL5	RPL5
					G3V1B6	MICOS complex subunit MIC26 GN=APOO	APOO														B5MCT8	40S ribosomal protein S9 GN=RPS9	RPS9
					E5RH59	Eukaryotic translation initiation factor 3 subunit H GN=EIF3H	EIF3H														H7C125	Ras-related protein Rab-2A (Fragment) GN=RAB2A	RAB2A
					P53701	Cytochrome c-type heme lyase GN=HCCS	HCCS														A0A0A0MTB8	WD repeat-containing protein 36 GN=WDR36	WDR36
					B1AHC9	X-ray repair cross-complementing protein 6 GN=XRCC6	XRCC6														A0A087X215	Basigin GN=BSG	BSG
					Q96KB5	Lymphokine-activated killer T-cell-originated protein kinase GN=PBK	PBK														E9PCA1	T-complex protein 1 subunit epsilon GN=CCT5	CCT5
					B3KR00	AMSH-like protease GN=STAMBPL1	STAMBPL1														G8JLK1	Vesicle transport protein USE1 GN=USE1	USE1
					C9JH18	PERQ amino acid-rich with GYF domain-containing protein 2 (Fragment) GN=GIGYF2	GIGYF2														K7EMD0	Proteasome activator complex subunit 3 (Fragment) GN=PSME3	PSME3
					P62913	60S ribosomal protein L11 GN=RPL11	RPL11														P62273	40S ribosomal protein S29 GN=RPS29	RPS29
					Q9Y3L5	Ras-related protein Rap-2c GN=RAP2C	RAP2C														O95373	Importin-7 GN=IPO7	IPO7
					Q9NR30	Nucleolar RNA helicase 2 GN=DDX21	DDX21														P78381	UDP-galactose translocator GN=SLC35A2	SLC35A2
					P35658	Nuclear pore complex protein Nup214 GN=NUP214	NUP214														G3V1B6	MICOS complex subunit MIC26 GN=APOO	APOO
					H0YJW3	Alpha-actinin-1 (Fragment) GN=ACTN1	ACTN1														Q96S66	Chloride channel CLIC-like protein 1 GN=CLCC1	CLCC1
					M0R0Z0	RuvB-like helicase GN=RUVBL2	RUVBL2														E5RH59	Eukaryotic translation initiation factor 3 subunit H GN=EIF3H	EIF3H
					E7EST3	Tetratricopeptide repeat protein 9C GN=TTC9C	TTC9C														P53701	Cytochrome c-type heme lyase GN=HCCS	HCCS
					P04181	Ornithine aminotransferase, mitochondrial GN=OAT	OAT														B1AHC9	X-ray repair cross-complementing protein 6 GN=XRCC6	XRCC6
					P78318	Immunoglobulin-binding protein 1 GN=IGBP1	IGBP1														Q92522	Histone H1x GN=H1FX	H1FX
					E9PP21	Cysteine and glycine-rich protein 1 GN=CSRP1	CSRP1														Q96KB5	Lymphokine-activated killer T-cell-originated protein kinase GN=PBK	PBK
					P63220	40S ribosomal protein S21 GN=RPS21	RPS21														B3KR00	AMSH-like protease GN=STAMBPL1	STAMBPL1
					P55010	Eukaryotic translation initiation factor 5 GN=EIF5	EIF5														C9JH18	PERQ amino acid-rich with GYF domain-containing protein 2 (Fragment) GN=GIGYF2	GIGYF2
					J3QKY4	Proline-rich protein 11 (Fragment) GN=PRR11	PRR11														P62913	60S ribosomal protein L11 GN=RPL11	RPL11
					A6NFX8	ADP-sugar pyrophosphatase GN=NUDT5	NUDT5														Q9Y3L5	Ras-related protein Rap-2c GN=RAP2C	RAP2C
					O43242	26S proteasome non-ATPase regulatory subunit 3 GN=PSMD3	PSMD3														Q9NR30	Nucleolar RNA helicase 2 GN=DDX21	DDX21
					Q8WVM8	Sec1 family domain-containing protein 1 GN=SCFD1	SCFD1														P35658	Nuclear pore complex protein Nup214 GN=NUP214	NUP214
					Q96MW1	Coiled-coil domain-containing protein 43 GN=CCDC43	CCDC43														H0YJW3	Alpha-actinin-1 (Fragment) GN=ACTN1	ACTN1
					H0Y7Y8	AT-rich interactive domain-containing protein 4B (Fragment) GN=ARID4B	ARID4B														M0R0Z0	RuvB-like helicase GN=RUVBL2	RUVBL2
					Q9H223	EH domain-containing protein 4 GN=EHD4	EHD4														E7EST3	Tetratricopeptide repeat protein 9C GN=TTC9C	TTC9C
					O95486	Protein transport protein Sec24A GN=SEC24A	SEC24A														P04181	Ornithine aminotransferase, mitochondrial GN=OAT	OAT
					Q13263	Transcription intermediary factor 1-beta GN=TRIM28	TRIM28														P78318	Immunoglobulin-binding protein 1 GN=IGBP1	IGBP1
					Q9BU76	Multiple myeloma tumor-associated protein 2 GN=MMTAG2	MMTAG2														E9PP21	Cysteine and glycine-rich protein 1 GN=CSRP1	CSRP1
					P25398	40S ribosomal protein S12 GN=RPS12	RPS12														P63220	40S ribosomal protein S21 GN=RPS21	RPS21
					O95816	BAG family molecular chaperone regulator 2 GN=BAG2	BAG2														P55010	Eukaryotic translation initiation factor 5 GN=EIF5	EIF5
					H0YMW2	A-kinase anchor protein 13 (Fragment) GN=AKAP13	AKAP13														J3QKY4	Proline-rich protein 11 (Fragment) GN=PRR11	PRR11
					D6RA93	Condensin complex subunit 3 GN=NCAPG	NCAPG														A6NFX8	ADP-sugar pyrophosphatase GN=NUDT5	NUDT5
					Q92973	Transportin-1 GN=TNPO1	TNPO1														O43242	26S proteasome non-ATPase regulatory subunit 3 GN=PSMD3	PSMD3
					A0A0C4DG51	Calcium-independent phospholipase A2-gamma (Fragment) GN=PNPLA8	PNPLA8														Q8WVM8	Sec1 family domain-containing protein 1 GN=SCFD1	SCFD1
					Q8NAN2	Mitoguardin 1 GN=MIGA1	MIGA1														Q96MW1	Coiled-coil domain-containing protein 43 GN=CCDC43	CCDC43
					Q5VY60	HAUS augmin-like complex subunit 6 GN=HAUS6	HAUS6														H0Y7Y8	AT-rich interactive domain-containing protein 4B (Fragment) GN=ARID4B	ARID4B
					O00487	26S proteasome non-ATPase regulatory subunit 14 GN=PSMD14	PSMD14														Q9H223	EH domain-containing protein 4 GN=EHD4	EHD4
					J3KTL2	Serine/arginine-rich-splicing factor 1 GN=SRSF1	SRSF1														O95486	Protein transport protein Sec24A GN=SEC24A	SEC24A
					P05534	HLA class I histocompatibility antigen, A-24 alpha chain GN=HLA-A	HLA-A														Q13263	Transcription intermediary factor 1-beta GN=TRIM28	TRIM28
					A0A0J9YYL3	Poly(U)-binding-splicing factor PUF60 (Fragment) GN=PUF60	PUF60														Q9BU76	Multiple myeloma tumor-associated protein 2 GN=MMTAG2	MMTAG2
					H0YCI4	Nucleosome assembly protein 1-like 4 (Fragment) GN=NAP1L4	NAP1L4														P25398	40S ribosomal protein S12 GN=RPS12	RPS12
					P07741	Adenine phosphoribosyltransferase GN=APRT	APRT														O95816	BAG family molecular chaperone regulator 2 GN=BAG2	BAG2
					Q86TB9	Protein PAT1 homolog 1 GN=PATL1	PATL1														H0YMW2	A-kinase anchor protein 13 (Fragment) GN=AKAP13	AKAP13
					P50542	Peroxisomal targeting signal 1 receptor GN=PEX5	PEX5														D6RA93	Condensin complex subunit 3 GN=NCAPG	NCAPG
					H7C189	Ubiquitin carboxyl-terminal hydrolase 4 (Fragment) GN=USP4	USP4														Q92973	Transportin-1 GN=TNPO1	TNPO1
					P17980	26S protease regulatory subunit 6A GN=PSMC3	PSMC3														A0A0C4DG51	Calcium-independent phospholipase A2-gamma (Fragment) GN=PNPLA8	PNPLA8
					O15235	28S ribosomal protein S12, mitochondrial GN=MRPS12	MRPS12														Q8NAN2	Mitoguardin 1 GN=MIGA1	MIGA1
					Q8NDH2	Coiled-coil domain-containing protein 168 GN=CCDC168	CCDC168														Q9Y2X3	Nucleolar protein 58 GN=NOP58	NOP58
					H9KVA9	Lys-63-specific deubiquitinase BRCC36 GN=BRCC3	BRCC3														Q5VY60	HAUS augmin-like complex subunit 6 GN=HAUS6	HAUS6
					A6PVX3	26S proteasome non-ATPase regulatory subunit 4 (Fragment) GN=PSMD4	PSMD4														O00487	26S proteasome non-ATPase regulatory subunit 14 GN=PSMD14	PSMD14
					Q71UM5	40S ribosomal protein S27-like GN=RPS27L	RPS27L														J3KTL2	Serine/arginine-rich-splicing factor 1 GN=SRSF1	SRSF1
					Q14318	Peptidyl-prolyl cis-trans isomerase FKBP8 GN=FKBP8	FKBP8														P05534	HLA class I histocompatibility antigen, A-24 alpha chain GN=HLA-A	HLA-A
					E9PB61	THO complex subunit 4 GN=ALYREF	ALYREF														A0A0J9YYL3	Poly(U)-binding-splicing factor PUF60 (Fragment) GN=PUF60	PUF60
					Q15181	Inorganic pyrophosphatase GN=PPA1	PPA1														H0YCI4	Nucleosome assembly protein 1-like 4 (Fragment) GN=NAP1L4	NAP1L4
					P62314	Small nuclear ribonucleoprotein Sm D1 GN=SNRPD1	SNRPD1														P53621	Coatomer subunit alpha GN=COPA	COPA
					Q96JH7	Deubiquitinating protein VCIP135 GN=VCPIP1	VCPIP1														P07741	Adenine phosphoribosyltransferase GN=APRT	APRT
					Q99460	26S proteasome non-ATPase regulatory subunit 1 GN=PSMD1	PSMD1														Q86TB9	Protein PAT1 homolog 1 GN=PATL1	PATL1
					Q9H6L5	Reticulophagy receptor FAM134B GN=FAM134B	FAM134B														P50542	Peroxisomal targeting signal 1 receptor GN=PEX5	PEX5
					G3V5I4	Dynein light chain 1, axonemal (Fragment) GN=DNAL1	DNAL1														H7C189	Ubiquitin carboxyl-terminal hydrolase 4 (Fragment) GN=USP4	USP4
					Q9UJY4	ADP-ribosylation factor-binding protein GGA2 GN=GGA2	GGA2														P17980	26S protease regulatory subunit 6A GN=PSMC3	PSMC3
					Q01968	Inositol polyphosphate 5-phosphatase OCRL-1 GN=OCRL	OCRL														O15235	28S ribosomal protein S12, mitochondrial GN=MRPS12	MRPS12
					O75179	Ankyrin repeat domain-containing protein 17 GN=ANKRD17	ANKRD17														Q8NDH2	Coiled-coil domain-containing protein 168 GN=CCDC168	CCDC168
					O95721	Synaptosomal-associated protein 29 GN=SNAP29	SNAP29														H9KVA9	Lys-63-specific deubiquitinase BRCC36 GN=BRCC3	BRCC3
					F8VQQ8	Ubiquitin-conjugating enzyme E2 N GN=UBE2N	UBE2N														A6PVX3	26S proteasome non-ATPase regulatory subunit 4 (Fragment) GN=PSMD4	PSMD4
					O15498	Synaptobrevin homolog YKT6 GN=YKT6	YKT6														Q71UM5	40S ribosomal protein S27-like GN=RPS27L	RPS27L
					O43399	Tumor protein D54 GN=TPD52L2	TPD52L2														Q14318	Peptidyl-prolyl cis-trans isomerase FKBP8 GN=FKBP8	FKBP8
					Q9Y4W6	AFG3-like protein 2 GN=AFG3L2	AFG3L2														E9PB61	THO complex subunit 4 GN=ALYREF	ALYREF
					K7ELT4	Monocarboxylate transporter 8 (Fragment) GN=SLC16A2	SLC16A2														Q15181	Inorganic pyrophosphatase GN=PPA1	PPA1
					Q15125	3-beta-hydroxysteroid-Delta(8),Delta(7)-isomerase GN=EBP	EBP														P62314	Small nuclear ribonucleoprotein Sm D1 GN=SNRPD1	SNRPD1
					O60566	Mitotic checkpoint serine/threonine-protein kinase BUB1 beta GN=BUB1B	BUB1B														O76031	ATP-dependent Clp protease ATP-binding subunit clpX-like, mitochondrial GN=CLPX	CLPX
					Q9H2M9	Rab3 GTPase-activating protein non-catalytic subunit GN=RAB3GAP2	RAB3GAP2														Q96JH7	Deubiquitinating protein VCIP135 GN=VCPIP1	VCPIP1
					B1AK88	Capping protein (Actin filament) muscle Z-line, beta, isoform CRA_d GN=CAPZB	CAPZB														Q99460	26S proteasome non-ATPase regulatory subunit 1 GN=PSMD1	PSMD1
					P21912	Succinate dehydrogenase [ubiquinone] iron-sulfur subunit, mitochondrial GN=SDHB	SDHB														Q9H6L5	Reticulophagy receptor FAM134B GN=FAM134B	FAM134B
					Q9NRG9	Aladin GN=AAAS	AAAS														G3V5I4	Dynein light chain 1, axonemal (Fragment) GN=DNAL1	DNAL1
					Q96RL7	Vacuolar protein sorting-associated protein 13A GN=VPS13A	VPS13A														Q9UJY4	ADP-ribosylation factor-binding protein GGA2 GN=GGA2	GGA2
					E9PIQ7	HCLS1-associated protein X-1 GN=HAX1	HAX1														Q01968	Inositol polyphosphate 5-phosphatase OCRL-1 GN=OCRL	OCRL
					A0A0C4DFR6	Protein SEC13 homolog GN=SEC13	SEC13														O75179	Ankyrin repeat domain-containing protein 17 GN=ANKRD17	ANKRD17
					Q9Y263	Phospholipase A-2-activating protein GN=PLAA	PLAA														O95721	Synaptosomal-associated protein 29 GN=SNAP29	SNAP29
					P38606	V-type proton ATPase catalytic subunit A GN=ATP6V1A	ATP6V1A														F8VQQ8	Ubiquitin-conjugating enzyme E2 N GN=UBE2N	UBE2N
					O14929	Histone acetyltransferase type B catalytic subunit GN=HAT1	HAT1														O15498	Synaptobrevin homolog YKT6 GN=YKT6	YKT6
					C9JTT8	BET1 homolog GN=BET1	BET1														O43399	Tumor protein D54 GN=TPD52L2	TPD52L2
					F8WEG2	Golgi reassembly-stacking protein 2 GN=GORASP2	GORASP2														Q9Y4W6	AFG3-like protein 2 GN=AFG3L2	AFG3L2
					A0A1B0GUW6	Uncharacterized protein GN=LOC107983988	LOC107983988														K7ELT4	Monocarboxylate transporter 8 (Fragment) GN=SLC16A2	SLC16A2
					D2CGD1	Fibroblast growth factor receptor GN=FGFR2	FGFR2														Q15125	3-beta-hydroxysteroid-Delta(8),Delta(7)-isomerase GN=EBP	EBP
					Q6P995	Protein FAM171B GN=FAM171B	FAM171B														O60566	Mitotic checkpoint serine/threonine-protein kinase BUB1 beta GN=BUB1B	BUB1B
					Q96AG3	Solute carrier family 25 member 46 GN=SLC25A46	SLC25A46														Q9H2M9	Rab3 GTPase-activating protein non-catalytic subunit GN=RAB3GAP2	RAB3GAP2
					P26639	Threonine--tRNA ligase, cytoplasmic GN=TARS	TARS														B1AK88	Capping protein (Actin filament) muscle Z-line, beta, isoform CRA_d GN=CAPZB	CAPZB
					Q9P0V3	SH3 domain-binding protein 4 GN=SH3BP4	SH3BP4														P21912	Succinate dehydrogenase [ubiquinone] iron-sulfur subunit, mitochondrial GN=SDHB	SDHB
					Q8IZV5	Retinol dehydrogenase 10 GN=RDH10	RDH10														Q9NRG9	Aladin GN=AAAS	AAAS
					E5RGA2	Eukaryotic translation initiation factor 3 subunit E GN=EIF3E	EIF3E														Q96RL7	Vacuolar protein sorting-associated protein 13A GN=VPS13A	VPS13A
					Q8TBA6	Golgin subfamily A member 5 GN=GOLGA5	GOLGA5														E9PIQ7	HCLS1-associated protein X-1 GN=HAX1	HAX1
					C9JUG7	F-actin-capping protein subunit alpha-2 GN=CAPZA2	CAPZA2														A0A0C4DFR6	Protein SEC13 homolog GN=SEC13	SEC13
					B1AKL4	Eukaryotic translation initiation factor 4E transporter GN=EIF4ENIF1	EIF4ENIF1														Q9Y263	Phospholipase A-2-activating protein GN=PLAA	PLAA
					Q5T749	Keratinocyte proline-rich protein GN=KPRP	KPRP														P38606	V-type proton ATPase catalytic subunit A GN=ATP6V1A	ATP6V1A
					Q9UH65	Switch-associated protein 70 GN=SWAP70	SWAP70														O14929	Histone acetyltransferase type B catalytic subunit GN=HAT1	HAT1
					Q8TD55	Pleckstrin homology domain-containing family O member 2 GN=PLEKHO2	PLEKHO2														C9JTT8	BET1 homolog GN=BET1	BET1
					Q03113	Guanine nucleotide-binding protein subunit alpha-12 GN=GNA12	GNA12														F8WEG2	Golgi reassembly-stacking protein 2 GN=GORASP2	GORASP2
					E7EUI8	Glucose-6-phosphate 1-dehydrogenase (Fragment) GN=G6PD	G6PD														A0A1B0GUW6	Uncharacterized protein GN=LOC107983988	LOC107983988
					J3QLU9	Receptor protein-tyrosine kinase GN=ERBB2	ERBB2														D2CGD1	Fibroblast growth factor receptor GN=FGFR2	FGFR2
					E7EMD0	NADPH--cytochrome P450 reductase GN=POR	POR														Q6P995	Protein FAM171B GN=FAM171B	FAM171B
					Q5QPN9	Acyl-protein thioesterase 2 GN=LYPLA2	LYPLA2														Q96AG3	Solute carrier family 25 member 46 GN=SLC25A46	SLC25A46
					H7BXG7	Protein transport protein Sec31A GN=SEC31A	SEC31A														P26639	Threonine--tRNA ligase, cytoplasmic GN=TARS	TARS
					Q7Z3T8	Zinc finger FYVE domain-containing protein 16 GN=ZFYVE16	ZFYVE16														Q9P0V3	SH3 domain-binding protein 4 GN=SH3BP4	SH3BP4
					K7EKE6	Lon protease homolog, mitochondrial GN=LONP1	LONP1														Q8IZV5	Retinol dehydrogenase 10 GN=RDH10	RDH10
					Q9H6J7	UPF0705 protein C11orf49 GN=C11orf49	C11orf49														E5RGA2	Eukaryotic translation initiation factor 3 subunit E GN=EIF3E	EIF3E
					A0A0C4DG33	Peroxisome biogenesis factor 1 GN=PEX1	PEX1														Q8TBA6	Golgin subfamily A member 5 GN=GOLGA5	GOLGA5
					B1AH78	Ras-related C3 botulinum toxin substrate 2 (Fragment) GN=RAC2	RAC2														C9JUG7	F-actin-capping protein subunit alpha-2 GN=CAPZA2	CAPZA2
					Q9NRG1	Phosphoribosyltransferase domain-containing protein 1 GN=PRTFDC1	PRTFDC1														B1AKL4	Eukaryotic translation initiation factor 4E transporter GN=EIF4ENIF1	EIF4ENIF1
					H0Y9R4	60S ribosomal protein L9 (Fragment) GN=RPL9	RPL9														Q5T749	Keratinocyte proline-rich protein GN=KPRP	KPRP
					A0A0D9SEM4	Serine/arginine-rich-splicing factor 4 (Fragment) GN=SRSF4	SRSF4														Q9UH65	Switch-associated protein 70 GN=SWAP70	SWAP70
					Q8TCS8	Polyribonucleotide nucleotidyltransferase 1, mitochondrial GN=PNPT1	PNPT1														Q8TD55	Pleckstrin homology domain-containing family O member 2 GN=PLEKHO2	PLEKHO2
					Q99570	Phosphoinositide 3-kinase regulatory subunit 4 GN=PIK3R4	PIK3R4														Q03113	Guanine nucleotide-binding protein subunit alpha-12 GN=GNA12	GNA12
					A0A0A0MSX9	Isoleucine--tRNA ligase, cytoplasmic GN=IARS	IARS														E7EUI8	Glucose-6-phosphate 1-dehydrogenase (Fragment) GN=G6PD	G6PD
					Q9UDY4	DnaJ homolog subfamily B member 4 GN=DNAJB4	DNAJB4														J3QLU9	Receptor protein-tyrosine kinase GN=ERBB2	ERBB2
					Q12906	Interleukin enhancer-binding factor 3 GN=ILF3	ILF3														E7EMD0	NADPH--cytochrome P450 reductase GN=POR	POR
					P61081	NEDD8-conjugating enzyme Ubc12 GN=UBE2M	UBE2M														Q5QPN9	Acyl-protein thioesterase 2 GN=LYPLA2	LYPLA2
					Q07666	KH domain-containing, RNA-binding, signal transduction-associated protein 1 GN=KHDRBS1	KHDRBS1														H7BXG7	Protein transport protein Sec31A GN=SEC31A	SEC31A
					O00401	Neural Wiskott-Aldrich syndrome protein GN=WASL	WASL														Q7Z3T8	Zinc finger FYVE domain-containing protein 16 GN=ZFYVE16	ZFYVE16
					A2A305	Ubiquitin-associated protein 2 (Fragment) GN=UBAP2	UBAP2														K7EKE6	Lon protease homolog, mitochondrial GN=LONP1	LONP1
					P25205	DNA replication licensing factor MCM3 GN=MCM3	MCM3														Q9H6J7	UPF0705 protein C11orf49 GN=C11orf49	C11orf49
					O94826	Mitochondrial import receptor subunit TOM70 GN=TOMM70	TOMM70														A0A0C4DG33	Peroxisome biogenesis factor 1 GN=PEX1	PEX1
					P08559	Pyruvate dehydrogenase E1 component subunit alpha, somatic form, mitochondrial GN=PDHA1	PDHA1														B1AH78	Ras-related C3 botulinum toxin substrate 2 (Fragment) GN=RAC2	RAC2
					Q9BXJ9	N-alpha-acetyltransferase 15, NatA auxiliary subunit GN=NAA15	NAA15														Q9NRG1	Phosphoribosyltransferase domain-containing protein 1 GN=PRTFDC1	PRTFDC1
					B7Z7P8	Eukaryotic peptide chain release factor subunit 1 GN=ETF1	ETF1														H0Y9R4	60S ribosomal protein L9 (Fragment) GN=RPL9	RPL9
					Q99848	Probable rRNA-processing protein EBP2 GN=EBNA1BP2	EBNA1BP2														A0A0D9SEM4	Serine/arginine-rich-splicing factor 4 (Fragment) GN=SRSF4	SRSF4
					H0Y503	Basic leucine zipper and W2 domain-containing protein 1 (Fragment) GN=BZW1	BZW1														Q8TCS8	Polyribonucleotide nucleotidyltransferase 1, mitochondrial GN=PNPT1	PNPT1
					E9PEX6	Dihydrolipoyl dehydrogenase GN=DLD	DLD														Q99570	Phosphoinositide 3-kinase regulatory subunit 4 GN=PIK3R4	PIK3R4
					M0R1Z9	Doublesex- and mab-3-related transcription factor C2 (Fragment) GN=DMRTC2	DMRTC2														A0A0A0MSX9	Isoleucine--tRNA ligase, cytoplasmic GN=IARS	IARS
					A0A087WYT3	Prostaglandin E synthase 3 GN=PTGES3	PTGES3														Q9UDY4	DnaJ homolog subfamily B member 4 GN=DNAJB4	DNAJB4
					E7ESJ7	Protein FAM114A2 GN=FAM114A2	FAM114A2														Q12906	Interleukin enhancer-binding factor 3 GN=ILF3	ILF3
																					P61081	NEDD8-conjugating enzyme Ubc12 GN=UBE2M	UBE2M
																					Q07666	KH domain-containing, RNA-binding, signal transduction-associated protein 1 GN=KHDRBS1	KHDRBS1
																					O00401	Neural Wiskott-Aldrich syndrome protein GN=WASL	WASL
																					A2A305	Ubiquitin-associated protein 2 (Fragment) GN=UBAP2	UBAP2
																					P25205	DNA replication licensing factor MCM3 GN=MCM3	MCM3
																					O94826	Mitochondrial import receptor subunit TOM70 GN=TOMM70	TOMM70
																					P08559	Pyruvate dehydrogenase E1 component subunit alpha, somatic form, mitochondrial GN=PDHA1	PDHA1
																					Q9BXJ9	N-alpha-acetyltransferase 15, NatA auxiliary subunit GN=NAA15	NAA15
																					B7Z7P8	Eukaryotic peptide chain release factor subunit 1 GN=ETF1	ETF1
																					Q99848	Probable rRNA-processing protein EBP2 GN=EBNA1BP2	EBNA1BP2
																					H0Y503	Basic leucine zipper and W2 domain-containing protein 1 (Fragment) GN=BZW1	BZW1
																					E9PEX6	Dihydrolipoyl dehydrogenase GN=DLD	DLD
																					M0R1Z9	Doublesex- and mab-3-related transcription factor C2 (Fragment) GN=DMRTC2	DMRTC2
																					A0A087WYT3	Prostaglandin E synthase 3 GN=PTGES3	PTGES3
																					E7ESJ7	Protein FAM114A2 GN=FAM114A2	FAM114A2
																					F5GYT8	Methylcrotonoyl-CoA carboxylase subunit alpha, mitochondrial GN=MCCC1	MCCC1
																					E9PKE3	Heat shock cognate 71 kDa protein GN=HSPA8	HSPA8
																					E9PNJ4	Stromal interaction molecule 1 GN=STIM1	STIM1
																					K7EJV9	60S ribosomal protein L23a (Fragment) GN=RPL23A	RPL23A
																					Q05639	Elongation factor 1-alpha 2 GN=EEF1A2	EEF1A2
																					A0A0D9SF70	ADP-ribosylation factor GTPase-activating protein 2 GN=ARFGAP2	ARFGAP2
																					Q9Y266	Nuclear migration protein nudC GN=NUDC	NUDC
																					M0R1M5	40S ribosomal protein S16 (Fragment) GN=RPS16	RPS16
																					H0YBZ4	Mitochondrial fission regulator 1 (Fragment) GN=MTFR1	MTFR1
																					Q5T3N1	Annexin (Fragment) GN=ANXA1	ANXA1
																					E9PLX7	60S ribosomal protein L27a GN=RPL27A	RPL27A
																					Q14643	Inositol 1,4,5-trisphosphate receptor type 1 GN=ITPR1	ITPR1
																					Q13748	Tubulin alpha-3C/D chain GN=TUBA3C	TUBA3C
																					I3L1L3	Myb-binding protein 1A (Fragment) GN=MYBBP1A	MYBBP1A
																					F2Z3A6	Vezatin GN=VEZT	VEZT
																					B5ME19	Eukaryotic translation initiation factor 3 subunit C-like protein GN=EIF3CL	EIF3CL
																					P30101	Protein disulfide-isomerase A3 GN=PDIA3	PDIA3
																					P02545	Prelamin-A/C GN=LMNA	LMNA
																					M0R2S1	Ubiquitin-60S ribosomal protein L40 (Fragment) GN=UBA52	UBA52
																					K7EK77	ATP synthase subunit alpha, mitochondrial (Fragment) GN=ATP5A1	ATP5A1
																					A0A0G2JIW1	Heat shock 70 kDa protein 1B GN=HSPA1B	HSPA1B
																					P31327	Carbamoyl-phosphate synthase [ammonia], mitochondrial GN=CPS1	CPS1
																					Q96AG4	Leucine-rich repeat-containing protein 59 GN=LRRC59	LRRC59
																					P05388	60S acidic ribosomal protein P0 GN=RPLP0	RPLP0
																					F5GY37	Prohibitin-2 GN=PHB2	PHB2
																					F8W895	G patch domain-containing protein 4 (Fragment) GN=GPATCH4	GPATCH4
																					Q9BVC6	Transmembrane protein 109 GN=TMEM109	TMEM109
																					Q07065	Cytoskeleton-associated protein 4 GN=CKAP4	CKAP4
																					H7C2W9	60S ribosomal protein L31 (Fragment) GN=RPL31	RPL31
																					Q9HDC5	Junctophilin-1 GN=JPH1	JPH1
																					Q15084	Protein disulfide-isomerase A6 GN=PDIA6	PDIA6
																					F8VX11	Eukaryotic translation initiation factor 4B (Fragment) GN=EIF4B	EIF4B
																					A0A0C4DGI3	Citrate synthase GN=CS	CS
																					E9PKH2	Serpin H1 GN=SERPINH1	SERPINH1
																					H7C463	MICOS complex subunit MIC60 (Fragment) GN=IMMT	IMMT
																					H7BZ94	Protein disulfide-isomerase GN=P4HB	P4HB
																					Q5DJT8	Cancer/testis antigen family 45 member A2 GN=CT45A2	CT45A2
																					P35241	Radixin GN=RDX	RDX
																					X6RDD7	Acyl-CoA-binding domain-containing protein 5 (Fragment) GN=ACBD5	ACBD5
																					C9JRZ6	MICOS complex subunit GN=CHCHD3	CHCHD3
																					O94812	BAI1-associated protein 3 GN=BAIAP3	BAIAP3
																					Q5QPQ0	Acyl-protein thioesterase 2 GN=LYPLA2	LYPLA2
																					F8VV59	Nucleosome assembly protein 1-like 1 GN=NAP1L1	NAP1L1
																					E3W990	Sequestosome-1 (Fragment) GN=SQSTM1	SQSTM1
																					E5RH77	40S ribosomal protein S14 GN=RPS14	RPS14
																					P13667	Protein disulfide-isomerase A4 GN=PDIA4	PDIA4
																					P00488	Coagulation factor XIII A chain GN=F13A1	F13A1
																					P62750	60S ribosomal protein L23a GN=RPL23A	RPL23A
																					A0A087WVQ9	Elongation factor 1-alpha 1 GN=EEF1A1	EEF1A1
																					F8W6I7	Heterogeneous nuclear ribonucleoprotein A1 GN=HNRNPA1	HNRNPA1
																					F8W7C6	60S ribosomal protein L10 GN=RPL10	RPL10
																					P49327	Fatty acid synthase GN=FASN	FASN
																					P18583	Protein SON GN=SON	SON
																					Q9H0A0	RNA cytidine acetyltransferase GN=NAT10	NAT10
																					Q6DN12	Multiple C2 and transmembrane domain-containing protein 2 GN=MCTP2	MCTP2
																					F8VNY5	Thyroid transcription factor 1-associated protein 26 (Fragment) GN=CCDC59	CCDC59
																					Q8WTT2	Nucleolar complex protein 3 homolog GN=NOC3L	NOC3L
																					Q9UI15	Transgelin-3 GN=TAGLN3	TAGLN3
																					Q15361	Transcription termination factor 1 GN=TTF1	TTF1
																					P12236	ADP/ATP translocase 3 GN=SLC25A6	SLC25A6
																					O00622	Protein CYR61 GN=CYR61	CYR61
																					P35579	Myosin-9 GN=MYH9	MYH9
																					P35580	Myosin-10 GN=MYH10	MYH10
																					P61254	60S ribosomal protein L26 GN=RPL26	RPL26
																					P02769	Serum albumin GN=ALB	ALB
																					P07900	Heat shock protein HSP 90-alpha GN=HSP90AA1	HSP90AA1
																					P02754	Beta-lactoglobulin GN=LGB	LGB
																					P62701	40S ribosomal protein S4, X isoform GN=RPS4X	RPS4X
																					F5H5D3	Tubulin alpha chain GN=TUBA1C	TUBA1C
																					P62263	40S ribosomal protein S14 GN=RPS14	RPS14
																					Q5QNW6	Histone H2B type 2-F GN=HIST2H2BF	HIST2H2BF
																					Q1ED39	Lysine-rich nucleolar protein 1 GN=KNOP1	KNOP1
																					B5MCX7	Ankyrin repeat domain-containing protein 54 GN=ANKRD54	ANKRD54
																					B5MCF9	Pescadillo homolog GN=PES1	PES1
																					P02663	Alpha-S2-casein GN=CSN1S2	CSN1S2
																					P07864	L-lactate dehydrogenase C chain GN=LDHC	LDHC
																					Q12931	Heat shock protein 75 kDa, mitochondrial GN=TRAP1	TRAP1
																					P27694	Replication protein A 70 kDa DNA-binding subunit GN=RPA1	RPA1
																					Q8IYB3	Serine/arginine repetitive matrix protein 1 GN=SRRM1	SRRM1
																					H0YB56	Protein LYRIC (Fragment) GN=MTDH	MTDH
																					F8WFC6	Large subunit GTPase 1 homolog GN=LSG1	LSG1
																					H0YHA7	60S ribosomal protein L18 (Fragment) GN=RPL18	RPL18
																					H7C367	Non-POU domain-containing octamer-binding protein (Fragment) GN=NONO	NONO
																					F8VZJ2	Nascent polypeptide-associated complex subunit alpha GN=NACA	NACA
																					E7EQV9	Ribosomal protein L15 (Fragment) GN=RPL15	RPL15
																					Q9H082	Ras-related protein Rab-33B GN=RAB33B	RAB33B
																					Q04837	Single-stranded DNA-binding protein, mitochondrial GN=SSBP1	SSBP1
																					P02668	Kappa-casein GN=CSN3	CSN3
																					I3L303	40S ribosomal protein S15a GN=RPS15A	RPS15A
																					Q9H3P7	Golgi resident protein GCP60 GN=ACBD3	ACBD3
																					H7C3T4	Peroxiredoxin-4 (Fragment) GN=PRDX4	PRDX4
																					Q02878	60S ribosomal protein L6 GN=RPL6	RPL6
																					H0Y7B8	Golgin subfamily A member 2 (Fragment) GN=GOLGA2	GOLGA2
																					D6RIV2	OCIA domain-containing protein 1 GN=OCIAD1	OCIAD1
																					I3L182	Serine/arginine repetitive matrix protein 2 (Fragment) GN=SRRM2	SRRM2
																					O00571	ATP-dependent RNA helicase DDX3X GN=DDX3X	DDX3X
																					H3BQ34	Pyruvate kinase GN=PKM	PKM
																					H0YJH7	Lamina-associated polypeptide 2, isoforms beta/gamma (Fragment) GN=TMPO	TMPO
																					D6RD47	40S ribosomal protein S23 GN=RPS23	RPS23
																					J3KTJ8	60S ribosomal protein L26 (Fragment) GN=RPL26	RPL26
																					F8VVM2	Phosphate carrier protein, mitochondrial GN=SLC25A3	SLC25A3
																					E7EVS6	Actin, cytoplasmic 1 (Fragment) GN=ACTB	ACTB
																					H0YK48	Tropomyosin alpha-1 chain GN=TPM1	TPM1
																					E9PLF4	Heat shock cognate 71 kDa protein (Fragment) GN=HSPA8	HSPA8
																					Q9P0J6	39S ribosomal protein L36, mitochondrial GN=MRPL36	MRPL36
																					P08670	Vimentin GN=VIM	VIM
																					Q6IPX4	40S ribosomal protein S16 GN=RPS16	RPS16
																					V9GZ37	Heat shock 70 kDa protein 1A GN=HSPA1A	HSPA1A
																					Q9Y3U8	60S ribosomal protein L36 GN=RPL36	RPL36

## Sheet: protein frequency
	#1				#2				#3				#4				#5
Present in X data sets	Accession	Description	Gene Symbol		Accession	Description	Gene Symbol		Accession	Description	Gene Symbol		Accession	Description	Gene Symbol		Accession	Description	Gene Symbol
3					Q09666	Neuroblast differentiation-associated protein AHNAK GN=AHNAK	AHNAK						Q09666	Neuroblast differentiation-associated protein AHNAK GN=AHNAK	AHNAK		Q09666	Neuroblast differentiation-associated protein AHNAK GN=AHNAK	AHNAK
4					P50990	T-complex protein 1 subunit theta GN=CCT8	CCT8		P50990	T-complex protein 1 subunit theta GN=CCT8	CCT8		P50990	T-complex protein 1 subunit theta GN=CCT8	CCT8		P50990	T-complex protein 1 subunit theta GN=CCT8	CCT8
5	P21333	Filamin-A GN=FLNA	FLNA		P21333	Filamin-A GN=FLNA	FLNA		P21333	Filamin-A GN=FLNA	FLNA		P21333	Filamin-A GN=FLNA	FLNA		P21333	Filamin-A GN=FLNA	FLNA
5	Q96Q06	Perilipin-4 GN=PLIN4	PLIN4		Q96Q06	Perilipin-4 GN=PLIN4	PLIN4		Q96Q06	Perilipin-4 GN=PLIN4	PLIN4		Q96Q06	Perilipin-4 GN=PLIN4	PLIN4		Q96Q06	Perilipin-4 GN=PLIN4	PLIN4
5	Q16666	Gamma-interferon-inducible protein 16 GN=IFI16	IFI16		Q16666	Gamma-interferon-inducible protein 16 GN=IFI16	IFI16		Q16666	Gamma-interferon-inducible protein 16 GN=IFI16	IFI16		Q16666	Gamma-interferon-inducible protein 16 GN=IFI16	IFI16		Q16666	Gamma-interferon-inducible protein 16 GN=IFI16	IFI16
4	P28288	ATP-binding cassette sub-family D member 3 GN=ABCD3	ABCD3		P28288	ATP-binding cassette sub-family D member 3 GN=ABCD3	ABCD3		P28288	ATP-binding cassette sub-family D member 3 GN=ABCD3	ABCD3		P28288	ATP-binding cassette sub-family D member 3 GN=ABCD3	ABCD3
5	Q92667	A-kinase anchor protein 1, mitochondrial GN=AKAP1	AKAP1		Q92667	A-kinase anchor protein 1, mitochondrial GN=AKAP1	AKAP1		Q92667	A-kinase anchor protein 1, mitochondrial GN=AKAP1	AKAP1		Q92667	A-kinase anchor protein 1, mitochondrial GN=AKAP1	AKAP1		Q92667	A-kinase anchor protein 1, mitochondrial GN=AKAP1	AKAP1
1					P16403	Histone H1.2 GN=HIST1H1C	HIST1H1C
4	P27816	Microtubule-associated protein 4 GN=MAP4	MAP4		P27816	Microtubule-associated protein 4 GN=MAP4	MAP4		P27816	Microtubule-associated protein 4 GN=MAP4	MAP4		P27816	Microtubule-associated protein 4 GN=MAP4	MAP4
4	Q15643	Thyroid receptor-interacting protein 11 GN=TRIP11	TRIP11		Q15643	Thyroid receptor-interacting protein 11 GN=TRIP11	TRIP11		Q15643	Thyroid receptor-interacting protein 11 GN=TRIP11	TRIP11		Q15643	Thyroid receptor-interacting protein 11 GN=TRIP11	TRIP11
5	P42167	Lamina-associated polypeptide 2, isoforms beta/gamma GN=TMPO	TMPO		P42167	Lamina-associated polypeptide 2, isoforms beta/gamma GN=TMPO	TMPO		P42167	Lamina-associated polypeptide 2, isoforms beta/gamma GN=TMPO	TMPO		P42167	Lamina-associated polypeptide 2, isoforms beta/gamma GN=TMPO	TMPO		H0YJH7	Lamina-associated polypeptide 2, isoforms beta/gamma (Fragment) GN=TMPO	TMPO
4	Q7Z2W4	Zinc finger CCCH-type antiviral protein 1 GN=ZC3HAV1	ZC3HAV1		Q7Z2W4	Zinc finger CCCH-type antiviral protein 1 GN=ZC3HAV1	ZC3HAV1						Q7Z2W4	Zinc finger CCCH-type antiviral protein 1 GN=ZC3HAV1	ZC3HAV1		Q7Z2W4	Zinc finger CCCH-type antiviral protein 1 GN=ZC3HAV1	ZC3HAV1
5	E9PNJ4	Stromal interaction molecule 1 GN=STIM1	STIM1		G0XQ39	STIM1L GN=STIM1	STIM1		G0XQ39	STIM1L GN=STIM1	STIM1		G0XQ39	STIM1L GN=STIM1	STIM1		E9PNJ4	Stromal interaction molecule 1 GN=STIM1	STIM1
1					P49792	E3 SUMO-protein ligase RanBP2 GN=RANBP2	RANBP2
4	G8JLD5	Dynamin-1-like protein GN=DNM1L	DNM1L		G8JLD5	Dynamin-1-like protein GN=DNM1L	DNM1L						G8JLD5	Dynamin-1-like protein GN=DNM1L	DNM1L		G8JLD5	Dynamin-1-like protein GN=DNM1L	DNM1L
4	Q9NZM1	Myoferlin GN=MYOF	MYOF		Q9NZM1	Myoferlin GN=MYOF	MYOF		Q9NZM1	Myoferlin GN=MYOF	MYOF		Q9NZM1	Myoferlin GN=MYOF	MYOF
2					H0Y3P2	Eukaryotic translation initiation factor 4 gamma 2 GN=EIF4G2	EIF4G2						H0Y3P2	Eukaryotic translation initiation factor 4 gamma 2 GN=EIF4G2	EIF4G2
3					B9A067	MICOS complex subunit MIC60 GN=IMMT	IMMT		H7C463	MICOS complex subunit MIC60 (Fragment) GN=IMMT	IMMT		B9A067	MICOS complex subunit MIC60 GN=IMMT	IMMT		B9A067	MICOS complex subunit MIC60 GN=IMMT	IMMT
1					P07355	Annexin A2 GN=ANXA2	ANXA2
5	Q9HCS7	Pre-mRNA-splicing factor SYF1 GN=XAB2	XAB2		Q9HCS7	Pre-mRNA-splicing factor SYF1 GN=XAB2	XAB2		Q9HCS7	Pre-mRNA-splicing factor SYF1 GN=XAB2	XAB2		Q9HCS7	Pre-mRNA-splicing factor SYF1 GN=XAB2	XAB2		Q9HCS7	Pre-mRNA-splicing factor SYF1 GN=XAB2	XAB2
2	Q9NVH0	Exonuclease 3'-5' domain-containing protein 2 GN=EXD2	EXD2		Q9NVH0	Exonuclease 3'-5' domain-containing protein 2 GN=EXD2	EXD2
1					P68366	Tubulin alpha-4A chain GN=TUBA4A	TUBA4A
2					P68104	Elongation factor 1-alpha 1 GN=EEF1A1	EEF1A1						A0A087WVQ9	Elongation factor 1-alpha 1 GN=EEF1A1	EEF1A1
2	P37802	Transgelin-2 GN=TAGLN2	TAGLN2		P37802	Transgelin-2 GN=TAGLN2	TAGLN2
1					P62979	Ubiquitin-40S ribosomal protein S27a GN=RPS27A	RPS27A
3					E7EUT5	Glyceraldehyde-3-phosphate dehydrogenase GN=GAPDH	GAPDH		E7EUT5	Glyceraldehyde-3-phosphate dehydrogenase GN=GAPDH	GAPDH		E7EUT5	Glyceraldehyde-3-phosphate dehydrogenase GN=GAPDH	GAPDH
1					Q9NZ45	CDGSH iron-sulfur domain-containing protein 1 GN=CISD1	CISD1
3	Q14247	Src substrate cortactin GN=CTTN	CTTN		Q14247	Src substrate cortactin GN=CTTN	CTTN						Q14247	Src substrate cortactin GN=CTTN	CTTN
2					Q9NR09	Baculoviral IAP repeat-containing protein 6 GN=BIRC6	BIRC6						Q9NR09	Baculoviral IAP repeat-containing protein 6 GN=BIRC6	BIRC6
3					O75396	Vesicle-trafficking protein SEC22b GN=SEC22B	SEC22B		O75396	Vesicle-trafficking protein SEC22b GN=SEC22B	SEC22B		O75396	Vesicle-trafficking protein SEC22b GN=SEC22B	SEC22B
3					Q9NRZ9	Lymphoid-specific helicase GN=HELLS	HELLS		Q9NRZ9	Lymphoid-specific helicase GN=HELLS	HELLS		Q9NRZ9	Lymphoid-specific helicase GN=HELLS	HELLS
3	Q8N3C0	Activating signal cointegrator 1 complex subunit 3 GN=ASCC3	ASCC3		Q8N3C0	Activating signal cointegrator 1 complex subunit 3 GN=ASCC3	ASCC3						Q8N3C0	Activating signal cointegrator 1 complex subunit 3 GN=ASCC3	ASCC3
3	Q7Z434	Mitochondrial antiviral-signaling protein GN=MAVS	MAVS		Q7Z434	Mitochondrial antiviral-signaling protein GN=MAVS	MAVS						Q7Z434	Mitochondrial antiviral-signaling protein GN=MAVS	MAVS
4	Q9BSJ8	Extended synaptotagmin-1 GN=ESYT1	ESYT1		Q9BSJ8	Extended synaptotagmin-1 GN=ESYT1	ESYT1		Q9BSJ8	Extended synaptotagmin-1 GN=ESYT1	ESYT1		Q9BSJ8	Extended synaptotagmin-1 GN=ESYT1	ESYT1
3					Q7KZF4	Staphylococcal nuclease domain-containing protein 1 GN=SND1	SND1		Q7KZF4	Staphylococcal nuclease domain-containing protein 1 GN=SND1	SND1		Q7KZF4	Staphylococcal nuclease domain-containing protein 1 GN=SND1	SND1
2	E7EX73	Eukaryotic translation initiation factor 4 gamma 1 GN=EIF4G1	EIF4G1		E7EX73	Eukaryotic translation initiation factor 4 gamma 1 GN=EIF4G1	EIF4G1
4	Q6P996	Pyridoxal-dependent decarboxylase domain-containing protein 1 GN=PDXDC1	PDXDC1		Q6P996	Pyridoxal-dependent decarboxylase domain-containing protein 1 GN=PDXDC1	PDXDC1						Q6P996	Pyridoxal-dependent decarboxylase domain-containing protein 1 GN=PDXDC1	PDXDC1		Q6P996	Pyridoxal-dependent decarboxylase domain-containing protein 1 GN=PDXDC1	PDXDC1
3	M0R1M5	40S ribosomal protein S16 (Fragment) GN=RPS16	RPS16		M0R210	40S ribosomal protein S16 GN=RPS16	RPS16										Q6IPX4	40S ribosomal protein S16 GN=RPS16	RPS16
1					P61353	60S ribosomal protein L27 GN=RPL27	RPL27
3	P50416	Carnitine O-palmitoyltransferase 1, liver isoform GN=CPT1A	CPT1A		P50416	Carnitine O-palmitoyltransferase 1, liver isoform GN=CPT1A	CPT1A						P50416	Carnitine O-palmitoyltransferase 1, liver isoform GN=CPT1A	CPT1A
1					O43396	Thioredoxin-like protein 1 GN=TXNL1	TXNL1
3					P82094	TATA element modulatory factor GN=TMF1	TMF1						P82094	TATA element modulatory factor GN=TMF1	TMF1		P82094	TATA element modulatory factor GN=TMF1	TMF1
2					Q9H6T3	RNA polymerase II-associated protein 3 GN=RPAP3	RPAP3						Q9H6T3	RNA polymerase II-associated protein 3 GN=RPAP3	RPAP3
3					A0A0C4DGS5	Golgi autoantigen, golgin subfamily a, 2, isoform CRA_a GN=GOLGA2	GOLGA2						H0Y7B8	Golgin subfamily A member 2 (Fragment) GN=GOLGA2	GOLGA2		A0A0C4DGS5	Golgi autoantigen, golgin subfamily a, 2, isoform CRA_a GN=GOLGA2	GOLGA2
3	Q27J81	Inverted formin-2 GN=INF2	INF2		Q27J81	Inverted formin-2 GN=INF2	INF2										Q27J81	Inverted formin-2 GN=INF2	INF2
2					P29401	Transketolase GN=TKT	TKT		P29401	Transketolase GN=TKT	TKT
1					Q13470	Non-receptor tyrosine-protein kinase TNK1 GN=TNK1	TNK1
4	P61011	Signal recognition particle 54 kDa protein GN=SRP54	SRP54		P61011	Signal recognition particle 54 kDa protein GN=SRP54	SRP54						P61011	Signal recognition particle 54 kDa protein GN=SRP54	SRP54		P61011	Signal recognition particle 54 kDa protein GN=SRP54	SRP54
2					P15170	Eukaryotic peptide chain release factor GTP-binding subunit ERF3A GN=GSPT1	GSPT1						P15170	Eukaryotic peptide chain release factor GTP-binding subunit ERF3A GN=GSPT1	GSPT1
4	Q9HB71	Calcyclin-binding protein GN=CACYBP	CACYBP		Q9HB71	Calcyclin-binding protein GN=CACYBP	CACYBP		Q9HB71	Calcyclin-binding protein GN=CACYBP	CACYBP		Q9HB71	Calcyclin-binding protein GN=CACYBP	CACYBP
3					E7EMC7	Sequestosome-1 GN=SQSTM1	SQSTM1		E3W990	Sequestosome-1 (Fragment) GN=SQSTM1	SQSTM1		E7EMC7	Sequestosome-1 GN=SQSTM1	SQSTM1
4	Q96A49	Synapse-associated protein 1 GN=SYAP1	SYAP1		Q96A49	Synapse-associated protein 1 GN=SYAP1	SYAP1		Q96A49	Synapse-associated protein 1 GN=SYAP1	SYAP1		Q96A49	Synapse-associated protein 1 GN=SYAP1	SYAP1
1					H7BXI1	Extended synaptotagmin-2 (Fragment) GN=ESYT2	ESYT2
2	A0A0D9SF70	ADP-ribosylation factor GTPase-activating protein 2 GN=ARFGAP2	ARFGAP2		G5E9L0	ADP-ribosylation factor GTPase-activating protein 2 GN=ARFGAP2	ARFGAP2
5	Q9UMX3	Bcl-2-related ovarian killer protein GN=BOK	BOK		Q9UMX3	Bcl-2-related ovarian killer protein GN=BOK	BOK		Q9UMX3	Bcl-2-related ovarian killer protein GN=BOK	BOK		Q9UMX3	Bcl-2-related ovarian killer protein GN=BOK	BOK		Q9UMX3	Bcl-2-related ovarian killer protein GN=BOK	BOK
1					P18031	Tyrosine-protein phosphatase non-receptor type 1 GN=PTPN1	PTPN1
2					H0Y6I0	Golgin subfamily A member 4 (Fragment) GN=GOLGA4	GOLGA4						H0Y6I0	Golgin subfamily A member 4 (Fragment) GN=GOLGA4	GOLGA4
3					Q5T8D3	Acyl-CoA-binding domain-containing protein 5 GN=ACBD5	ACBD5		X6RDD7	Acyl-CoA-binding domain-containing protein 5 (Fragment) GN=ACBD5	ACBD5		Q5T8D3	Acyl-CoA-binding domain-containing protein 5 GN=ACBD5	ACBD5
3					Q5T3I0	G patch domain-containing protein 4 GN=GPATCH4	GPATCH4		F8W895	G patch domain-containing protein 4 (Fragment) GN=GPATCH4	GPATCH4		F8W895	G patch domain-containing protein 4 (Fragment) GN=GPATCH4	GPATCH4
1					P63244	Receptor of activated protein C kinase 1 GN=RACK1	RACK1
1					Q9Y490	Talin-1 GN=TLN1	TLN1
1					O95292	Vesicle-associated membrane protein-associated protein B/C GN=VAPB	VAPB
1					P18124	60S ribosomal protein L7 GN=RPL7	RPL7
3					O95551	Tyrosyl-DNA phosphodiesterase 2 GN=TDP2	TDP2		O95551	Tyrosyl-DNA phosphodiesterase 2 GN=TDP2	TDP2		O95551	Tyrosyl-DNA phosphodiesterase 2 GN=TDP2	TDP2
1					Q9UBK8	Methionine synthase reductase GN=MTRR	MTRR
2					Q9BTX1	Nucleoporin NDC1 GN=NDC1	NDC1						Q9BTX1	Nucleoporin NDC1 GN=NDC1	NDC1
4	P49959	Double-strand break repair protein MRE11 GN=MRE11	MRE11		P49959	Double-strand break repair protein MRE11 GN=MRE11	MRE11						P49959	Double-strand break repair protein MRE11 GN=MRE11	MRE11		P49959	Double-strand break repair protein MRE11 GN=MRE11	MRE11
1					E7ESE2	Prohibitin (Fragment) GN=PHB	PHB
2					Q13190	Syntaxin-5 GN=STX5	STX5						Q13190	Syntaxin-5 GN=STX5	STX5
2					B8ZZY2	Arf-GAP domain and FG repeat-containing protein 1 GN=AGFG1	AGFG1						B8ZZY2	Arf-GAP domain and FG repeat-containing protein 1 GN=AGFG1	AGFG1
2					Q15365	Poly(rC)-binding protein 1 GN=PCBP1	PCBP1						Q15365	Poly(rC)-binding protein 1 GN=PCBP1	PCBP1
1					J3KPD9	NME1-NME2 readthrough GN=NME1-NME2	NME1-NME2
3					Q14739	Lamin-B receptor GN=LBR	LBR		Q14739	Lamin-B receptor GN=LBR	LBR		Q14739	Lamin-B receptor GN=LBR	LBR
3					Q15233	Non-POU domain-containing octamer-binding protein GN=NONO	NONO		Q15233	Non-POU domain-containing octamer-binding protein GN=NONO	NONO		H7C367	Non-POU domain-containing octamer-binding protein (Fragment) GN=NONO	NONO
3	P56589	Peroxisomal biogenesis factor 3 GN=PEX3	PEX3		P56589	Peroxisomal biogenesis factor 3 GN=PEX3	PEX3										P56589	Peroxisomal biogenesis factor 3 GN=PEX3	PEX3
1					P05141	ADP/ATP translocase 2 GN=SLC25A5	SLC25A5
1					Q15029	116 kDa U5 small nuclear ribonucleoprotein component GN=EFTUD2	EFTUD2
2					Q92575	UBX domain-containing protein 4 GN=UBXN4	UBXN4						Q92575	UBX domain-containing protein 4 GN=UBXN4	UBXN4
5	Q5SWA1	Protein phosphatase 1 regulatory subunit 15B GN=PPP1R15B	PPP1R15B		Q5SWA1	Protein phosphatase 1 regulatory subunit 15B GN=PPP1R15B	PPP1R15B		Q5SWA1	Protein phosphatase 1 regulatory subunit 15B GN=PPP1R15B	PPP1R15B		Q5SWA1	Protein phosphatase 1 regulatory subunit 15B GN=PPP1R15B	PPP1R15B		Q5SWA1	Protein phosphatase 1 regulatory subunit 15B GN=PPP1R15B	PPP1R15B
2					P50402	Emerin GN=EMD	EMD						P50402	Emerin GN=EMD	EMD
2					Q8N0X7	Spartin GN=SPG20	SPG20						Q8N0X7	Spartin GN=SPG20	SPG20
1					Q86TC9	Myopalladin GN=MYPN	MYPN
1					P52948	Nuclear pore complex protein Nup98-Nup96 GN=NUP98	NUP98
1					P11717	Cation-independent mannose-6-phosphate receptor GN=IGF2R	IGF2R
4					Q9Y2U8	Inner nuclear membrane protein Man1 GN=LEMD3	LEMD3		Q9Y2U8	Inner nuclear membrane protein Man1 GN=LEMD3	LEMD3		Q9Y2U8	Inner nuclear membrane protein Man1 GN=LEMD3	LEMD3		Q9Y2U8	Inner nuclear membrane protein Man1 GN=LEMD3	LEMD3
2					A0MZ66	Shootin-1 GN=SHTN1	SHTN1						A0MZ66	Shootin-1 GN=SHTN1	SHTN1
4	Q92968	Peroxisomal membrane protein PEX13 GN=PEX13	PEX13		Q92968	Peroxisomal membrane protein PEX13 GN=PEX13	PEX13		Q92968	Peroxisomal membrane protein PEX13 GN=PEX13	PEX13		Q92968	Peroxisomal membrane protein PEX13 GN=PEX13	PEX13
1					P31040	Succinate dehydrogenase [ubiquinone] flavoprotein subunit, mitochondrial GN=SDHA	SDHA
3					Q13428	Treacle protein GN=TCOF1	TCOF1		Q13428	Treacle protein GN=TCOF1	TCOF1		Q13428	Treacle protein GN=TCOF1	TCOF1
1					P15924	Desmoplakin GN=DSP	DSP
2					Q96KG9	N-terminal kinase-like protein GN=SCYL1	SCYL1						Q96KG9	N-terminal kinase-like protein GN=SCYL1	SCYL1
1					P49790	Nuclear pore complex protein Nup153 GN=NUP153	NUP153
1					Q9UMZ2	Synergin gamma GN=SYNRG	SYNRG
1					P30419	Glycylpeptide N-tetradecanoyltransferase 1 GN=NMT1	NMT1
1					Q5VT06	Centrosome-associated protein 350 GN=CEP350	CEP350
1					Q96F86	Enhancer of mRNA-decapping protein 3 GN=EDC3	EDC3
1					P17987	T-complex protein 1 subunit alpha GN=TCP1	TCP1
3					H7C123	60S ribosomal protein L10 (Fragment) GN=RPL10	RPL10		H7C123	60S ribosomal protein L10 (Fragment) GN=RPL10	RPL10		F8W7C6	60S ribosomal protein L10 GN=RPL10	RPL10		H7C123	60S ribosomal protein L10 (Fragment) GN=RPL10	RPL10
1					B4DUR8	T-complex protein 1 subunit gamma GN=CCT3	CCT3
1					O75369	Filamin-B GN=FLNB	FLNB
2					Q5JTH9	RRP12-like protein GN=RRP12	RRP12		Q5JTH9	RRP12-like protein GN=RRP12	RRP12
1					O15479	Melanoma-associated antigen B2 GN=MAGEB2	MAGEB2
1					Q96R06	Sperm-associated antigen 5 GN=SPAG5	SPAG5
4					P08240	Signal recognition particle receptor subunit alpha GN=SRPRA	SRPRA		P08240	Signal recognition particle receptor subunit alpha GN=SRPRA	SRPRA		P08240	Signal recognition particle receptor subunit alpha GN=SRPRA	SRPRA		P08240	Signal recognition particle receptor subunit alpha GN=SRPRA	SRPRA
2					P51648	Fatty aldehyde dehydrogenase GN=ALDH3A2	ALDH3A2						P51648	Fatty aldehyde dehydrogenase GN=ALDH3A2	ALDH3A2
4	E7EX17	Eukaryotic translation initiation factor 4B GN=EIF4B	EIF4B		E7EX17	Eukaryotic translation initiation factor 4B GN=EIF4B	EIF4B		F8VX11	Eukaryotic translation initiation factor 4B (Fragment) GN=EIF4B	EIF4B		F8VX11	Eukaryotic translation initiation factor 4B (Fragment) GN=EIF4B	EIF4B
1					O00303	Eukaryotic translation initiation factor 3 subunit F GN=EIF3F	EIF3F
1					P40763	Signal transducer and activator of transcription 3 GN=STAT3	STAT3
1					Q9Y5M8	Signal recognition particle receptor subunit beta GN=SRPRB	SRPRB
1					Q9P2E9	Ribosome-binding protein 1 GN=RRBP1	RRBP1
3					Q86UE4	Protein LYRIC GN=MTDH	MTDH						H0YB56	Protein LYRIC (Fragment) GN=MTDH	MTDH		H0YB56	Protein LYRIC (Fragment) GN=MTDH	MTDH
2					O43865	Adenosylhomocysteinase 2 GN=AHCYL1	AHCYL1						O43865	Adenosylhomocysteinase 2 GN=AHCYL1	AHCYL1
2					Q96C19	EF-hand domain-containing protein D2 GN=EFHD2	EFHD2						Q96C19	EF-hand domain-containing protein D2 GN=EFHD2	EFHD2
1					Q9UM82	Spermatogenesis-associated protein 2 GN=SPATA2	SPATA2
1					Q14677	Clathrin interactor 1 GN=CLINT1	CLINT1
1					E9PG15	14-3-3 protein theta (Fragment) GN=YWHAQ	YWHAQ
2					Q07820	Induced myeloid leukemia cell differentiation protein Mcl-1 GN=MCL1	MCL1						Q07820	Induced myeloid leukemia cell differentiation protein Mcl-1 GN=MCL1	MCL1
1					Q5VT66	Mitochondrial amidoxime-reducing component 1 GN=MARC1	MARC1
1					P27797	Calreticulin GN=CALR	CALR
1					F6V6Z1	Mitochondrial amidoxime reducing component 2 GN=MARC2	MARC2
1					Q86YZ3	Hornerin GN=HRNR	HRNR
1					F5GZS6	4F2 cell-surface antigen heavy chain GN=SLC3A2	SLC3A2
1					E9PB90	Hexokinase-2 GN=HK2	HK2
1					B5MDQ0	DNA excision repair protein ERCC-6-like GN=ERCC6L	ERCC6L
1					Q92900	Regulator of nonsense transcripts 1 GN=UPF1	UPF1
2					Q9P0L0	Vesicle-associated membrane protein-associated protein A GN=VAPA	VAPA						Q9P0L0	Vesicle-associated membrane protein-associated protein A GN=VAPA	VAPA
1					P10398	Serine/threonine-protein kinase A-Raf GN=ARAF	ARAF
2					Q9H089	Large subunit GTPase 1 homolog GN=LSG1	LSG1						F8WFC6	Large subunit GTPase 1 homolog GN=LSG1	LSG1
1					Q96H55	Unconventional myosin-XIX GN=MYO19	MYO19
1					Q9BTE3	Mini-chromosome maintenance complex-binding protein GN=MCMBP	MCMBP
1					F1T0I1	Protein transport protein Sec16A GN=SEC16A	SEC16A
1					P48444	Coatomer subunit delta GN=ARCN1	ARCN1
1					Q86TX2	Acyl-coenzyme A thioesterase 1 GN=ACOT1	ACOT1
1					Q9NSE4	Isoleucine--tRNA ligase, mitochondrial GN=IARS2	IARS2
1					P32119	Peroxiredoxin-2 GN=PRDX2	PRDX2
1					P59190	Ras-related protein Rab-15 GN=RAB15	RAB15
1					Q14684	Ribosomal RNA processing protein 1 homolog B GN=RRP1B	RRP1B
1					Q9Y6Y8	SEC23-interacting protein GN=SEC23IP	SEC23IP
1					Q13492	Phosphatidylinositol-binding clathrin assembly protein GN=PICALM	PICALM
1					P06576	ATP synthase subunit beta, mitochondrial GN=ATP5B	ATP5B
1					P62820	Ras-related protein Rab-1A GN=RAB1A	RAB1A
1					Q14669	E3 ubiquitin-protein ligase TRIP12 GN=TRIP12	TRIP12
1					O15427	Monocarboxylate transporter 4 GN=SLC16A3	SLC16A3
1					Q9Y679	Ancient ubiquitous protein 1 GN=AUP1	AUP1
1					Q15388	Mitochondrial import receptor subunit TOM20 homolog GN=TOMM20	TOMM20
1					A0A087WTT1	Polyadenylate-binding protein GN=PABPC1	PABPC1
1					F8W726	Ubiquitin-associated protein 2-like GN=UBAP2L	UBAP2L
1					Q96I63	ATP-dependent zinc metalloprotease YME1L1 GN=YME1L1	YME1L1
1					Q9H078	Caseinolytic peptidase B protein homolog GN=CLPB	CLPB
1					Q5VV42	Threonylcarbamoyladenosine tRNA methylthiotransferase GN=CDKAL1	CDKAL1
2					Q9UH62	Armadillo repeat-containing X-linked protein 3 GN=ARMCX3	ARMCX3						Q9UH62	Armadillo repeat-containing X-linked protein 3 GN=ARMCX3	ARMCX3
1					Q9UBM7	7-dehydrocholesterol reductase GN=DHCR7	DHCR7
1					I6LPK7	Apoptosis regulator BAX GN=BAX	BAX
1					Q86UP2	Kinectin GN=KTN1	KTN1
3					Q9GZY8	Mitochondrial fission factor GN=MFF	MFF						Q9GZY8	Mitochondrial fission factor GN=MFF	MFF		Q9GZY8	Mitochondrial fission factor GN=MFF	MFF
1					Q13596	Sorting nexin-1 GN=SNX1	SNX1
2					Q8WVJ2	NudC domain-containing protein 2 GN=NUDCD2	NUDCD2						Q8WVJ2	NudC domain-containing protein 2 GN=NUDCD2	NUDCD2
1					B8ZZL8	10 kDa heat shock protein, mitochondrial GN=HSPE1	HSPE1
1					P04150	Glucocorticoid receptor GN=NR3C1	NR3C1
3	F2Z3A6	Vezatin GN=VEZT	VEZT		Q9HBM0	Vezatin GN=VEZT	VEZT						F2Z3A6	Vezatin GN=VEZT	VEZT
1					Q9BQE5	Apolipoprotein L2 GN=APOL2	APOL2
1					P46060	Ran GTPase-activating protein 1 GN=RANGAP1	RANGAP1
1					A0A0A0MSK5	Torsin-1A-interacting protein 1 GN=TOR1AIP1	TOR1AIP1
1					G3V1B3	60S ribosomal protein L21 GN=RPL21	RPL21
1					Q13177	Serine/threonine-protein kinase PAK 2 GN=PAK2	PAK2
1					P31689	DnaJ homolog subfamily A member 1 GN=DNAJA1	DNAJA1
1					Q9Y2Z0	Protein SGT1 homolog GN=SUGT1	SUGT1
1					H0YN88	40S ribosomal protein S17 GN=RPS17	RPS17
1					Q16658	Fascin GN=FSCN1	FSCN1
1					Q9H2G2	STE20-like serine/threonine-protein kinase GN=SLK	SLK
1					E5RI99	60S ribosomal protein L30 (Fragment) GN=RPL30	RPL30
1					Q15393	Splicing factor 3B subunit 3 GN=SF3B3	SF3B3
1					P35606	Coatomer subunit beta' GN=COPB2	COPB2
1					P35221	Catenin alpha-1 GN=CTNNA1	CTNNA1
1					Q8NBU5	ATPase family AAA domain-containing protein 1 GN=ATAD1	ATAD1
1					Q9Y6B6	GTP-binding protein SAR1b GN=SAR1B	SAR1B
1					C9J931	GTP-binding protein Rheb GN=RHEB	RHEB
1					Q14678	KN motif and ankyrin repeat domain-containing protein 1 GN=KANK1	KANK1
1					D6RIA5	Disabled homolog 2 (Fragment) GN=DAB2	DAB2
1					P05556	Integrin beta-1 GN=ITGB1	ITGB1
1					O43615	Mitochondrial import inner membrane translocase subunit TIM44 GN=TIMM44	TIMM44
1					P53396	ATP-citrate synthase GN=ACLY	ACLY
1					K7EKQ2	Hsp90 co-chaperone Cdc37 (Fragment) GN=CDC37	CDC37
3	Q9NX40	OCIA domain-containing protein 1 GN=OCIAD1	OCIAD1		Q9NX40	OCIA domain-containing protein 1 GN=OCIAD1	OCIAD1					D6RIV2	OCIA domain-containing protein 1 GN=OCIAD1	1
1					Q92665	28S ribosomal protein S31, mitochondrial GN=MRPS31	MRPS31
1					P38117	Electron transfer flavoprotein subunit beta GN=ETFB	ETFB
1					Q5RI18	Heterogeneous nuclear ribonucleoprotein U (Fragment) GN=HNRNPU	HNRNPU
1					Q8IWB9	Testis-expressed protein 2 GN=TEX2	TEX2
1					Q03252	Lamin-B2 GN=LMNB2	LMNB2
1					F5H479	Ragulator complex protein LAMTOR1 GN=LAMTOR1	LAMTOR1
2					I3L3P7	40S ribosomal protein S15a GN=RPS15A	RPS15A					I3L303	40S ribosomal protein S15a GN=RPS15A	2
1					Q9BY44	Eukaryotic translation initiation factor 2A GN=EIF2A	EIF2A
1					P06493	Cyclin-dependent kinase 1 GN=CDK1	CDK1
1					H7C5W9	Sarcoplasmic/endoplasmic reticulum calcium ATPase 2 (Fragment) GN=ATP2A2	ATP2A2
1					Q99615	DnaJ homolog subfamily C member 7 GN=DNAJC7	DNAJC7
1					K7ES69	Calponin-2 GN=CNN2	CNN2
1					P13010	X-ray repair cross-complementing protein 5 GN=XRCC5	XRCC5
1					O95487	Protein transport protein Sec24B GN=SEC24B	SEC24B
1					O00443	Phosphatidylinositol 4-phosphate 3-kinase C2 domain-containing subunit alpha GN=PIK3C2A	PIK3C2A
1					Q8NE71	ATP-binding cassette sub-family F member 1 GN=ABCF1	ABCF1
1					Q86XL3	Ankyrin repeat and LEM domain-containing protein 2 GN=ANKLE2	ANKLE2
1					O60271	C-Jun-amino-terminal kinase-interacting protein 4 GN=SPAG9	SPAG9
1					P39687	Acidic leucine-rich nuclear phosphoprotein 32 family member A GN=ANP32A	ANP32A
1					G3V148	RING finger protein 121 GN=RNF121	RNF121
2					P61313	60S ribosomal protein L15 GN=RPL15	RPL15					E7EQV9	Ribosomal protein L15 (Fragment) GN=RPL15	1
1					Q5HYI8	Rab-like protein 3 GN=RABL3	RABL3
1					B5MCR8	Solute carrier family 30 (Zinc transporter), member 6, isoform CRA_b GN=SLC30A6	SLC30A6
1					P39748	Flap endonuclease 1 GN=FEN1	FEN1
1					Q9Y5K6	CD2-associated protein GN=CD2AP	CD2AP
1					Q5HYI7	Metaxin-3 GN=MTX3	MTX3
1					P62906	60S ribosomal protein L10a GN=RPL10A	RPL10A
1					Q96N67	Dedicator of cytokinesis protein 7 GN=DOCK7	DOCK7
1					A0A087X0K9	Tight junction protein ZO-1 GN=TJP1	TJP1
1					Q12772	Sterol regulatory element-binding protein 2 GN=SREBF2	SREBF2
1					P34897	Serine hydroxymethyltransferase, mitochondrial GN=SHMT2	SHMT2
1					Q5TDG9	DnaJ (Hsp40) homolog, subfamily C, member 16, isoform CRA_a GN=DNAJC16	DNAJC16
1					P31948	Stress-induced-phosphoprotein 1 GN=STIP1	STIP1
1					O60749	Sorting nexin-2 GN=SNX2	SNX2
1					K7ERG1	Septin-9 (Fragment) GN=SEPT9	SEPT9
1					G3V414	Protein angel homolog 1 GN=ANGEL1	ANGEL1
1					P08133	Annexin A6 GN=ANXA6	ANXA6
1					C9JMV5	Importin-5 (Fragment) GN=IPO5	IPO5
1					Q8TEY7	Ubiquitin carboxyl-terminal hydrolase 33 GN=USP33	USP33
1					Q96HY6	DDRGK domain-containing protein 1 GN=DDRGK1	DDRGK1
1					H0YLU7	Electron transfer flavoprotein subunit alpha, mitochondrial (Fragment) GN=ETFA	ETFA
1					Q8TAT6	Nuclear protein localization protein 4 homolog GN=NPLOC4	NPLOC4
1					Q9Y3P4	Rhomboid domain-containing protein 3 GN=RHBDD3	RHBDD3
1					P43121	Cell surface glycoprotein MUC18 GN=MCAM	MCAM
1					S4R3V3	YTH domain-containing family protein 2 (Fragment) GN=YTHDF2	YTHDF2
1					Q9NX47	E3 ubiquitin-protein ligase MARCH5 GN=MARCH5	MARCH5
1					Q96CS3	FAS-associated factor 2 GN=FAF2	FAF2
1					O14641	Segment polarity protein dishevelled homolog DVL-2 GN=DVL2	DVL2
1					P62318	Small nuclear ribonucleoprotein Sm D3 GN=SNRPD3	SNRPD3
1					A0A087X260	TAR DNA-binding protein 43 GN=TARDBP	TARDBP
1					O95573	Long-chain-fatty-acid--CoA ligase 3 GN=ACSL3	ACSL3
1					P53365	Arfaptin-2 GN=ARFIP2	ARFIP2
1					F2Z2K0	NSFL1 cofactor p47 GN=NSFL1C	NSFL1C
1					Q8NDI1	EH domain-binding protein 1 GN=EHBP1	EHBP1
1					Q14789	Golgin subfamily B member 1 GN=GOLGB1	GOLGB1
1					Q15042	Rab3 GTPase-activating protein catalytic subunit GN=RAB3GAP1	RAB3GAP1
1					Q9Y4P8	WD repeat domain phosphoinositide-interacting protein 2 GN=WIPI2	WIPI2
1					P61326	Protein mago nashi homolog GN=MAGOH	MAGOH
1					H0YCY7	Ribonucleoside-diphosphate reductase (Fragment) GN=RRM1	RRM1
1					P46777	60S ribosomal protein L5 GN=RPL5	RPL5
1					B5MCT8	40S ribosomal protein S9 GN=RPS9	RPS9
1					H7C125	Ras-related protein Rab-2A (Fragment) GN=RAB2A	RAB2A
1					A0A0A0MTB8	WD repeat-containing protein 36 GN=WDR36	WDR36
1					A0A087X215	Basigin GN=BSG	BSG
1					E9PCA1	T-complex protein 1 subunit epsilon GN=CCT5	CCT5
1					G8JLK1	Vesicle transport protein USE1 GN=USE1	USE1
1					K7EMD0	Proteasome activator complex subunit 3 (Fragment) GN=PSME3	PSME3
1					P62273	40S ribosomal protein S29 GN=RPS29	RPS29
1					O95373	Importin-7 GN=IPO7	IPO7
1					P78381	UDP-galactose translocator GN=SLC35A2	SLC35A2
1					G3V1B6	MICOS complex subunit MIC26 GN=APOO	APOO
1					Q96S66	Chloride channel CLIC-like protein 1 GN=CLCC1	CLCC1
1					E5RH59	Eukaryotic translation initiation factor 3 subunit H GN=EIF3H	EIF3H
1					P53701	Cytochrome c-type heme lyase GN=HCCS	HCCS
1					B1AHC9	X-ray repair cross-complementing protein 6 GN=XRCC6	XRCC6
3					Q92522	Histone H1x GN=H1FX	H1FX		Q92522	Histone H1x GN=H1FX	H1FX		Q92522	Histone H1x GN=H1FX	H1FX
1					Q96KB5	Lymphokine-activated killer T-cell-originated protein kinase GN=PBK	PBK
1					B3KR00	AMSH-like protease GN=STAMBPL1	STAMBPL1
1					C9JH18	PERQ amino acid-rich with GYF domain-containing protein 2 (Fragment) GN=GIGYF2	GIGYF2
1					P62913	60S ribosomal protein L11 GN=RPL11	RPL11
1					Q9Y3L5	Ras-related protein Rap-2c GN=RAP2C	RAP2C
1					Q9NR30	Nucleolar RNA helicase 2 GN=DDX21	DDX21
1					P35658	Nuclear pore complex protein Nup214 GN=NUP214	NUP214
1					H0YJW3	Alpha-actinin-1 (Fragment) GN=ACTN1	ACTN1
1					M0R0Z0	RuvB-like helicase GN=RUVBL2	RUVBL2
1					E7EST3	Tetratricopeptide repeat protein 9C GN=TTC9C	TTC9C
1					P04181	Ornithine aminotransferase, mitochondrial GN=OAT	OAT
1					P78318	Immunoglobulin-binding protein 1 GN=IGBP1	IGBP1
2					E9PP21	Cysteine and glycine-rich protein 1 GN=CSRP1	CSRP1						E9PP21	Cysteine and glycine-rich protein 1 GN=CSRP1	CSRP1
1					P63220	40S ribosomal protein S21 GN=RPS21	RPS21
1					P55010	Eukaryotic translation initiation factor 5 GN=EIF5	EIF5
1					J3QKY4	Proline-rich protein 11 (Fragment) GN=PRR11	PRR11
1					A6NFX8	ADP-sugar pyrophosphatase GN=NUDT5	NUDT5
1					O43242	26S proteasome non-ATPase regulatory subunit 3 GN=PSMD3	PSMD3
1					Q8WVM8	Sec1 family domain-containing protein 1 GN=SCFD1	SCFD1
1					Q96MW1	Coiled-coil domain-containing protein 43 GN=CCDC43	CCDC43
1					H0Y7Y8	AT-rich interactive domain-containing protein 4B (Fragment) GN=ARID4B	ARID4B
1					Q9H223	EH domain-containing protein 4 GN=EHD4	EHD4
1					O95486	Protein transport protein Sec24A GN=SEC24A	SEC24A
1					Q13263	Transcription intermediary factor 1-beta GN=TRIM28	TRIM28
2					Q9BU76	Multiple myeloma tumor-associated protein 2 GN=MMTAG2	MMTAG2										Q9BU76	Multiple myeloma tumor-associated protein 2 GN=MMTAG2	MMTAG2
1					P25398	40S ribosomal protein S12 GN=RPS12	RPS12
1					O95816	BAG family molecular chaperone regulator 2 GN=BAG2	BAG2
1					H0YMW2	A-kinase anchor protein 13 (Fragment) GN=AKAP13	AKAP13
1					D6RA93	Condensin complex subunit 3 GN=NCAPG	NCAPG
1					Q92973	Transportin-1 GN=TNPO1	TNPO1
1					A0A0C4DG51	Calcium-independent phospholipase A2-gamma (Fragment) GN=PNPLA8	PNPLA8
1					Q8NAN2	Mitoguardin 1 GN=MIGA1	MIGA1
2					Q9Y2X3	Nucleolar protein 58 GN=NOP58	NOP58						Q9Y2X3	Nucleolar protein 58 GN=NOP58	NOP58
1					Q5VY60	HAUS augmin-like complex subunit 6 GN=HAUS6	HAUS6
1					O00487	26S proteasome non-ATPase regulatory subunit 14 GN=PSMD14	PSMD14
1					J3KTL2	Serine/arginine-rich-splicing factor 1 GN=SRSF1	SRSF1
1					P05534	HLA class I histocompatibility antigen, A-24 alpha chain GN=HLA-A	HLA-A
1					A0A0J9YYL3	Poly(U)-binding-splicing factor PUF60 (Fragment) GN=PUF60	PUF60
1					H0YCI4	Nucleosome assembly protein 1-like 4 (Fragment) GN=NAP1L4	NAP1L4
1					P53621	Coatomer subunit alpha GN=COPA	COPA
1					P07741	Adenine phosphoribosyltransferase GN=APRT	APRT
1					Q86TB9	Protein PAT1 homolog 1 GN=PATL1	PATL1
1					P50542	Peroxisomal targeting signal 1 receptor GN=PEX5	PEX5
1					H7C189	Ubiquitin carboxyl-terminal hydrolase 4 (Fragment) GN=USP4	USP4
3					P17980	26S protease regulatory subunit 6A GN=PSMC3	PSMC3		P17980	26S protease regulatory subunit 6A GN=PSMC3	PSMC3		P17980	26S protease regulatory subunit 6A GN=PSMC3	PSMC3
1					O15235	28S ribosomal protein S12, mitochondrial GN=MRPS12	MRPS12
1					Q8NDH2	Coiled-coil domain-containing protein 168 GN=CCDC168	CCDC168
1					H9KVA9	Lys-63-specific deubiquitinase BRCC36 GN=BRCC3	BRCC3
1					A6PVX3	26S proteasome non-ATPase regulatory subunit 4 (Fragment) GN=PSMD4	PSMD4
2					Q71UM5	40S ribosomal protein S27-like GN=RPS27L	RPS27L		Q71UM5	40S ribosomal protein S27-like GN=RPS27L	RPS27L
2					Q14318	Peptidyl-prolyl cis-trans isomerase FKBP8 GN=FKBP8	FKBP8						Q14318	Peptidyl-prolyl cis-trans isomerase FKBP8 GN=FKBP8	FKBP8
1					E9PB61	THO complex subunit 4 GN=ALYREF	ALYREF
1					Q15181	Inorganic pyrophosphatase GN=PPA1	PPA1
1					P62314	Small nuclear ribonucleoprotein Sm D1 GN=SNRPD1	SNRPD1
1					O76031	ATP-dependent Clp protease ATP-binding subunit clpX-like, mitochondrial GN=CLPX	CLPX
1					Q96JH7	Deubiquitinating protein VCIP135 GN=VCPIP1	VCPIP1
1					Q99460	26S proteasome non-ATPase regulatory subunit 1 GN=PSMD1	PSMD1
1					Q9H6L5	Reticulophagy receptor FAM134B GN=FAM134B	FAM134B
1					G3V5I4	Dynein light chain 1, axonemal (Fragment) GN=DNAL1	DNAL1
1					Q9UJY4	ADP-ribosylation factor-binding protein GGA2 GN=GGA2	GGA2
1					Q01968	Inositol polyphosphate 5-phosphatase OCRL-1 GN=OCRL	OCRL
1					O75179	Ankyrin repeat domain-containing protein 17 GN=ANKRD17	ANKRD17
1					O95721	Synaptosomal-associated protein 29 GN=SNAP29	SNAP29
1					F8VQQ8	Ubiquitin-conjugating enzyme E2 N GN=UBE2N	UBE2N
1					O15498	Synaptobrevin homolog YKT6 GN=YKT6	YKT6
1					O43399	Tumor protein D54 GN=TPD52L2	TPD52L2
1					Q9Y4W6	AFG3-like protein 2 GN=AFG3L2	AFG3L2
1					K7ELT4	Monocarboxylate transporter 8 (Fragment) GN=SLC16A2	SLC16A2
1					Q15125	3-beta-hydroxysteroid-Delta(8),Delta(7)-isomerase GN=EBP	EBP
1					O60566	Mitotic checkpoint serine/threonine-protein kinase BUB1 beta GN=BUB1B	BUB1B
1					Q9H2M9	Rab3 GTPase-activating protein non-catalytic subunit GN=RAB3GAP2	RAB3GAP2
1					B1AK88	Capping protein (Actin filament) muscle Z-line, beta, isoform CRA_d GN=CAPZB	CAPZB
1					P21912	Succinate dehydrogenase [ubiquinone] iron-sulfur subunit, mitochondrial GN=SDHB	SDHB
1					Q9NRG9	Aladin GN=AAAS	AAAS
1					Q96RL7	Vacuolar protein sorting-associated protein 13A GN=VPS13A	VPS13A
1					E9PIQ7	HCLS1-associated protein X-1 GN=HAX1	HAX1
1					A0A0C4DFR6	Protein SEC13 homolog GN=SEC13	SEC13
1					Q9Y263	Phospholipase A-2-activating protein GN=PLAA	PLAA
1					P38606	V-type proton ATPase catalytic subunit A GN=ATP6V1A	ATP6V1A
1					O14929	Histone acetyltransferase type B catalytic subunit GN=HAT1	HAT1
1					C9JTT8	BET1 homolog GN=BET1	BET1
1					F8WEG2	Golgi reassembly-stacking protein 2 GN=GORASP2	GORASP2
1					A0A1B0GUW6	Uncharacterized protein GN=LOC107983988	LOC107983988
1					D2CGD1	Fibroblast growth factor receptor GN=FGFR2	FGFR2
1					Q6P995	Protein FAM171B GN=FAM171B	FAM171B
1					Q96AG3	Solute carrier family 25 member 46 GN=SLC25A46	SLC25A46
1					P26639	Threonine--tRNA ligase, cytoplasmic GN=TARS	TARS
1					Q9P0V3	SH3 domain-binding protein 4 GN=SH3BP4	SH3BP4
1					Q8IZV5	Retinol dehydrogenase 10 GN=RDH10	RDH10
1					E5RGA2	Eukaryotic translation initiation factor 3 subunit E GN=EIF3E	EIF3E
1					Q8TBA6	Golgin subfamily A member 5 GN=GOLGA5	GOLGA5
1					C9JUG7	F-actin-capping protein subunit alpha-2 GN=CAPZA2	CAPZA2
1					B1AKL4	Eukaryotic translation initiation factor 4E transporter GN=EIF4ENIF1	EIF4ENIF1
1					Q5T749	Keratinocyte proline-rich protein GN=KPRP	KPRP
1					Q9UH65	Switch-associated protein 70 GN=SWAP70	SWAP70
1					Q8TD55	Pleckstrin homology domain-containing family O member 2 GN=PLEKHO2	PLEKHO2
1					Q03113	Guanine nucleotide-binding protein subunit alpha-12 GN=GNA12	GNA12
1					E7EUI8	Glucose-6-phosphate 1-dehydrogenase (Fragment) GN=G6PD	G6PD
1					J3QLU9	Receptor protein-tyrosine kinase GN=ERBB2	ERBB2
1					E7EMD0	NADPH--cytochrome P450 reductase GN=POR	POR
2					Q5QPN9	Acyl-protein thioesterase 2 GN=LYPLA2	LYPLA2		Q5QPQ0	Acyl-protein thioesterase 2 GN=LYPLA2	LYPLA2
1					H7BXG7	Protein transport protein Sec31A GN=SEC31A	SEC31A
1					Q7Z3T8	Zinc finger FYVE domain-containing protein 16 GN=ZFYVE16	ZFYVE16
1					K7EKE6	Lon protease homolog, mitochondrial GN=LONP1	LONP1
1					Q9H6J7	UPF0705 protein C11orf49 GN=C11orf49	C11orf49
1					A0A0C4DG33	Peroxisome biogenesis factor 1 GN=PEX1	PEX1
1					B1AH78	Ras-related C3 botulinum toxin substrate 2 (Fragment) GN=RAC2	RAC2
1					Q9NRG1	Phosphoribosyltransferase domain-containing protein 1 GN=PRTFDC1	PRTFDC1
1					H0Y9R4	60S ribosomal protein L9 (Fragment) GN=RPL9	RPL9
1					A0A0D9SEM4	Serine/arginine-rich-splicing factor 4 (Fragment) GN=SRSF4	SRSF4
1					Q8TCS8	Polyribonucleotide nucleotidyltransferase 1, mitochondrial GN=PNPT1	PNPT1
1					Q99570	Phosphoinositide 3-kinase regulatory subunit 4 GN=PIK3R4	PIK3R4
1					A0A0A0MSX9	Isoleucine--tRNA ligase, cytoplasmic GN=IARS	IARS
1					Q9UDY4	DnaJ homolog subfamily B member 4 GN=DNAJB4	DNAJB4
1					Q12906	Interleukin enhancer-binding factor 3 GN=ILF3	ILF3
1					P61081	NEDD8-conjugating enzyme Ubc12 GN=UBE2M	UBE2M
1					Q07666	KH domain-containing, RNA-binding, signal transduction-associated protein 1 GN=KHDRBS1	KHDRBS1
1					O00401	Neural Wiskott-Aldrich syndrome protein GN=WASL	WASL
1					P25205	DNA replication licensing factor MCM3 GN=MCM3	MCM3
1					O94826	Mitochondrial import receptor subunit TOM70 GN=TOMM70	TOMM70
1					P08559	Pyruvate dehydrogenase E1 component subunit alpha, somatic form, mitochondrial GN=PDHA1	PDHA1
1					Q9BXJ9	N-alpha-acetyltransferase 15, NatA auxiliary subunit GN=NAA15	NAA15
1					B7Z7P8	Eukaryotic peptide chain release factor subunit 1 GN=ETF1	ETF1
1					Q99848	Probable rRNA-processing protein EBP2 GN=EBNA1BP2	EBNA1BP2
1					H0Y503	Basic leucine zipper and W2 domain-containing protein 1 (Fragment) GN=BZW1	BZW1
1					E9PEX6	Dihydrolipoyl dehydrogenase GN=DLD	DLD
1					M0R1Z9	Doublesex- and mab-3-related transcription factor C2 (Fragment) GN=DMRTC2	DMRTC2
1					A0A087WYT3	Prostaglandin E synthase 3 GN=PTGES3	PTGES3
1					E7ESJ7	Protein FAM114A2 GN=FAM114A2	FAM114A2
1	F5GYT8	Methylcrotonoyl-CoA carboxylase subunit alpha, mitochondrial GN=MCCC1	MCCC1
1	E9PKE3	Heat shock cognate 71 kDa protein GN=HSPA8	HSPA8														E9PLF4	Heat shock cognate 71 kDa protein (Fragment) GN=HSPA8	HSPA8
2	K7EJV9	60S ribosomal protein L23a (Fragment) GN=RPL23A	RPL23A									P62750	60S ribosomal protein L23a GN=RPL23A	11
1	Q05639	Elongation factor 1-alpha 2 GN=EEF1A2	EEF1A2						Q05639	Elongation factor 1-alpha 2 GN=EEF1A2	EEF1A2
2	Q9Y266	Nuclear migration protein nudC GN=NUDC	NUDC										Q9Y266	Nuclear migration protein nudC GN=NUDC	NUDC		Q9Y266	Nuclear migration protein nudC GN=NUDC	NUDC
5	H0YBZ4	Mitochondrial fission regulator 1 (Fragment) GN=MTFR1	MTFR1		Q15390	Mitochondrial fission regulator 1 GN=MTFR1	MTFR1		H0YBZ4	Mitochondrial fission regulator 1 (Fragment) GN=MTFR1	MTFR1		H0YBZ4	Mitochondrial fission regulator 1 (Fragment) GN=MTFR1	MTFR1		H0YBZ4	Mitochondrial fission regulator 1 (Fragment) GN=MTFR1	MTFR1
1	Q5T3N1	Annexin (Fragment) GN=ANXA1	ANXA1						Q5T3N1	Annexin (Fragment) GN=ANXA1	ANXA1
4	E9PLX7	60S ribosomal protein L27a GN=RPL27A	RPL27A		E9PLL6	60S ribosomal protein L27a GN=RPL27A	RPL27A		E9PLX7	60S ribosomal protein L27a GN=RPL27A	RPL27A						E9PLX7	60S ribosomal protein L27a GN=RPL27A	RPL27A
2	Q14643	Inositol 1,4,5-trisphosphate receptor type 1 GN=ITPR1	ITPR1						Q14643	Inositol 1,4,5-trisphosphate receptor type 1 GN=ITPR1	ITPR1
2	Q13748	Tubulin alpha-3C/D chain GN=TUBA3C	TUBA3C						Q13748	Tubulin alpha-3C/D chain GN=TUBA3C	TUBA3C
2	I3L1L3	Myb-binding protein 1A (Fragment) GN=MYBBP1A	MYBBP1A										I3L1L3	Myb-binding protein 1A (Fragment) GN=MYBBP1A	MYBBP1A
2	B5ME19	Eukaryotic translation initiation factor 3 subunit C-like protein GN=EIF3CL	EIF3CL														B5ME19	Eukaryotic translation initiation factor 3 subunit C-like protein GN=EIF3CL	EIF3CL
1									P30101	Protein disulfide-isomerase A3 GN=PDIA3	PDIA3
1									P02545	Prelamin-A/C GN=LMNA	LMNA
1									M0R2S1	Ubiquitin-60S ribosomal protein L40 (Fragment) GN=UBA52	UBA52
1									K7EK77	ATP synthase subunit alpha, mitochondrial (Fragment) GN=ATP5A1	ATP5A1
2									A0A0G2JIW1	Heat shock 70 kDa protein 1B GN=HSPA1B	HSPA1B		A0A0G2JIW1	Heat shock 70 kDa protein 1B GN=HSPA1B	HSPA1B
1									P31327	Carbamoyl-phosphate synthase [ammonia], mitochondrial GN=CPS1	CPS1
2									Q96AG4	Leucine-rich repeat-containing protein 59 GN=LRRC59	LRRC59						Q96AG4	Leucine-rich repeat-containing protein 59 GN=LRRC59	LRRC59
1									P05388	60S acidic ribosomal protein P0 GN=RPLP0	RPLP0
1									F5GY37	Prohibitin-2 GN=PHB2	PHB2
1									Q9BVC6	Transmembrane protein 109 GN=TMEM109	TMEM109
1									Q07065	Cytoskeleton-associated protein 4 GN=CKAP4	CKAP4
2									H7C2W9	60S ribosomal protein L31 (Fragment) GN=RPL31	RPL31		H7C2W9	60S ribosomal protein L31 (Fragment) GN=RPL31	RPL31
1									Q9HDC5	Junctophilin-1 GN=JPH1	JPH1
1									Q15084	Protein disulfide-isomerase A6 GN=PDIA6	PDIA6
1									A0A0C4DGI3	Citrate synthase GN=CS	CS
1									E9PKH2	Serpin H1 GN=SERPINH1	SERPINH1
1									H7BZ94	Protein disulfide-isomerase GN=P4HB	P4HB
1									Q5DJT8	Cancer/testis antigen family 45 member A2 GN=CT45A2	CT45A2
1									P35241	Radixin GN=RDX	RDX
2									C9JRZ6	MICOS complex subunit GN=CHCHD3	CHCHD3		C9JRZ6	MICOS complex subunit GN=CHCHD3	CHCHD3
1									O94812	BAI1-associated protein 3 GN=BAIAP3	BAIAP3
1									F8VV59	Nucleosome assembly protein 1-like 1 GN=NAP1L1	NAP1L1
2									E5RH77	40S ribosomal protein S14 GN=RPS14	RPS14		P62263	40S ribosomal protein S14 GN=RPS14	RPS14
1									P13667	Protein disulfide-isomerase A4 GN=PDIA4	PDIA4
1									P00488	Coagulation factor XIII A chain GN=F13A1	F13A1
1													F8W6I7	Heterogeneous nuclear ribonucleoprotein A1 GN=HNRNPA1	HNRNPA1
2													P49327	Fatty acid synthase GN=FASN	FASN		P49327	Fatty acid synthase GN=FASN	FASN
1													P18583	Protein SON GN=SON	SON
1													Q9H0A0	RNA cytidine acetyltransferase GN=NAT10	NAT10
1													Q6DN12	Multiple C2 and transmembrane domain-containing protein 2 GN=MCTP2	MCTP2
1													F8VNY5	Thyroid transcription factor 1-associated protein 26 (Fragment) GN=CCDC59	CCDC59
1													Q8WTT2	Nucleolar complex protein 3 homolog GN=NOC3L	NOC3L
1													Q9UI15	Transgelin-3 GN=TAGLN3	TAGLN3
1													Q15361	Transcription termination factor 1 GN=TTF1	TTF1
1													P12236	ADP/ATP translocase 3 GN=SLC25A6	SLC25A6
1													O00622	Protein CYR61 GN=CYR61	CYR61
1													P35579	Myosin-9 GN=MYH9	MYH9
1													P35580	Myosin-10 GN=MYH10	MYH10
2													P61254	60S ribosomal protein L26 GN=RPL26	RPL26		J3KTJ8	60S ribosomal protein L26 (Fragment) GN=RPL26	RPL26
1													P02769	Serum albumin GN=ALB	ALB
1													P07900	Heat shock protein HSP 90-alpha GN=HSP90AA1	HSP90AA1
1													P02754	Beta-lactoglobulin GN=LGB	LGB
1													P62701	40S ribosomal protein S4, X isoform GN=RPS4X	RPS4X
1													F5H5D3	Tubulin alpha chain GN=TUBA1C	TUBA1C
1													Q5QNW6	Histone H2B type 2-F GN=HIST2H2BF	HIST2H2BF
1													Q1ED39	Lysine-rich nucleolar protein 1 GN=KNOP1	KNOP1
1													B5MCX7	Ankyrin repeat domain-containing protein 54 GN=ANKRD54	ANKRD54
1													B5MCF9	Pescadillo homolog GN=PES1	PES1
1													P02663	Alpha-S2-casein GN=CSN1S2	CSN1S2
1													P07864	L-lactate dehydrogenase C chain GN=LDHC	LDHC
1													Q12931	Heat shock protein 75 kDa, mitochondrial GN=TRAP1	TRAP1
1													P27694	Replication protein A 70 kDa DNA-binding subunit GN=RPA1	RPA1
1													Q8IYB3	Serine/arginine repetitive matrix protein 1 GN=SRRM1	SRRM1
1													H0YHA7	60S ribosomal protein L18 (Fragment) GN=RPL18	RPL18
1													F8VZJ2	Nascent polypeptide-associated complex subunit alpha GN=NACA	NACA
1													Q9H082	Ras-related protein Rab-33B GN=RAB33B	RAB33B
1													Q04837	Single-stranded DNA-binding protein, mitochondrial GN=SSBP1	SSBP1
1													P02668	Kappa-casein GN=CSN3	CSN3
1													Q9H3P7	Golgi resident protein GCP60 GN=ACBD3	ACBD3
1													H7C3T4	Peroxiredoxin-4 (Fragment) GN=PRDX4	PRDX4
1													Q02878	60S ribosomal protein L6 GN=RPL6	RPL6
1													I3L182	Serine/arginine repetitive matrix protein 2 (Fragment) GN=SRRM2	SRRM2
2													O00571	ATP-dependent RNA helicase DDX3X GN=DDX3X	DDX3X		O00571	ATP-dependent RNA helicase DDX3X GN=DDX3X	DDX3X
1													H3BQ34	Pyruvate kinase GN=PKM	PKM
1																	D6RD47	40S ribosomal protein S23 GN=RPS23	RPS23
1																	F8VVM2	Phosphate carrier protein, mitochondrial GN=SLC25A3	SLC25A3
1																	E7EVS6	Actin, cytoplasmic 1 (Fragment) GN=ACTB	ACTB
1																	H0YK48	Tropomyosin alpha-1 chain GN=TPM1	TPM1
1																	Q9P0J6	39S ribosomal protein L36, mitochondrial GN=MRPL36	MRPL36
1																	P08670	Vimentin GN=VIM	VIM
1																	V9GZ37	Heat shock 70 kDa protein 1A GN=HSPA1A	HSPA1A
1																	Q9Y3U8	60S ribosomal protein L36 GN=RPL36	RPL36

## Sheet: strongly labeled protein list
frequency (out of 5 data sets)	Description	Gene Symbol	Localization			Notes			total 3/5	Nucleus	Plasma Membrane	Endoplasmic Reticulum	Mitochondria	Golgi	Endosome, lysosome, peroxisome	Cytoskeleton	Cytosol
4	T-complex protein 1 subunit theta GN=CCT8	CCT8	CS			component of TRiC, folds proteins			57	N	PM	ER	Mito	G	ELP	CS	Cyt
5	Filamin-A GN=FLNA	FLNA	CS			branching of actin				24	7	10	7	7	9	7	6
5	Perilipin-4 GN=PLIN4	PLIN4	PM			TG packing into adipocytes, lipid biogenesis			%	0.421053	0.122807	0.175439	0.122807	0.122807	0.157895	0.122807	0.105263
5	Gamma-interferon-inducible protein 16 GN=IFI16	IFI16	N			transcriptional regulation
4	ATP-binding cassette sub-family D member 3 GN=ABCD3	ABCD3	ELP			transport BCFA and bile acids to peroxisome			total 4/5	Nucleus	Plasma Membrane	Endoplasmic Reticulum	Mitochondria	Golgi	Endosome, lysosome, peroxisome	Cytoskeleton	Cytosol
5	A-kinase anchor protein 1, mitochondrial GN=AKAP1	AKAP1	Mito			binds PKA regulatory subunits			28	N	PM	ER	Mito	G	ELP	CS	Cyt
4	Microtubule-associated protein 4 GN=MAP4	MAP4	CS			promotes MT assembly				9	5	6	3	4	2	4	3
4	Thyroid receptor-interacting protein 11 GN=TRIP11	TRIP11	G	CS		tethering vesicules to Golgi, Golgi structure			%	0.321429	0.178571	0.214286	0.107143	0.142857	0.0714286	0.142857	0.107143
5	Lamina-associated polypeptide 2, isoforms beta/gamma GN=TMPO	TMPO	N			direct assembly of nuclear lamina
4	Zinc finger CCCH-type antiviral protein 1 GN=ZC3HAV1	ZC3HAV1	N			inhibits viral replication
5	Stromal interaction molecule 1 GN=STIM1	STIM1	ER	PM		Ca2+ channel regulation,SOCE
4	Dynamin-1-like protein GN=DRP1L	DRP1L	Mito	Cyt		mito division
4	Myoferlin GN=MYOF	MYOF	N	PM		ca2+ binding, repair of membranes
5	Pre-mRNA-splicing factor SYF1 GN=XAB2	XAB2	N			component of spliceosome
4	Extended synaptotagmin-1 GN=ESYT1	ESYT1	ER	PM		lipid transport, binds Ca2+ and forms ER-PM contact sites
4	Pyridoxal-dependent decarboxylase domain-containing protein 1 GN=PDXDC1	PDXDC1	ER	G		decarboxylase
4	Signal recognition particle 54 kDa protein GN=SRP54	SRP54	N			binds presecretory proteins
4	Calcyclin-binding protein GN=CACYBP	CACYBP	N			2+ dependent ubqn, degradation of proteins
4	Synapse-associated protein 1 GN=SYAP1	SYAP1	G	PM		promotes phosphorylation of Akt, adipocyte diff
5	Bcl-2-related ovarian killer protein GN=BOK	BOK	ER	G		protein of interest
4	Double-strand break repair protein MRE11 GN=MRE11	MRE11	N			dsDNA break repair
5	Protein phosphatase 1 regulatory subunit 15B GN=PPP1R15B	PPP1R15B	ER			phosphatase, normal conditions
4	Inner nuclear membrane protein Man1 GN=LEMD3	LEMD3	N			repress TGF beta
4	Peroxisomal membrane protein PEX13 GN=PEX13	PEX13	ELP			component of peroxisomal translocation machinery
4	Signal recognition particle receptor subunit alpha GN=SRPRA	SRPRA	ER			ER localization
4	Eukaryotic translation initiation factor 4B GN=EIF4B	EIF4B	Cyt			RNA binding
5	Mitochondrial fission regulator 1 GN=MTFR1	MTFR1	Mito			mito fission and respiration regulation
4	60S ribosomal protein L27a GN=RPL27A	RPL27A	Cyt			ribosomal protein
3	Neuroblast differentiation-associated protein AHNAK GN=AHNAK	AHNAK	N			RNA splicing
3	MICOS complex subunit MIC60 GN=IMMT	IMMT	Mito			part of MICOS complex, cristae jn architecture maintenance
3	Glyceraldehyde-3-phosphate dehydrogenase GN=GAPDH	GAPDH	Cyt			important in glycolysis
3	Src substrate cortactin GN=CTTN	CTTN	PM	CS		actin organization
3	Vesicle-trafficking protein SEC22b GN=SEC22B	SEC22B	ER	G		ER-Golgi transport
3	Lymphoid-specific helicase GN=HELLS	HELLS	N			expansion of lymphoid cells, dna methylation regulation
3	Activating signal cointegrator 1 complex subunit 3 GN=ASCC3	ASCC3	N			helicase-like
3	Mitochondrial antiviral-signaling protein GN=MAVS	MAVS	Mito	ELP		innate immunity, protect from apoptosis?
3	Staphylococcal nuclease domain-containing protein 1 GN=SND1	SND1	N			stat6-TF signaling, regulation of transcription
3	40S ribosomal protein S16 GN=RPS16	RPS16	N	Cyt		component of ribosome
3	Carnitine O-palmitoyltransferase 1, liver isoform GN=CPT1A	CPT1A	Mito			conjugates LCFA onto carnitine for mito uptake
3	TATA element modulatory factor GN=TMF1	TMF1	N	G		mediates stat3 degradation, cell transport
3	Golgi autoantigen, golgin subfamily a, 2, isoform CRA_a GN=GOLGA2	GOLGA2	G	CS		maintain Golgi structure, facilitate vesicle fusion
3	Inverted formin-2 GN=INF2	INF2	CS	ER		actin organization, mito division
3	Sequestosome-1 GN=SQSTM1	SQSTM1	ELP			regulates nf-kB pathway
3	Acyl-CoA-binding domain-containing protein 5 GN=ACBD5	ACBD5	ELP			important with peroxisome degradation
3	G patch domain-containing protein 4 GN=GPATCH4	GPATCH4	N			nucleic acid binding
3	Tyrosyl-DNA phosphodiesterase 2 GN=TDP2	TDP2	N			DNA repair
3	Non-POU domain-containing octamer-binding protein GN=NONO	NONO	N			transcriptional regulation
3	Lamin-B receptor GN=LBR	LBR	N	ER		cholesterol biosynthesis
3	Peroxisomal biogenesis factor 3 GN=PEX3	PEX3	ELP			peroxisome biosynthesis and integrity
3	Treacle protein GN=TCOF1	TCOF1	N			regulates RNAP
3	60S ribosomal protein L10 (Fragment) GN=RPL10	RPL10	Cyt			ribosomal protein
3	Protein LYRIC GN=MTDH	MTDH	N	ER		activates NFkB, role in metastasis
3	Mitochondrial fission factor GN=MFF	MFF	Mito	ELP		mito and peroxisomal fission, promotes DRP1 association with mito surface
3	Vezatin GN=VEZT	VEZT	N	PM		maintenance of adherns junctions
3	OCIA domain-containing protein 1 GN=OCIAD1	OCIAD1	ELP			increases stat3 polarization
3	Histone H1x GN=H1FX	H1FX	N			component of histone
3	26S protease regulatory subunit 6A GN=PSMC3	PSMC3	N			component of 26s proteasome
