# Supplementary material for: Identification of the Bok Interactome Using Proximity Labeling
Source: Front Cell Dev Biol. 2021 May 31;9:689951. doi: 10.3389/fcell.2021.689951 (PMC8201613; doi:10.3389/fcell.2021.689951)
Supplement: Supplementary file 3 [file Table_3.XLSX]

## Sheet: first stage refinement
	#1 (504 proteins)				#2 (98 proteins)				#3 (56 proteins)				master list (563 proteins)
	Accession	Description	Gene Symbol		Accession	Description	Gene Symbol		Accession	Description	Gene Symbol		Accession	Description	Gene Symbol
	Q92667	A-kinase anchor protein 1, mitochondrial GN=AKAP1	AKAP1		G0XQ39	STIM1L GN=STIM1	STIM1		P50990	T-complex protein 1 subunit theta GN=CCT8	CCT8		Q92667	A-kinase anchor protein 1, mitochondrial GN=AKAP1	AKAP1
	O00429	Dynamin-1-like protein GN=DNM1L	DNM1L		Q96Q06	Perilipin-4 GN=PLIN4	PLIN4		Q96Q06	Perilipin-4 GN=PLIN4	PLIN4		O00429	Dynamin-1-like protein GN=DNM1L	DNM1L
	G8JLD5	Dynamin-1-like protein GN=DNM1L	DNM1L		P50990	T-complex protein 1 subunit theta GN=CCT8	CCT8		P62750	60S ribosomal protein L23a GN=RPL23A	RPL23A		G8JLD5	Dynamin-1-like protein GN=DNM1L	DNM1L
	E7EVA0	Microtubule-associated protein GN=MAP4	MAP4		Q16666	Gamma-interferon-inducible protein 16 GN=IFI16	IFI16		Q16666	Gamma-interferon-inducible protein 16 GN=IFI16	IFI16		E7EVA0	Microtubule-associated protein GN=MAP4	MAP4
	Q16666	Gamma-interferon-inducible protein 16 GN=IFI16	IFI16		Q96A49	Synapse-associated protein 1 GN=SYAP1	SYAP1		Q96A49	Synapse-associated protein 1 GN=SYAP1	SYAP1		Q16666	Gamma-interferon-inducible protein 16 GN=IFI16	IFI16
	P11142	Heat shock cognate 71 kDa protein GN=HSPA8	HSPA8		Q7Z2W4	Zinc finger CCCH-type antiviral protein 1 GN=ZC3HAV1	ZC3HAV1		P28288	ATP-binding cassette sub-family D member 3 GN=ABCD3	ABCD3		P11142	Heat shock cognate 71 kDa protein GN=HSPA8	HSPA8
	P50990	T-complex protein 1 subunit theta GN=CCT8	CCT8		E7EUT5	Glyceraldehyde-3-phosphate dehydrogenase GN=GAPDH	GAPDH		Q7Z2W4	Zinc finger CCCH-type antiviral protein 1 GN=ZC3HAV1	ZC3HAV1		P50990	T-complex protein 1 subunit theta GN=CCT8	CCT8
	Q7Z2W4	Zinc finger CCCH-type antiviral protein 1 GN=ZC3HAV1	ZC3HAV1		Q27J81	Inverted formin-2 GN=INF2	INF2		Q09666	Neuroblast differentiation-associated protein AHNAK GN=AHNAK	AHNAK		Q7Z2W4	Zinc finger CCCH-type antiviral protein 1 GN=ZC3HAV1	ZC3HAV1
	E9PB90	Hexokinase-2 GN=HK2	HK2		E9PLX7	60S ribosomal protein L27a GN=RPL27A	RPL27A		Q5SWA1	Protein phosphatase 1 regulatory subunit 15B GN=PPP1R15B	PPP1R15B		E9PB90	Hexokinase-2 GN=HK2	HK2
	Q9NVH0	Exonuclease 3'-5' domain-containing protein 2 GN=EXD2	EXD2		P02545	Prelamin-A/C GN=LMNA	LMNA		Q92667	A-kinase anchor protein 1, mitochondrial GN=AKAP1	AKAP1		Q9NVH0	Exonuclease 3'-5' domain-containing protein 2 GN=EXD2	EXD2
	P16403	Histone H1.2 GN=HIST1H1C	HIST1H1C		M0R2S1	Ubiquitin-60S ribosomal protein L40 (Fragment) GN=UBA52	UBA52		P27816	Microtubule-associated protein 4 GN=MAP4	MAP4		P16403	Histone H1.2 GN=HIST1H1C	HIST1H1C
	Q9Y490	Talin-1 GN=TLN1	TLN1		Q5SWA1	Protein phosphatase 1 regulatory subunit 15B GN=PPP1R15B	PPP1R15B		Q27J81	Inverted formin-2 GN=INF2	INF2		Q9Y490	Talin-1 GN=TLN1	TLN1
	P07355	Annexin A2 GN=ANXA2	ANXA2		A0A0G2JIW1	Heat shock 70 kDa protein 1B GN=HSPA1B	HSPA1B		F8W895	G patch domain-containing protein 4 (Fragment) GN=GPATCH4	GPATCH4		P07355	Annexin A2 GN=ANXA2	ANXA2
	Q96A49	Synapse-associated protein 1 GN=SYAP1	SYAP1		P31327	Carbamoyl-phosphate synthase [ammonia], mitochondrial GN=CPS1	CPS1		Q7Z434	Mitochondrial antiviral-signaling protein GN=MAVS	MAVS		Q96A49	Synapse-associated protein 1 GN=SYAP1	SYAP1
	Q9HCS7	Pre-mRNA-splicing factor SYF1 GN=XAB2	XAB2		G8JLD5	Dynamin-1-like protein GN=DNM1L	DNM1L		F8W6I7	Heterogeneous nuclear ribonucleoprotein A1 GN=HNRNPA1	HNRNPA1		Q9HCS7	Pre-mRNA-splicing factor SYF1 GN=XAB2	XAB2
	Q96Q06	Perilipin-4 GN=PLIN4	PLIN4		P05388	60S acidic ribosomal protein P0 GN=RPLP0	RPLP0		G8JLD5	Dynamin-1-like protein GN=DNM1L	DNM1L		Q96Q06	Perilipin-4 GN=PLIN4	PLIN4
	Q14247	Src substrate cortactin GN=CTTN	CTTN		Q9NRZ9	Lymphoid-specific helicase GN=HELLS	HELLS		F8W7C6	60S ribosomal protein L10 GN=RPL10	RPL10		Q14247	Src substrate cortactin GN=CTTN	CTTN
	O43615	Mitochondrial import inner membrane translocase subunit TIM44 GN=TIMM44	TIMM44		P28288	ATP-binding cassette sub-family D member 3 GN=ABCD3	ABCD3		P49327	Fatty acid synthase GN=FASN	FASN		O43615	Mitochondrial import inner membrane translocase subunit TIM44 GN=TIMM44	TIMM44
	H0Y3P2	Eukaryotic translation initiation factor 4 gamma 2 GN=EIF4G2	EIF4G2		F5GY37	Prohibitin-2 GN=PHB2	PHB2		F8VX11	Eukaryotic translation initiation factor 4B (Fragment) GN=EIF4B	EIF4B		H0Y3P2	Eukaryotic translation initiation factor 4 gamma 2 GN=EIF4G2	EIF4G2
	P28288	ATP-binding cassette sub-family D member 3 GN=ABCD3	ABCD3		Q14247	Src substrate cortactin GN=CTTN	CTTN		P49959	Double-strand break repair protein MRE11 GN=MRE11	MRE11		P28288	ATP-binding cassette sub-family D member 3 GN=ABCD3	ABCD3
	Q96H55	Unconventional myosin-XIX GN=MYO19	MYO19		F8W895	G patch domain-containing protein 4 (Fragment) GN=GPATCH4	GPATCH4		Q9GZY8	Mitochondrial fission factor GN=MFF	MFF		Q96H55	Unconventional myosin-XIX GN=MYO19	MYO19
	Q5T3I0	G patch domain-containing protein 4 GN=GPATCH4	GPATCH4		Q92575	UBX domain-containing protein 4 GN=UBXN4	UBXN4		H0YBZ4	Mitochondrial fission regulator 1 (Fragment) GN=MTFR1	MTFR1		Q5T3I0	G patch domain-containing protein 4 GN=GPATCH4	GPATCH4
	P18031	Tyrosine-protein phosphatase non-receptor type 1 GN=PTPN1	PTPN1		O00571	ATP-dependent RNA helicase DDX3X GN=DDX3X	DDX3X		P15170	Eukaryotic peptide chain release factor GTP-binding subunit ERF3A GN=GSPT1	GSPT1		P18031	Tyrosine-protein phosphatase non-receptor type 1 GN=PTPN1	PTPN1
	P40763	Signal transducer and activator of transcription 3 GN=STAT3	STAT3		O43865	Adenosylhomocysteinase 2 GN=AHCYL1	AHCYL1		P50416	Carnitine O-palmitoyltransferase 1, liver isoform GN=CPT1A	CPT1A		P40763	Signal transducer and activator of transcription 3 GN=STAT3	STAT3
	P49792	E3 SUMO-protein ligase RanBP2 GN=RANBP2	RANBP2		P37802	Transgelin-2 GN=TAGLN2	TAGLN2		Q14318	Peptidyl-prolyl cis-trans isomerase FKBP8 GN=FKBP8	FKBP8		P49792	E3 SUMO-protein ligase RanBP2 GN=RANBP2	RANBP2
	P68104	Elongation factor 1-alpha 1 GN=EEF1A1	EEF1A1		Q15365	Poly(rC)-binding protein 1 GN=PCBP1	PCBP1		A0MZ66	Shootin-1 GN=SHTN1	SHTN1		P68104	Elongation factor 1-alpha 1 GN=EEF1A1	EEF1A1
	P15924	Desmoplakin GN=DSP	DSP		Q96C19	EF-hand domain-containing protein D2 GN=EFHD2	EFHD2		Q15361	Transcription termination factor 1 GN=TTF1	TTF1		P15924	Desmoplakin GN=DSP	DSP
	Q9UH62	Armadillo repeat-containing X-linked protein 3 GN=ARMCX3	ARMCX3		Q13177	Serine/threonine-protein kinase PAK 2 GN=PAK2	PAK2		H0Y3P2	Eukaryotic translation initiation factor 4 gamma 2 GN=EIF4G2	EIF4G2		Q9UH62	Armadillo repeat-containing X-linked protein 3 GN=ARMCX3	ARMCX3
	E7EX73	Eukaryotic translation initiation factor 4 gamma 1 GN=EIF4G1	EIF4G1		P42704	Leucine-rich PPR motif-containing protein, mitochondrial GN=LRPPRC	LRPPRC		Q5QPQ0	Acyl-protein thioesterase 2 GN=LYPLA2	LYPLA2		E7EX73	Eukaryotic translation initiation factor 4 gamma 1 GN=EIF4G1	EIF4G1
	Q27J81	Inverted formin-2 GN=INF2	INF2		Q5T3N1	Annexin (Fragment) GN=ANXA1	ANXA1		Q9NZ45	CDGSH iron-sulfur domain-containing protein 1 GN=CISD1	CISD1		Q27J81	Inverted formin-2 GN=INF2	INF2
	P04083	Annexin A1 GN=ANXA1	ANXA1		E9PDN5	Dystrophin GN=DMD	DMD		Q9UH62	Armadillo repeat-containing X-linked protein 3 GN=ARMCX3	ARMCX3		P04083	Annexin A1 GN=ANXA1	ANXA1
	G0XQ39	STIM1L GN=STIM1	STIM1		P27816	Microtubule-associated protein 4 GN=MAP4	MAP4		Q9Y266	Nuclear migration protein nudC GN=NUDC	NUDC		G0XQ39	STIM1L GN=STIM1	STIM1
	P07437	Tubulin beta chain GN=TUBB	TUBB		E9PLD2	Mitochondrial fission regulator 1-like GN=MTFR1L	MTFR1L		P21333	Filamin-A GN=FLNA	FLNA		P07437	Tubulin beta chain GN=TUBB	TUBB
	A0A087X0K9	Tight junction protein ZO-1 GN=TJP1	TJP1		Q9HCS7	Pre-mRNA-splicing factor SYF1 GN=XAB2	XAB2		P62701	40S ribosomal protein S4, X isoform GN=RPS4X	RPS4X		A0A087X0K9	Tight junction protein ZO-1 GN=TJP1	TJP1
	P68363	Tubulin alpha-1B chain GN=TUBA1B	TUBA1B		H7C3T4	Peroxiredoxin-4 (Fragment) GN=PRDX4	PRDX4		Q1ED39	Lysine-rich nucleolar protein 1 GN=KNOP1	KNOP1		P68363	Tubulin alpha-1B chain GN=TUBA1B	TUBA1B
	E7EX17	Eukaryotic translation initiation factor 4B GN=EIF4B	EIF4B		Q9NR31	GTP-binding protein SAR1a GN=SAR1A	SAR1A		P07864	L-lactate dehydrogenase C chain GN=LDHC	LDHC		E7EX17	Eukaryotic translation initiation factor 4B GN=EIF4B	EIF4B
	Q15390	Mitochondrial fission regulator 1 GN=MTFR1	MTFR1		Q71UM5	40S ribosomal protein S27-like GN=RPS27L	RPS27L		Q12931	Heat shock protein 75 kDa, mitochondrial GN=TRAP1	TRAP1		Q15390	Mitochondrial fission regulator 1 GN=MTFR1	MTFR1
	Q9NZ45	CDGSH iron-sulfur domain-containing protein 1 GN=CISD1	CISD1		J3QQQ9	Uncharacterized protein	#VALUE!		H7C3T4	Peroxiredoxin-4 (Fragment) GN=PRDX4	PRDX4		Q9NZ45	CDGSH iron-sulfur domain-containing protein 1 GN=CISD1	CISD1
	Q86TC9	Myopalladin GN=MYPN	MYPN		Q92667	A-kinase anchor protein 1, mitochondrial GN=AKAP1	AKAP1		Q02878	60S ribosomal protein L6 GN=RPL6	RPL6		Q86TC9	Myopalladin GN=MYPN	MYPN
	P68366	Tubulin alpha-4A chain GN=TUBA4A	TUBA4A		H7C463	MICOS complex subunit MIC60 (Fragment) GN=IMMT	IMMT		J3KTJ8	60S ribosomal protein L26 (Fragment) GN=RPL26	RPL26		P68366	Tubulin alpha-4A chain GN=TUBA4A	TUBA4A
	Q8TC07	TBC1 domain family member 15 GN=TBC1D15	TBC1D15		P21333	Filamin-A GN=FLNA	FLNA		E9PB90	Hexokinase-2 GN=HK2	HK2		Q8TC07	TBC1 domain family member 15 GN=TBC1D15	TBC1D15
	Q05639	Elongation factor 1-alpha 2 GN=EEF1A2	EEF1A2		Q7KZF4	Staphylococcal nuclease domain-containing protein 1 GN=SND1	SND1		K4JQN1	Apoptosis regulator BAX GN=BAX	BAX		Q05639	Elongation factor 1-alpha 2 GN=EEF1A2	EEF1A2
	Q92900	Regulator of nonsense transcripts 1 GN=UPF1	UPF1		O00429	Dynamin-1-like protein GN=DNM1L	DNM1L		Q9NVH0	Exonuclease 3'-5' domain-containing protein 2 GN=EXD2	EXD2		Q92900	Regulator of nonsense transcripts 1 GN=UPF1	UPF1
	Q7KZF4	Staphylococcal nuclease domain-containing protein 1 GN=SND1	SND1		E9PB90	Hexokinase-2 GN=HK2	HK2		E9PNJ4	Stromal interaction molecule 1 GN=STIM1	STIM1		Q7KZF4	Staphylococcal nuclease domain-containing protein 1 GN=SND1	SND1
	Q3BDU5	Prelamin-A/C GN=LMNA	LMNA		O43615	Mitochondrial import inner membrane translocase subunit TIM44 GN=TIMM44	TIMM44		P63267	Actin, gamma-enteric smooth muscle GN=ACTG2	ACTG2		Q3BDU5	Prelamin-A/C GN=LMNA	LMNA
	Q13470	Non-receptor tyrosine-protein kinase TNK1 GN=TNK1	TNK1		P49327	Fatty acid synthase GN=FASN	FASN		P08670	Vimentin GN=VIM	VIM		Q13470	Non-receptor tyrosine-protein kinase TNK1 GN=TNK1	TNK1
	Q9H2G2	STE20-like serine/threonine-protein kinase GN=SLK	SLK		P50416	Carnitine O-palmitoyltransferase 1, liver isoform GN=CPT1A	CPT1A		H0YNP5	Annexin (Fragment) GN=ANXA2	ANXA2		Q9H2G2	STE20-like serine/threonine-protein kinase GN=SLK	SLK
	Q8N3C0	Activating signal cointegrator 1 complex subunit 3 GN=ASCC3	ASCC3		Q12931	Heat shock protein 75 kDa, mitochondrial GN=TRAP1	TRAP1		A0A087WZ27	Zinc finger protein 90 GN=ZNF90	ZNF90		Q8N3C0	Activating signal cointegrator 1 complex subunit 3 GN=ASCC3	ASCC3
	Q9UBK8	Methionine synthase reductase GN=MTRR	MTRR		A6NMY6	Putative annexin A2-like protein GN=ANXA2P2	ANXA2P2		H7C463	MICOS complex subunit MIC60 (Fragment) GN=IMMT	IMMT		Q9UBK8	Methionine synthase reductase GN=MTRR	MTRR
	Q9UNK9	Protein angel homolog 1 GN=ANGEL1	ANGEL1		Q9NVH0	Exonuclease 3'-5' domain-containing protein 2 GN=EXD2	EXD2		Q9NW36	Lymphoid-specific helicase GN=HELLS	HELLS		Q9UNK9	Protein angel homolog 1 GN=ANGEL1	ANGEL1
	P29401	Transketolase GN=TKT	TKT		Q8TC07	TBC1 domain family member 15 GN=TBC1D15	TBC1D15		O43615	Mitochondrial import inner membrane translocase subunit TIM44 GN=TIMM44	TIMM44		P29401	Transketolase GN=TKT	TKT
	Q5SWA1	Protein phosphatase 1 regulatory subunit 15B GN=PPP1R15B	PPP1R15B		Q7Z434	Mitochondrial antiviral-signaling protein GN=MAVS	MAVS		A2CJ06	Dystrotelin GN=DYTN	DYTN		Q5SWA1	Protein phosphatase 1 regulatory subunit 15B GN=PPP1R15B	PPP1R15B
	Q9NRZ9	Lymphoid-specific helicase GN=HELLS	HELLS		Q9GZY8	Mitochondrial fission factor GN=MFF	MFF		P62273	40S ribosomal protein S29 GN=RPS29	RPS29		Q9NRZ9	Lymphoid-specific helicase GN=HELLS	HELLS
	Q8N0X7	Spartin GN=SPG20	SPG20		Q5VT66	Mitochondrial amidoxime-reducing component 1 GN=MARC1	MARC1		Q8TC07	TBC1 domain family member 15 GN=TBC1D15	TBC1D15		Q8N0X7	Spartin GN=SPG20	SPG20
	B1AHC9	X-ray repair cross-complementing protein 6 GN=XRCC6	XRCC6		P15170	Eukaryotic peptide chain release factor GTP-binding subunit ERF3A GN=GSPT1	GSPT1		H0YMH7	CTD small phosphatase-like protein 2 (Fragment) GN=CTDSPL2	CTDSPL2		B1AHC9	X-ray repair cross-complementing protein 6 GN=XRCC6	XRCC6
	Q96F86	Enhancer of mRNA-decapping protein 3 GN=EDC3	EDC3		H7C433	Mitochondrial fission factor (Fragment) GN=MFF	MFF		A0A087WXM3	NACHT, LRR and PYD domains-containing protein 5 GN=NLRP5	NLRP5		Q96F86	Enhancer of mRNA-decapping protein 3 GN=EDC3	EDC3
	Q14677	Clathrin interactor 1 GN=CLINT1	CLINT1		Q15390	Mitochondrial fission regulator 1 GN=MTFR1	MTFR1						Q14677	Clathrin interactor 1 GN=CLINT1	CLINT1
	Q86TX2	Acyl-coenzyme A thioesterase 1 GN=ACOT1	ACOT1		Q969Z3	Mitochondrial amidoxime reducing component 2 GN=MARC2	MARC2						Q86TX2	Acyl-coenzyme A thioesterase 1 GN=ACOT1	ACOT1
	P19367	Hexokinase-1 GN=HK1	HK1		C9JS27	Protein arginine methyltransferase NDUFAF7, mitochondrial (Fragment) GN=NDUFAF7	NDUFAF7						P19367	Hexokinase-1 GN=HK1	HK1
	P52594	Arf-GAP domain and FG repeat-containing protein 1 GN=AGFG1	AGFG1		A0A087WVQ9	Elongation factor 1-alpha 1 GN=EEF1A1	EEF1A1						P52594	Arf-GAP domain and FG repeat-containing protein 1 GN=AGFG1	AGFG1
	P31040	Succinate dehydrogenase [ubiquinone] flavoprotein subunit, mitochondrial GN=SDHA	SDHA		P19367	Hexokinase-1 GN=HK1	HK1						P31040	Succinate dehydrogenase [ubiquinone] flavoprotein subunit, mitochondrial GN=SDHA	SDHA
	P49959	Double-strand break repair protein MRE11 GN=MRE11	MRE11		P40763	Signal transducer and activator of transcription 3 GN=STAT3	STAT3						P49959	Double-strand break repair protein MRE11 GN=MRE11	MRE11
	P63244	Receptor of activated protein C kinase 1 GN=RACK1	RACK1		K4JQN1	Apoptosis regulator BAX GN=BAX	BAX						P63244	Receptor of activated protein C kinase 1 GN=RACK1	RACK1
	Q07812	Apoptosis regulator BAX GN=BAX	BAX		Q8N0X7	Spartin GN=SPG20	SPG20						Q07812	Apoptosis regulator BAX GN=BAX	BAX
	O75369	Filamin-B GN=FLNB	FLNB		Q9NX40	OCIA domain-containing protein 1 GN=OCIAD1	OCIAD1						O75369	Filamin-B GN=FLNB	FLNB
	P18124	60S ribosomal protein L7 GN=RPL7	RPL7		Q96H55	Unconventional myosin-XIX GN=MYO19	MYO19						P18124	60S ribosomal protein L7 GN=RPL7	RPL7
	P52948	Nuclear pore complex protein Nup98-Nup96 GN=NUP98	NUP98		E7EX73	Eukaryotic translation initiation factor 4 gamma 1 GN=EIF4G1	EIF4G1						P52948	Nuclear pore complex protein Nup98-Nup96 GN=NUP98	NUP98
	P15170	Eukaryotic peptide chain release factor GTP-binding subunit ERF3A GN=GSPT1	GSPT1		D6RG19	Ribosomal protein L37 GN=RPL37	RPL37						P15170	Eukaryotic peptide chain release factor GTP-binding subunit ERF3A GN=GSPT1	GSPT1
	Q7L592	Protein arginine methyltransferase NDUFAF7, mitochondrial GN=NDUFAF7	NDUFAF7		E7EX17	Eukaryotic translation initiation factor 4B GN=EIF4B	EIF4B						Q7L592	Protein arginine methyltransferase NDUFAF7, mitochondrial GN=NDUFAF7	NDUFAF7
	P05141	ADP/ATP translocase 2 GN=SLC25A5 SV=7	SLC25A5 SV=7		Q86TX2	Acyl-coenzyme A thioesterase 1 GN=ACOT1	ACOT1						P05141	ADP/ATP translocase 2 GN=SLC25A5 SV=7	SLC25A5 SV=7
	P52272	Heterogeneous nuclear ribonucleoprotein M GN=HNRNPM	HNRNPM		Q9UH62	Armadillo repeat-containing X-linked protein 3 GN=ARMCX3	ARMCX3						P52272	Heterogeneous nuclear ribonucleoprotein M GN=HNRNPM	HNRNPM
	A0MZ66	Shootin-1 GN=SHTN1	SHTN1		O76031	ATP-dependent Clp protease ATP-binding subunit clpX-like, mitochondrial GN=CLPX	CLPX						A0MZ66	Shootin-1 GN=SHTN1	SHTN1
	Q13177	Serine/threonine-protein kinase PAK 2 GN=PAK2	PAK2		A0A0C4DG51	Calcium-independent phospholipase A2-gamma (Fragment) GN=PNPLA8	PNPLA8						Q13177	Serine/threonine-protein kinase PAK 2 GN=PAK2	PAK2
	Q5HYI7	Metaxin-3 GN=MTX3	MTX3		E7EX44	Caldesmon GN=CALD1	CALD1						Q5HYI7	Metaxin-3 GN=MTX3	MTX3
	J3KTJ8	60S ribosomal protein L26 (Fragment) GN=RPL26	RPL26		Q8TEV9	Smith-Magenis syndrome chromosomal region candidate gene 8 protein GN=SMCR8	SMCR8						J3KTJ8	60S ribosomal protein L26 (Fragment) GN=RPL26	RPL26
	P06576	ATP synthase subunit beta, mitochondrial GN=ATP5B	ATP5B		A0MZ66	Shootin-1 GN=SHTN1	SHTN1						P06576	ATP synthase subunit beta, mitochondrial GN=ATP5B	ATP5B
	Q15365	Poly(rC)-binding protein 1 GN=PCBP1	PCBP1		P15311	Ezrin GN=EZR	EZR						Q15365	Poly(rC)-binding protein 1 GN=PCBP1	PCBP1
	Q7Z434	Mitochondrial antiviral-signaling protein GN=MAVS	MAVS		P34897	Serine hydroxymethyltransferase, mitochondrial GN=SHMT2	SHMT2						Q7Z434	Mitochondrial antiviral-signaling protein GN=MAVS	MAVS
	P34897	Serine hydroxymethyltransferase, mitochondrial GN=SHMT2	SHMT2		A0A0A0MRG8	Bcl-2 homologous antagonist/killer GN=BAK1	BAK1						P34897	Serine hydroxymethyltransferase, mitochondrial GN=SHMT2	SHMT2
	O76031	ATP-dependent Clp protease ATP-binding subunit clpX-like, mitochondrial GN=CLPX	CLPX		P62906	60S ribosomal protein L10a GN=RPL10A	RPL10A						O76031	ATP-dependent Clp protease ATP-binding subunit clpX-like, mitochondrial GN=CLPX	CLPX
	E9PLL6	60S ribosomal protein L27a GN=RPL27A	RPL27A		Q14318	Peptidyl-prolyl cis-trans isomerase FKBP8 GN=FKBP8	FKBP8						E9PLL6	60S ribosomal protein L27a GN=RPL27A	RPL27A
	P04150	Glucocorticoid receptor GN=NR3C1	NR3C1		P51587	Breast cancer type 2 susceptibility protein GN=BRCA2	BRCA2						P04150	Glucocorticoid receptor GN=NR3C1	NR3C1
	P27797	Calreticulin GN=CALR	CALR		Q9NZ45	CDGSH iron-sulfur domain-containing protein 1 GN=CISD1	CISD1						P27797	Calreticulin GN=CALR	CALR
	Q8NDI1	EH domain-binding protein 1 GN=EHBP1	EHBP1		Q8WUK0	Phosphatidylglycerophosphatase and protein-tyrosine phosphatase 1 GN=PTPMT1	PTPMT1						Q8NDI1	EH domain-binding protein 1 GN=EHBP1	EHBP1
	Q9BY44	Eukaryotic translation initiation factor 2A GN=EIF2A	EIF2A		P22626	Heterogeneous nuclear ribonucleoproteins A2/B1 GN=HNRNPA2B1	HNRNPA2B1						Q9BY44	Eukaryotic translation initiation factor 2A GN=EIF2A	EIF2A
	E7EQG2	Eukaryotic initiation factor 4A-II GN=EIF4A2	EIF4A2		H0Y3P2	Eukaryotic translation initiation factor 4 gamma 2 GN=EIF4G2	EIF4G2						E7EQG2	Eukaryotic initiation factor 4A-II GN=EIF4A2	EIF4A2
	B5MDQ0	DNA excision repair protein ERCC-6-like GN=ERCC6L	ERCC6L		Q9NSE4	Isoleucine--tRNA ligase, mitochondrial GN=IARS2	IARS2						B5MDQ0	DNA excision repair protein ERCC-6-like GN=ERCC6L	ERCC6L
	P26038	Moesin GN=MSN	MSN		I3L303	40S ribosomal protein S15a GN=RPS15A	RPS15A						P26038	Moesin GN=MSN	MSN
	M0R210	40S ribosomal protein S16 GN=RPS16	RPS16		P15924	Desmoplakin GN=DSP	DSP						M0R210	40S ribosomal protein S16 GN=RPS16	RPS16
	P50454	Serpin H1 GN=SERPINH1	SERPINH1		Q07820	Induced myeloid leukemia cell differentiation protein Mcl-1 GN=MCL1	MCL1						P50454	Serpin H1 GN=SERPINH1	SERPINH1
	Q14258	E3 ubiquitin/ISG15 ligase TRIM25 GN=TRIM25	TRIM25		G3V5R3	SNW domain-containing protein 1 (Fragment) GN=SNW1	SNW1						Q14258	E3 ubiquitin/ISG15 ligase TRIM25 GN=TRIM25	TRIM25
	Q969Z3	Mitochondrial amidoxime reducing component 2 GN=MARC2	MARC2		Q92665	28S ribosomal protein S31, mitochondrial GN=MRPS31	MRPS31						Q969Z3	Mitochondrial amidoxime reducing component 2 GN=MARC2	MARC2
	G5E972	Lamina-associated polypeptide 2, isoforms beta/gamma GN=TMPO	TMPO		B8ZZY2	Arf-GAP domain and FG repeat-containing protein 1 GN=AGFG1	AGFG1						G5E972	Lamina-associated polypeptide 2, isoforms beta/gamma GN=TMPO	TMPO
	E7EX44	Caldesmon GN=CALD1	CALD1		A0A0U1RRK1	Calcium uptake protein 1, mitochondrial GN=MICU1	MICU1						E7EX44	Caldesmon GN=CALD1	CALD1
	P78318	Immunoglobulin-binding protein 1 GN=IGBP1	IGBP1		Q06190	Serine/threonine-protein phosphatase 2A regulatory subunit B'' subunit alpha GN=PPP2R3A	PPP2R3A						P78318	Immunoglobulin-binding protein 1 GN=IGBP1	IGBP1
	H7BZ94	Protein disulfide-isomerase GN=P4HB	P4HB		B1AK88	Capping protein (Actin filament) muscle Z-line, beta, isoform CRA_d GN=CAPZB	CAPZB						H7BZ94	Protein disulfide-isomerase GN=P4HB	P4HB
	Q8IZH2	5'-3' exoribonuclease 1 GN=XRN1	XRN1		Q9Y490	Talin-1 GN=TLN1	TLN1						Q8IZH2	5'-3' exoribonuclease 1 GN=XRN1	XRN1
	F8W726	Ubiquitin-associated protein 2-like GN=UBAP2L	UBAP2L		M0QZM1	Heterogeneous nuclear ribonucleoprotein M (Fragment) GN=HNRNPM	HNRNPM						F8W726	Ubiquitin-associated protein 2-like GN=UBAP2L	UBAP2L
	E9PLD2	Mitochondrial fission regulator 1-like GN=MTFR1L	MTFR1L										E9PLD2	Mitochondrial fission regulator 1-like GN=MTFR1L	MTFR1L
	E7EV07	Rho guanine nucleotide exchange factor 4 GN=ARHGEF4	ARHGEF4										E7EV07	Rho guanine nucleotide exchange factor 4 GN=ARHGEF4	ARHGEF4
	Q9NX40	OCIA domain-containing protein 1 GN=OCIAD1	OCIAD1										Q9NX40	OCIA domain-containing protein 1 GN=OCIAD1	OCIAD1
	A0A087WTT1	Polyadenylate-binding protein GN=PABPC1	PABPC1										A0A087WTT1	Polyadenylate-binding protein GN=PABPC1	PABPC1
	Q9GZY8	Mitochondrial fission factor GN=MFF	MFF										Q9GZY8	Mitochondrial fission factor GN=MFF	MFF
	Q96C19	EF-hand domain-containing protein D2 GN=EFHD2	EFHD2										Q96C19	EF-hand domain-containing protein D2 GN=EFHD2	EFHD2
	Q02952	A-kinase anchor protein 12 GN=AKAP12	AKAP12										Q02952	A-kinase anchor protein 12 GN=AKAP12	AKAP12
	A0A0C4DG51	Calcium-independent phospholipase A2-gamma (Fragment) GN=PNPLA8	PNPLA8										A0A0C4DG51	Calcium-independent phospholipase A2-gamma (Fragment) GN=PNPLA8	PNPLA8
	O95721	Synaptosomal-associated protein 29 GN=SNAP29	SNAP29										O95721	Synaptosomal-associated protein 29 GN=SNAP29	SNAP29
	Q15233	Non-POU domain-containing octamer-binding protein GN=NONO	NONO										Q15233	Non-POU domain-containing octamer-binding protein GN=NONO	NONO
	B8ZZL8	10 kDa heat shock protein, mitochondrial GN=HSPE1	HSPE1										B8ZZL8	10 kDa heat shock protein, mitochondrial GN=HSPE1	HSPE1
	Q14684	Ribosomal RNA processing protein 1 homolog B GN=RRP1B	RRP1B										Q14684	Ribosomal RNA processing protein 1 homolog B GN=RRP1B	RRP1B
	Q96I63	ATP-dependent zinc metalloprotease YME1L1 GN=YME1L1	YME1L1										Q96I63	ATP-dependent zinc metalloprotease YME1L1 GN=YME1L1	YME1L1
	G5E9L0	ADP-ribosylation factor GTPase-activating protein 2 GN=ARFGAP2	ARFGAP2										G5E9L0	ADP-ribosylation factor GTPase-activating protein 2 GN=ARFGAP2	ARFGAP2
	B9A067	MICOS complex subunit MIC60 GN=IMMT	IMMT										B9A067	MICOS complex subunit MIC60 GN=IMMT	IMMT
	Q15393	Splicing factor 3B subunit 3 GN=SF3B3	SF3B3										Q15393	Splicing factor 3B subunit 3 GN=SF3B3	SF3B3
	O43865	Adenosylhomocysteinase 2 GN=AHCYL1	AHCYL1										O43865	Adenosylhomocysteinase 2 GN=AHCYL1	AHCYL1
	H7C433	Mitochondrial fission factor (Fragment) GN=MFF	MFF										H7C433	Mitochondrial fission factor (Fragment) GN=MFF	MFF
	O43707	Alpha-actinin-4 GN=ACTN4	ACTN4										O43707	Alpha-actinin-4 GN=ACTN4	ACTN4
	O60664	Perilipin-3 GN=PLIN3	PLIN3										O60664	Perilipin-3 GN=PLIN3	PLIN3
	P17987	T-complex protein 1 subunit alpha GN=TCP1	TCP1										P17987	T-complex protein 1 subunit alpha GN=TCP1	TCP1
	F5GZS6	4F2 cell-surface antigen heavy chain GN=SLC3A2	SLC3A2										F5GZS6	4F2 cell-surface antigen heavy chain GN=SLC3A2	SLC3A2
	E9PP21	Cysteine and glycine-rich protein 1 GN=CSRP1	CSRP1										E9PP21	Cysteine and glycine-rich protein 1 GN=CSRP1	CSRP1
	H0YA56	Apoptosis regulator BAX (Fragment) GN=BAX	BAX										H0YA56	Apoptosis regulator BAX (Fragment) GN=BAX	BAX
	P61026	Ras-related protein Rab-10 GN=RAB10	RAB10										P61026	Ras-related protein Rab-10 GN=RAB10	RAB10
	P26374	Rab proteins geranylgeranyltransferase component A 2 GN=CHML	CHML										P26374	Rab proteins geranylgeranyltransferase component A 2 GN=CHML	CHML
	Q9UHD1	Cysteine and histidine-rich domain-containing protein 1 GN=CHORDC1	CHORDC1										Q9UHD1	Cysteine and histidine-rich domain-containing protein 1 GN=CHORDC1	CHORDC1
	O94826	Mitochondrial import receptor subunit TOM70 GN=TOMM70	TOMM70										O94826	Mitochondrial import receptor subunit TOM70 GN=TOMM70	TOMM70
	P10398	Serine/threonine-protein kinase A-Raf GN=ARAF	ARAF										P10398	Serine/threonine-protein kinase A-Raf GN=ARAF	ARAF
	P13010	X-ray repair cross-complementing protein 5 GN=XRCC5	XRCC5										P13010	X-ray repair cross-complementing protein 5 GN=XRCC5	XRCC5
	E9PCA1	T-complex protein 1 subunit epsilon GN=CCT5	CCT5										E9PCA1	T-complex protein 1 subunit epsilon GN=CCT5	CCT5
	P67809	Nuclease-sensitive element-binding protein 1 GN=YBX1	YBX1										P67809	Nuclease-sensitive element-binding protein 1 GN=YBX1	YBX1
	G3V1P5	Mediator of RNA polymerase II transcription subunit 15 GN=MED15	MED15										G3V1P5	Mediator of RNA polymerase II transcription subunit 15 GN=MED15	MED15
	P23921	Ribonucleoside-diphosphate reductase large subunit GN=RRM1	RRM1										P23921	Ribonucleoside-diphosphate reductase large subunit GN=RRM1	RRM1
	A0A024R571	EH domain-containing protein 1 GN=EHD1	EHD1										A0A024R571	EH domain-containing protein 1 GN=EHD1	EHD1
	Q96KG9	N-terminal kinase-like protein GN=SCYL1	SCYL1										Q96KG9	N-terminal kinase-like protein GN=SCYL1	SCYL1
	P28331	NADH-ubiquinone oxidoreductase 75 kDa subunit, mitochondrial GN=NDUFS1	NDUFS1										P28331	NADH-ubiquinone oxidoreductase 75 kDa subunit, mitochondrial GN=NDUFS1	NDUFS1
	Q13310	Polyadenylate-binding protein 4 GN=PABPC4	PABPC4										Q13310	Polyadenylate-binding protein 4 GN=PABPC4	PABPC4
	F6TB26	Tudor and KH domain-containing protein GN=TDRKH	TDRKH										F6TB26	Tudor and KH domain-containing protein GN=TDRKH	TDRKH
	Q16658	Fascin GN=FSCN1	FSCN1										Q16658	Fascin GN=FSCN1	FSCN1
	A0A0A0MTS2	Glucose-6-phosphate isomerase (Fragment) GN=GPI	GPI										A0A0A0MTS2	Glucose-6-phosphate isomerase (Fragment) GN=GPI	GPI
	Q9BQE5	Apolipoprotein L2 GN=APOL2	APOL2										Q9BQE5	Apolipoprotein L2 GN=APOL2	APOL2
	P08133	Annexin A6 GN=ANXA6	ANXA6										P08133	Annexin A6 GN=ANXA6	ANXA6
	O14641	Segment polarity protein dishevelled homolog DVL-2 GN=DVL2	DVL2										O14641	Segment polarity protein dishevelled homolog DVL-2 GN=DVL2	DVL2
	Q9H089	Large subunit GTPase 1 homolog GN=LSG1	LSG1										Q9H089	Large subunit GTPase 1 homolog GN=LSG1	LSG1
	Q9H2M9	Rab3 GTPase-activating protein non-catalytic subunit GN=RAB3GAP2	RAB3GAP2										Q9H2M9	Rab3 GTPase-activating protein non-catalytic subunit GN=RAB3GAP2	RAB3GAP2
	B0QY95	Mitochondrial dynamics protein MID51 GN=MIEF1	MIEF1										B0QY95	Mitochondrial dynamics protein MID51 GN=MIEF1	MIEF1
	A0A0A0MRG8	Bcl-2 homologous antagonist/killer GN=BAK1	BAK1										A0A0A0MRG8	Bcl-2 homologous antagonist/killer GN=BAK1	BAK1
	Q5VT66	Mitochondrial amidoxime-reducing component 1 GN=MARC1	MARC1										Q5VT66	Mitochondrial amidoxime-reducing component 1 GN=MARC1	MARC1
	P63000	Ras-related C3 botulinum toxin substrate 1 GN=RAC1	RAC1										P63000	Ras-related C3 botulinum toxin substrate 1 GN=RAC1	RAC1
	Q9UMZ2	Synergin gamma GN=SYNRG	SYNRG										Q9UMZ2	Synergin gamma GN=SYNRG	SYNRG
	Q9UDY2	Tight junction protein ZO-2 GN=TJP2	TJP2										Q9UDY2	Tight junction protein ZO-2 GN=TJP2	TJP2
	Q8TCS8	Polyribonucleotide nucleotidyltransferase 1, mitochondrial GN=PNPT1	PNPT1										Q8TCS8	Polyribonucleotide nucleotidyltransferase 1, mitochondrial GN=PNPT1	PNPT1
	E9PKT8	Nucleosome assembly protein 1-like 4 (Fragment) GN=NAP1L4	NAP1L4										E9PKT8	Nucleosome assembly protein 1-like 4 (Fragment) GN=NAP1L4	NAP1L4
	Q9P0L0	Vesicle-associated membrane protein-associated protein A GN=VAPA	VAPA										Q9P0L0	Vesicle-associated membrane protein-associated protein A GN=VAPA	VAPA
	Q9NSE4	Isoleucine--tRNA ligase, mitochondrial GN=IARS2	IARS2										Q9NSE4	Isoleucine--tRNA ligase, mitochondrial GN=IARS2	IARS2
	Q9BXK5	Bcl-2-like protein 13 GN=BCL2L13	BCL2L13										Q9BXK5	Bcl-2-like protein 13 GN=BCL2L13	BCL2L13
	O60488	Long-chain-fatty-acid--CoA ligase 4 GN=ACSL4	ACSL4										O60488	Long-chain-fatty-acid--CoA ligase 4 GN=ACSL4	ACSL4
	P46777	60S ribosomal protein L5 GN=RPL5	RPL5										P46777	60S ribosomal protein L5 GN=RPL5	RPL5
	Q5T6F2	Ubiquitin-associated protein 2 GN=UBAP2	UBAP2										Q5T6F2	Ubiquitin-associated protein 2 GN=UBAP2	UBAP2
	O75534	Cold shock domain-containing protein E1 GN=CSDE1	CSDE1										O75534	Cold shock domain-containing protein E1 GN=CSDE1	CSDE1
	P46781	40S ribosomal protein S9 GN=RPS9	RPS9										P46781	40S ribosomal protein S9 GN=RPS9	RPS9
	P32119	Peroxiredoxin-2 GN=PRDX2	PRDX2										P32119	Peroxiredoxin-2 GN=PRDX2	PRDX2
	K7ELW0	Protein DJ-1 GN=PARK7	PARK7										K7ELW0	Protein DJ-1 GN=PARK7	PARK7
	P08758	Annexin A5 GN=ANXA5	ANXA5										P08758	Annexin A5 GN=ANXA5	ANXA5
	P58107	Epiplakin GN=EPPK1	EPPK1										P58107	Epiplakin GN=EPPK1	EPPK1
	O95373	Importin-7 GN=IPO7	IPO7										O95373	Importin-7 GN=IPO7	IPO7
	Q9Y6B6	GTP-binding protein SAR1b GN=SAR1B	SAR1B										Q9Y6B6	GTP-binding protein SAR1b GN=SAR1B	SAR1B
	P46060	Ran GTPase-activating protein 1 GN=RANGAP1	RANGAP1										P46060	Ran GTPase-activating protein 1 GN=RANGAP1	RANGAP1
	H0Y2W2	ATPase family AAA domain-containing protein 3A (Fragment) GN=ATAD3A	ATAD3A										H0Y2W2	ATPase family AAA domain-containing protein 3A (Fragment) GN=ATAD3A	ATAD3A
	B1AKL4	Eukaryotic translation initiation factor 4E transporter GN=EIF4ENIF1	EIF4ENIF1										B1AKL4	Eukaryotic translation initiation factor 4E transporter GN=EIF4ENIF1	EIF4ENIF1
	H0YAT1	SH2 domain-containing protein 4A (Fragment) GN=SH2D4A	SH2D4A										H0YAT1	SH2 domain-containing protein 4A (Fragment) GN=SH2D4A	SH2D4A
	Q8NBU5	ATPase family AAA domain-containing protein 1 GN=ATAD1	ATAD1										Q8NBU5	ATPase family AAA domain-containing protein 1 GN=ATAD1	ATAD1
	H7BXG7	Protein transport protein Sec31A GN=SEC31A	SEC31A										H7BXG7	Protein transport protein Sec31A GN=SEC31A	SEC31A
	Q96TC7	Regulator of microtubule dynamics protein 3 GN=RMDN3	RMDN3										Q96TC7	Regulator of microtubule dynamics protein 3 GN=RMDN3	RMDN3
	P31946	14-3-3 protein beta/alpha GN=YWHAB	YWHAB										P31946	14-3-3 protein beta/alpha GN=YWHAB	YWHAB
	H0YLU7	Electron transfer flavoprotein subunit alpha, mitochondrial (Fragment) GN=ETFA	ETFA										H0YLU7	Electron transfer flavoprotein subunit alpha, mitochondrial (Fragment) GN=ETFA	ETFA
	H7C123	60S ribosomal protein L10 (Fragment) GN=RPL10	RPL10										H7C123	60S ribosomal protein L10 (Fragment) GN=RPL10	RPL10
	Q92997	Segment polarity protein dishevelled homolog DVL-3 GN=DVL3	DVL3										Q92997	Segment polarity protein dishevelled homolog DVL-3 GN=DVL3	DVL3
	Q96AG3	Solute carrier family 25 member 46 GN=SLC25A46	SLC25A46										Q96AG3	Solute carrier family 25 member 46 GN=SLC25A46	SLC25A46
	Q8TEV9	Smith-Magenis syndrome chromosomal region candidate gene 8 protein GN=SMCR8	SMCR8										Q8TEV9	Smith-Magenis syndrome chromosomal region candidate gene 8 protein GN=SMCR8	SMCR8
	H0Y720	Trinucleotide repeat-containing gene 6B protein (Fragment) GN=TNRC6B	TNRC6B										H0Y720	Trinucleotide repeat-containing gene 6B protein (Fragment) GN=TNRC6B	TNRC6B
	Q71RC2	La-related protein 4 GN=LARP4	LARP4										Q71RC2	La-related protein 4 GN=LARP4	LARP4
	Q16512	Serine/threonine-protein kinase N1 GN=PKN1	PKN1										Q16512	Serine/threonine-protein kinase N1 GN=PKN1	PKN1
	A0A0A0MSM0	Heat shock protein 105 kDa GN=HSPH1	HSPH1										A0A0A0MSM0	Heat shock protein 105 kDa GN=HSPH1	HSPH1
	Q7Z460	CLIP-associating protein 1 GN=CLASP1	CLASP1										Q7Z460	CLIP-associating protein 1 GN=CLASP1	CLASP1
	Q14697	Neutral alpha-glucosidase AB GN=GANAB	GANAB										Q14697	Neutral alpha-glucosidase AB GN=GANAB	GANAB
	Q9UHD8	Septin-9 GN=SEPT9	SEPT9										Q9UHD8	Septin-9 GN=SEPT9	SEPT9
	Q9UM82	Spermatogenesis-associated protein 2 GN=SPATA2	SPATA2										Q9UM82	Spermatogenesis-associated protein 2 GN=SPATA2	SPATA2
	Q00341	Vigilin GN=HDLBP	HDLBP										Q00341	Vigilin GN=HDLBP	HDLBP
	Q9BY89	Uncharacterized protein KIAA1671 GN=KIAA1671	KIAA1671										Q9BY89	Uncharacterized protein KIAA1671 GN=KIAA1671	KIAA1671
	P52565	Rho GDP-dissociation inhibitor 1 GN=ARHGDIA	ARHGDIA										P52565	Rho GDP-dissociation inhibitor 1 GN=ARHGDIA	ARHGDIA
	A0A0U1RRM8	Fermitin family homolog 2 (Fragment) GN=FERMT2	FERMT2										A0A0U1RRM8	Fermitin family homolog 2 (Fragment) GN=FERMT2	FERMT2
	Q13492	Phosphatidylinositol-binding clathrin assembly protein GN=PICALM	PICALM										Q13492	Phosphatidylinositol-binding clathrin assembly protein GN=PICALM	PICALM
	P40939	Trifunctional enzyme subunit alpha, mitochondrial GN=HADHA	HADHA										P40939	Trifunctional enzyme subunit alpha, mitochondrial GN=HADHA	HADHA
	B4DDF4	Calponin GN=CNN2	CNN2										B4DDF4	Calponin GN=CNN2	CNN2
	Q9H223	EH domain-containing protein 4 GN=EHD4	EHD4										Q9H223	EH domain-containing protein 4 GN=EHD4	EHD4
	P36542	ATP synthase subunit gamma, mitochondrial GN=ATP5C1	ATP5C1										P36542	ATP synthase subunit gamma, mitochondrial GN=ATP5C1	ATP5C1
	P61106	Ras-related protein Rab-14 GN=RAB14	RAB14										P61106	Ras-related protein Rab-14 GN=RAB14	RAB14
	O75396	Vesicle-trafficking protein SEC22b GN=SEC22B	SEC22B										O75396	Vesicle-trafficking protein SEC22b GN=SEC22B	SEC22B
	F6RP06	BCL2/adenovirus E1B 19 kDa protein-interacting protein 3 (Fragment) GN=BNIP3	BNIP3										F6RP06	BCL2/adenovirus E1B 19 kDa protein-interacting protein 3 (Fragment) GN=BNIP3	BNIP3
	Q8N2F6	Armadillo repeat-containing protein 10 GN=ARMC10	ARMC10										Q8N2F6	Armadillo repeat-containing protein 10 GN=ARMC10	ARMC10
	H0YN88	40S ribosomal protein S17 GN=RPS17	RPS17										H0YN88	40S ribosomal protein S17 GN=RPS17	RPS17
	Q15388	Mitochondrial import receptor subunit TOM20 homolog GN=TOMM20	TOMM20										Q15388	Mitochondrial import receptor subunit TOM20 homolog GN=TOMM20	TOMM20
	P61353	60S ribosomal protein L27 GN=RPL27	RPL27										P61353	60S ribosomal protein L27 GN=RPL27	RPL27
	P61011	Signal recognition particle 54 kDa protein GN=SRP54	SRP54										P61011	Signal recognition particle 54 kDa protein GN=SRP54	SRP54
	Q8WUK0	Phosphatidylglycerophosphatase and protein-tyrosine phosphatase 1 GN=PTPMT1	PTPMT1										Q8WUK0	Phosphatidylglycerophosphatase and protein-tyrosine phosphatase 1 GN=PTPMT1	PTPMT1
	Q8IWB9	Testis-expressed protein 2 GN=TEX2	TEX2										Q8IWB9	Testis-expressed protein 2 GN=TEX2	TEX2
	Q9UH65	Switch-associated protein 70 GN=SWAP70	SWAP70										Q9UH65	Switch-associated protein 70 GN=SWAP70	SWAP70
	P98082	Disabled homolog 2 GN=DAB2	DAB2										P98082	Disabled homolog 2 GN=DAB2	DAB2
	P39748	Flap endonuclease 1 GN=FEN1	FEN1										P39748	Flap endonuclease 1 GN=FEN1	FEN1
	A0A0A0MTB8	WD repeat-containing protein 36 GN=WDR36	WDR36										A0A0A0MTB8	WD repeat-containing protein 36 GN=WDR36	WDR36
	Q96R06	Sperm-associated antigen 5 GN=SPAG5	SPAG5										Q96R06	Sperm-associated antigen 5 GN=SPAG5	SPAG5
	J3KNE0	RanBP2-like and GRIP domain-containing protein 3 GN=RGPD3	RGPD3										J3KNE0	RanBP2-like and GRIP domain-containing protein 3 GN=RGPD3	RGPD3
	E5RHT6	ADP-ribosylation factor GTPase-activating protein 1 (Fragment) GN=ARFGAP1	ARFGAP1										E5RHT6	ADP-ribosylation factor GTPase-activating protein 1 (Fragment) GN=ARFGAP1	ARFGAP1
	A0A0J9YYL3	Poly(U)-binding-splicing factor PUF60 (Fragment) GN=PUF60	PUF60										A0A0J9YYL3	Poly(U)-binding-splicing factor PUF60 (Fragment) GN=PUF60	PUF60
	Q01082	Spectrin beta chain, non-erythrocytic 1 GN=SPTBN1	SPTBN1										Q01082	Spectrin beta chain, non-erythrocytic 1 GN=SPTBN1	SPTBN1
	P60228	Eukaryotic translation initiation factor 3 subunit E GN=EIF3E	EIF3E										P60228	Eukaryotic translation initiation factor 3 subunit E GN=EIF3E	EIF3E
	Q8NAN2	Mitoguardin 1 GN=MIGA1	MIGA1										Q8NAN2	Mitoguardin 1 GN=MIGA1	MIGA1
	A0A0B4J220	Chromosome 11 open reading frame 48, isoform CRA_c GN=C11orf98	C11orf98										A0A0B4J220	Chromosome 11 open reading frame 48, isoform CRA_c GN=C11orf98	C11orf98
	Q9Y617	Phosphoserine aminotransferase GN=PSAT1	PSAT1										Q9Y617	Phosphoserine aminotransferase GN=PSAT1	PSAT1
	O00443	Phosphatidylinositol 4-phosphate 3-kinase C2 domain-containing subunit alpha GN=PIK3C2A	PIK3C2A										O00443	Phosphatidylinositol 4-phosphate 3-kinase C2 domain-containing subunit alpha GN=PIK3C2A	PIK3C2A
	E7EW49	CLIP-associating protein 2 GN=CLASP2	CLASP2										E7EW49	CLIP-associating protein 2 GN=CLASP2	CLASP2
	A0A087WY31	YTH domain-containing family protein 3 GN=YTHDF3	YTHDF3										A0A087WY31	YTH domain-containing family protein 3 GN=YTHDF3	YTHDF3
	P52597	Heterogeneous nuclear ribonucleoprotein F GN=HNRNPF	HNRNPF										P52597	Heterogeneous nuclear ribonucleoprotein F GN=HNRNPF	HNRNPF
	P06493	Cyclin-dependent kinase 1 GN=CDK1	CDK1										P06493	Cyclin-dependent kinase 1 GN=CDK1	CDK1
	Q68CZ2	Tensin-3 GN=TNS3	TNS3										Q68CZ2	Tensin-3 GN=TNS3	TNS3
	P26639	Threonine--tRNA ligase, cytoplasmic GN=TARS	TARS										P26639	Threonine--tRNA ligase, cytoplasmic GN=TARS	TARS
	P26640	Valine--tRNA ligase GN=VARS	VARS										P26640	Valine--tRNA ligase GN=VARS	VARS
	Q96DX4	RING finger and SPRY domain-containing protein 1 GN=RSPRY1	RSPRY1										Q96DX4	RING finger and SPRY domain-containing protein 1 GN=RSPRY1	RSPRY1
	F2Z393	Transaldolase GN=TALDO1	TALDO1										F2Z393	Transaldolase GN=TALDO1	TALDO1
	A0A0D9SF54	Spectrin alpha chain, non-erythrocytic 1 GN=SPTAN1	SPTAN1										A0A0D9SF54	Spectrin alpha chain, non-erythrocytic 1 GN=SPTAN1	SPTAN1
	P38919	Eukaryotic initiation factor 4A-III GN=EIF4A3	EIF4A3										P38919	Eukaryotic initiation factor 4A-III GN=EIF4A3	EIF4A3
	B3KR00	AMSH-like protease GN=STAMBPL1	STAMBPL1										B3KR00	AMSH-like protease GN=STAMBPL1	STAMBPL1
	Q92665	28S ribosomal protein S31, mitochondrial GN=MRPS31	MRPS31										Q92665	28S ribosomal protein S31, mitochondrial GN=MRPS31	MRPS31
	I3L192	Basigin (Fragment) GN=BSG	BSG										I3L192	Basigin (Fragment) GN=BSG	BSG
	P08240	Signal recognition particle receptor subunit alpha GN=SRPRA	SRPRA										P08240	Signal recognition particle receptor subunit alpha GN=SRPRA	SRPRA
	Q13596	Sorting nexin-1 GN=SNX1	SNX1										Q13596	Sorting nexin-1 GN=SNX1	SNX1
	P11413	Glucose-6-phosphate 1-dehydrogenase GN=G6PD	G6PD										P11413	Glucose-6-phosphate 1-dehydrogenase GN=G6PD	G6PD
	H0YDT6	Eukaryotic translation initiation factor 3 subunit F (Fragment) GN=EIF3F	EIF3F										H0YDT6	Eukaryotic translation initiation factor 3 subunit F (Fragment) GN=EIF3F	EIF3F
	P62913	60S ribosomal protein L11 GN=RPL11	RPL11										P62913	60S ribosomal protein L11 GN=RPL11	RPL11
	P53396	ATP-citrate synthase GN=ACLY	ACLY										P53396	ATP-citrate synthase GN=ACLY	ACLY
	Q9Y5K6	CD2-associated protein GN=CD2AP	CD2AP										Q9Y5K6	CD2-associated protein GN=CD2AP	CD2AP
	M0R1Y4	Mitochondrial import inner membrane translocase subunit TIM50 (Fragment) GN=TIMM50	TIMM50										M0R1Y4	Mitochondrial import inner membrane translocase subunit TIM50 (Fragment) GN=TIMM50	TIMM50
	H0Y2Y8	Zyxin (Fragment) GN=ZYX	ZYX										H0Y2Y8	Zyxin (Fragment) GN=ZYX	ZYX
	E7EST3	Tetratricopeptide repeat protein 9C GN=TTC9C	TTC9C										E7EST3	Tetratricopeptide repeat protein 9C GN=TTC9C	TTC9C
	Q9Y4W6	AFG3-like protein 2 GN=AFG3L2	AFG3L2										Q9Y4W6	AFG3-like protein 2 GN=AFG3L2	AFG3L2
	C9J931	GTP-binding protein Rheb GN=RHEB	RHEB										C9J931	GTP-binding protein Rheb GN=RHEB	RHEB
	Q9Y3F4	Serine-threonine kinase receptor-associated protein GN=STRAP	STRAP										Q9Y3F4	Serine-threonine kinase receptor-associated protein GN=STRAP	STRAP
	Q8TEY7	Ubiquitin carboxyl-terminal hydrolase 33 GN=USP33	USP33										Q8TEY7	Ubiquitin carboxyl-terminal hydrolase 33 GN=USP33	USP33
	O95486	Protein transport protein Sec24A GN=SEC24A	SEC24A										O95486	Protein transport protein Sec24A GN=SEC24A	SEC24A
	P16989	Y-box-binding protein 3 GN=YBX3	YBX3										P16989	Y-box-binding protein 3 GN=YBX3	YBX3
	E9PEX6	Dihydrolipoyl dehydrogenase GN=DLD	DLD										E9PEX6	Dihydrolipoyl dehydrogenase GN=DLD	DLD
	Q9NRN7	L-aminoadipate-semialdehyde dehydrogenase-phosphopantetheinyl transferase GN=AASDHPPT	AASDHPPT										Q9NRN7	L-aminoadipate-semialdehyde dehydrogenase-phosphopantetheinyl transferase GN=AASDHPPT	AASDHPPT
	Q6PKG0	La-related protein 1 GN=LARP1	LARP1										Q6PKG0	La-related protein 1 GN=LARP1	LARP1
	Q9P2R7	Succinate--CoA ligase [ADP-forming] subunit beta, mitochondrial GN=SUCLA2	SUCLA2										Q9P2R7	Succinate--CoA ligase [ADP-forming] subunit beta, mitochondrial GN=SUCLA2	SUCLA2
	A6NFX8	ADP-sugar pyrophosphatase GN=NUDT5	NUDT5										A6NFX8	ADP-sugar pyrophosphatase GN=NUDT5	NUDT5
	Q9Y5A9	YTH domain-containing family protein 2 GN=YTHDF2	YTHDF2										Q9Y5A9	YTH domain-containing family protein 2 GN=YTHDF2	YTHDF2
	Q9UL25	Ras-related protein Rab-21 GN=RAB21	RAB21										Q9UL25	Ras-related protein Rab-21 GN=RAB21	RAB21
	P07814	Bifunctional glutamate/proline--tRNA ligase GN=EPRS	EPRS										P07814	Bifunctional glutamate/proline--tRNA ligase GN=EPRS	EPRS
	H3BVH7	Ras-related protein Rab-27A (Fragment) GN=RAB27A	RAB27A										H3BVH7	Ras-related protein Rab-27A (Fragment) GN=RAB27A	RAB27A
	Q9P258	Protein RCC2 GN=RCC2	RCC2										Q9P258	Protein RCC2 GN=RCC2	RCC2
	E5RH59	Eukaryotic translation initiation factor 3 subunit H GN=EIF3H	EIF3H										E5RH59	Eukaryotic translation initiation factor 3 subunit H GN=EIF3H	EIF3H
	P17812	CTP synthase 1 GN=CTPS1	CTPS1										P17812	CTP synthase 1 GN=CTPS1	CTPS1
	P40429	60S ribosomal protein L13a GN=RPL13A	RPL13A										P40429	60S ribosomal protein L13a GN=RPL13A	RPL13A
	P46783	40S ribosomal protein S10 GN=RPS10	RPS10										P46783	40S ribosomal protein S10 GN=RPS10	RPS10
	P22102	Trifunctional purine biosynthetic protein adenosine-3 GN=GART	GART										P22102	Trifunctional purine biosynthetic protein adenosine-3 GN=GART	GART
	P48444	Coatomer subunit delta GN=ARCN1	ARCN1										P48444	Coatomer subunit delta GN=ARCN1	ARCN1
	E9PB61	THO complex subunit 4 GN=ALYREF	ALYREF										E9PB61	THO complex subunit 4 GN=ALYREF	ALYREF
	Q12906	Interleukin enhancer-binding factor 3 GN=ILF3	ILF3										Q12906	Interleukin enhancer-binding factor 3 GN=ILF3	ILF3
	O00401	Neural Wiskott-Aldrich syndrome protein GN=WASL	WASL										O00401	Neural Wiskott-Aldrich syndrome protein GN=WASL	WASL
	Q5SW79	Centrosomal protein of 170 kDa GN=CEP170	CEP170										Q5SW79	Centrosomal protein of 170 kDa GN=CEP170	CEP170
	Q14318	Peptidyl-prolyl cis-trans isomerase FKBP8 GN=FKBP8	FKBP8										Q14318	Peptidyl-prolyl cis-trans isomerase FKBP8 GN=FKBP8	FKBP8
	O75179	Ankyrin repeat domain-containing protein 17 GN=ANKRD17	ANKRD17										O75179	Ankyrin repeat domain-containing protein 17 GN=ANKRD17	ANKRD17
	E5RI99	60S ribosomal protein L30 (Fragment) GN=RPL30	RPL30										E5RI99	60S ribosomal protein L30 (Fragment) GN=RPL30	RPL30
	P54709	Sodium/potassium-transporting ATPase subunit beta-3 GN=ATP1B3	ATP1B3										P54709	Sodium/potassium-transporting ATPase subunit beta-3 GN=ATP1B3	ATP1B3
	Q07820	Induced myeloid leukemia cell differentiation protein Mcl-1 GN=MCL1	MCL1										Q07820	Induced myeloid leukemia cell differentiation protein Mcl-1 GN=MCL1	MCL1
	O95551	Tyrosyl-DNA phosphodiesterase 2 GN=TDP2	TDP2										O95551	Tyrosyl-DNA phosphodiesterase 2 GN=TDP2	TDP2
	P50402	Emerin GN=EMD	EMD										P50402	Emerin GN=EMD	EMD
	Q9H6T3	RNA polymerase II-associated protein 3 GN=RPAP3	RPAP3										Q9H6T3	RNA polymerase II-associated protein 3 GN=RPAP3	RPAP3
	Q86V48	Leucine zipper protein 1 GN=LUZP1	LUZP1										Q86V48	Leucine zipper protein 1 GN=LUZP1	LUZP1
	Q9NZM1	Myoferlin GN=MYOF	MYOF										Q9NZM1	Myoferlin GN=MYOF	MYOF
	E7EW37	Transportin-1 GN=TNPO1	TNPO1										E7EW37	Transportin-1 GN=TNPO1	TNPO1
	Q99961	Endophilin-A2 GN=SH3GL1	SH3GL1										Q99961	Endophilin-A2 GN=SH3GL1	SH3GL1
	A0A0C4DG33	Peroxisome biogenesis factor 1 GN=PEX1	PEX1										A0A0C4DG33	Peroxisome biogenesis factor 1 GN=PEX1	PEX1
	P05534	HLA class I histocompatibility antigen, A-24 alpha chain GN=HLA-A	HLA-A										P05534	HLA class I histocompatibility antigen, A-24 alpha chain GN=HLA-A	HLA-A
	Q15181	Inorganic pyrophosphatase GN=PPA1	PPA1										Q15181	Inorganic pyrophosphatase GN=PPA1	PPA1
	P31689	DnaJ homolog subfamily A member 1 GN=DNAJA1	DNAJA1										P31689	DnaJ homolog subfamily A member 1 GN=DNAJA1	DNAJA1
	I3L3P7	40S ribosomal protein S15a GN=RPS15A	RPS15A										I3L3P7	40S ribosomal protein S15a GN=RPS15A	RPS15A
	H7BXI1	Extended synaptotagmin-2 (Fragment) GN=ESYT2	ESYT2										H7BXI1	Extended synaptotagmin-2 (Fragment) GN=ESYT2	ESYT2
	P62273	40S ribosomal protein S29 GN=RPS29	RPS29										P62273	40S ribosomal protein S29 GN=RPS29	RPS29
	Q5T7W7	Thiosulfate sulfurtransferase/rhodanese-like domain-containing protein 2 GN=TSTD2	TSTD2										Q5T7W7	Thiosulfate sulfurtransferase/rhodanese-like domain-containing protein 2 GN=TSTD2	TSTD2
	H0YB56	Protein LYRIC (Fragment) GN=MTDH	MTDH										H0YB56	Protein LYRIC (Fragment) GN=MTDH	MTDH
	K7EP67	116 kDa U5 small nuclear ribonucleoprotein component (Fragment) GN=EFTUD2	EFTUD2										K7EP67	116 kDa U5 small nuclear ribonucleoprotein component (Fragment) GN=EFTUD2	EFTUD2
	Q8WW12	PEST proteolytic signal-containing nuclear protein GN=PCNP	PCNP										Q8WW12	PEST proteolytic signal-containing nuclear protein GN=PCNP	PCNP
	Q96CS3	FAS-associated factor 2 GN=FAF2	FAF2										Q96CS3	FAS-associated factor 2 GN=FAF2	FAF2
	P62906	60S ribosomal protein L10a GN=RPL10A	RPL10A										P62906	60S ribosomal protein L10a GN=RPL10A	RPL10A
	P51648	Fatty aldehyde dehydrogenase GN=ALDH3A2	ALDH3A2										P51648	Fatty aldehyde dehydrogenase GN=ALDH3A2	ALDH3A2
	H0Y9R4	60S ribosomal protein L9 (Fragment) GN=RPL9	RPL9										H0Y9R4	60S ribosomal protein L9 (Fragment) GN=RPL9	RPL9
	H0YBC7	BCL2/adenovirus E1B 19 kDa protein-interacting protein 3-like (Fragment) GN=BNIP3L	BNIP3L										H0YBC7	BCL2/adenovirus E1B 19 kDa protein-interacting protein 3-like (Fragment) GN=BNIP3L	BNIP3L
	Q5QPQ0	Acyl-protein thioesterase 2 GN=LYPLA2	LYPLA2										Q5QPQ0	Acyl-protein thioesterase 2 GN=LYPLA2	LYPLA2
	Q13247	Serine/arginine-rich splicing factor 6 GN=SRSF6	SRSF6										Q13247	Serine/arginine-rich splicing factor 6 GN=SRSF6	SRSF6
	A0A087X215	Basigin GN=BSG	BSG										A0A087X215	Basigin GN=BSG	BSG
	J3QLL0	Importin subunit alpha-1 (Fragment) GN=KPNA2	KPNA2										J3QLL0	Importin subunit alpha-1 (Fragment) GN=KPNA2	KPNA2
	O75828	Carbonyl reductase [NADPH] 3 GN=CBR3	CBR3										O75828	Carbonyl reductase [NADPH] 3 GN=CBR3	CBR3
	K7EN82	Glycylpeptide N-tetradecanoyltransferase 1 (Fragment) GN=NMT1	NMT1										K7EN82	Glycylpeptide N-tetradecanoyltransferase 1 (Fragment) GN=NMT1	NMT1
	C9JMV5	Importin-5 (Fragment) GN=IPO5	IPO5										C9JMV5	Importin-5 (Fragment) GN=IPO5	IPO5
	Q86YZ3	Hornerin GN=HRNR	HRNR										Q86YZ3	Hornerin GN=HRNR	HRNR
	H3BMV3	Hematological and neurological-expressed 1-like protein (Fragment) GN=HN1L	HN1L										H3BMV3	Hematological and neurological-expressed 1-like protein (Fragment) GN=HN1L	HN1L
	J3QKY4	Proline-rich protein 11 (Fragment) GN=PRR11	PRR11										J3QKY4	Proline-rich protein 11 (Fragment) GN=PRR11	PRR11
	A0A140T973	Spliceosome RNA helicase DDX39B (Fragment) GN=DDX39B	DDX39B										A0A140T973	Spliceosome RNA helicase DDX39B (Fragment) GN=DDX39B	DDX39B
	P20042	Eukaryotic translation initiation factor 2 subunit 2 GN=EIF2S2	EIF2S2										P20042	Eukaryotic translation initiation factor 2 subunit 2 GN=EIF2S2	EIF2S2
	Q07960	Rho GTPase-activating protein 1 GN=ARHGAP1	ARHGAP1										Q07960	Rho GTPase-activating protein 1 GN=ARHGAP1	ARHGAP1
	P54578	Ubiquitin carboxyl-terminal hydrolase 14 GN=USP14	USP14										P54578	Ubiquitin carboxyl-terminal hydrolase 14 GN=USP14	USP14
	P98170	E3 ubiquitin-protein ligase XIAP GN=XIAP	XIAP										P98170	E3 ubiquitin-protein ligase XIAP GN=XIAP	XIAP
	P14678	Small nuclear ribonucleoprotein-associated proteins B and B' GN=SNRPB	SNRPB										P14678	Small nuclear ribonucleoprotein-associated proteins B and B' GN=SNRPB	SNRPB
	Q9Y4E8	Ubiquitin carboxyl-terminal hydrolase 15 GN=USP15	USP15										Q9Y4E8	Ubiquitin carboxyl-terminal hydrolase 15 GN=USP15	USP15
	S4R3Q9	Mitochondrial inner membrane protein OXA1L GN=OXA1L	OXA1L										S4R3Q9	Mitochondrial inner membrane protein OXA1L GN=OXA1L	OXA1L
	J3KPT4	TraB domain-containing protein GN=TRABD	TRABD										J3KPT4	TraB domain-containing protein GN=TRABD	TRABD
	O15427	Monocarboxylate transporter 4 GN=SLC16A3	SLC16A3										O15427	Monocarboxylate transporter 4 GN=SLC16A3	SLC16A3
	D6RA31	Alpha-synuclein (Fragment) GN=SNCA	SNCA										D6RA31	Alpha-synuclein (Fragment) GN=SNCA	SNCA
	K7EMD0	Proteasome activator complex subunit 3 (Fragment) GN=PSME3	PSME3										K7EMD0	Proteasome activator complex subunit 3 (Fragment) GN=PSME3	PSME3
	Q15418	Ribosomal protein S6 kinase alpha-1 GN=RPS6KA1	RPS6KA1										Q15418	Ribosomal protein S6 kinase alpha-1 GN=RPS6KA1	RPS6KA1
	Q14739	Lamin-B receptor GN=LBR	LBR										Q14739	Lamin-B receptor GN=LBR	LBR
	A0A087WVM4	Monofunctional C1-tetrahydrofolate synthase, mitochondrial GN=MTHFD1L	MTHFD1L										A0A087WVM4	Monofunctional C1-tetrahydrofolate synthase, mitochondrial GN=MTHFD1L	MTHFD1L
	P24539	ATP synthase F(0) complex subunit B1, mitochondrial GN=ATP5F1	ATP5F1										P24539	ATP synthase F(0) complex subunit B1, mitochondrial GN=ATP5F1	ATP5F1
	F8VQQ8	Ubiquitin-conjugating enzyme E2 N GN=UBE2N	UBE2N										F8VQQ8	Ubiquitin-conjugating enzyme E2 N GN=UBE2N	UBE2N
	O60566	Mitotic checkpoint serine/threonine-protein kinase BUB1 beta GN=BUB1B	BUB1B										O60566	Mitotic checkpoint serine/threonine-protein kinase BUB1 beta GN=BUB1B	BUB1B
	C9IZ01	Elongation factor G, mitochondrial GN=GFM1	GFM1										C9IZ01	Elongation factor G, mitochondrial GN=GFM1	GFM1
	P53985	Monocarboxylate transporter 1 GN=SLC16A1	SLC16A1										P53985	Monocarboxylate transporter 1 GN=SLC16A1	SLC16A1
	Q8WUX9	Charged multivesicular body protein 7 GN=CHMP7	CHMP7										Q8WUX9	Charged multivesicular body protein 7 GN=CHMP7	CHMP7
	P53621	Coatomer subunit alpha GN=COPA	COPA										P53621	Coatomer subunit alpha GN=COPA	COPA
	Q9NSD9	Phenylalanine--tRNA ligase beta subunit GN=FARSB	FARSB										Q9NSD9	Phenylalanine--tRNA ligase beta subunit GN=FARSB	FARSB
	O60831	PRA1 family protein 2 GN=PRAF2	PRAF2										O60831	PRA1 family protein 2 GN=PRAF2	PRAF2
	O95466	Formin-like protein 1 GN=FMNL1	FMNL1										O95466	Formin-like protein 1 GN=FMNL1	FMNL1
	Q8WX93	Palladin GN=PALLD	PALLD										Q8WX93	Palladin GN=PALLD	PALLD
	I3L2C6	Mitochondrial Rho GTPase 2 (Fragment) GN=RHOT2	RHOT2										I3L2C6	Mitochondrial Rho GTPase 2 (Fragment) GN=RHOT2	RHOT2
	O43684	Mitotic checkpoint protein BUB3 GN=BUB3	BUB3										O43684	Mitotic checkpoint protein BUB3 GN=BUB3	BUB3
	O00151	PDZ and LIM domain protein 1 GN=PDLIM1	PDLIM1										O00151	PDZ and LIM domain protein 1 GN=PDLIM1	PDLIM1
	Q96PK6	RNA-binding protein 14 GN=RBM14	RBM14										Q96PK6	RNA-binding protein 14 GN=RBM14	RBM14
	Q86TB9	Protein PAT1 homolog 1 GN=PATL1	PATL1										Q86TB9	Protein PAT1 homolog 1 GN=PATL1	PATL1
	X6RDD7	Acyl-CoA-binding domain-containing protein 5 (Fragment) GN=ACBD5	ACBD5										X6RDD7	Acyl-CoA-binding domain-containing protein 5 (Fragment) GN=ACBD5	ACBD5
	Q9BRS2	Serine/threonine-protein kinase RIO1 GN=RIOK1	RIOK1										Q9BRS2	Serine/threonine-protein kinase RIO1 GN=RIOK1	RIOK1
	P55010	Eukaryotic translation initiation factor 5 GN=EIF5	EIF5										P55010	Eukaryotic translation initiation factor 5 GN=EIF5	EIF5
	P39687	Acidic leucine-rich nuclear phosphoprotein 32 family member A GN=ANP32A	ANP32A										P39687	Acidic leucine-rich nuclear phosphoprotein 32 family member A GN=ANP32A	ANP32A
	A0A0B4J239	Dolichyl-diphosphooligosaccharide--protein glycosyltransferase subunit DAD1 GN=DAD1	DAD1										A0A0B4J239	Dolichyl-diphosphooligosaccharide--protein glycosyltransferase subunit DAD1 GN=DAD1	DAD1
	Q13347	Eukaryotic translation initiation factor 3 subunit I GN=EIF3I	EIF3I										Q13347	Eukaryotic translation initiation factor 3 subunit I GN=EIF3I	EIF3I
	H0YL69	Proteasome subunit alpha type (Fragment) GN=PSMA4	PSMA4										H0YL69	Proteasome subunit alpha type (Fragment) GN=PSMA4	PSMA4
	F8WEP1	Kynureninase GN=KYNU	KYNU										F8WEP1	Kynureninase GN=KYNU	KYNU
	B4DFG0	Protein DEK GN=DEK	DEK										B4DFG0	Protein DEK GN=DEK	DEK
	O75570	Peptide chain release factor 1, mitochondrial GN=MTRF1	MTRF1										O75570	Peptide chain release factor 1, mitochondrial GN=MTRF1	MTRF1
	H0YKU1	Tropomodulin-3 (Fragment) GN=TMOD3	TMOD3										H0YKU1	Tropomodulin-3 (Fragment) GN=TMOD3	TMOD3
	B1AK88	Capping protein (Actin filament) muscle Z-line, beta, isoform CRA_d GN=CAPZB	CAPZB										B1AK88	Capping protein (Actin filament) muscle Z-line, beta, isoform CRA_d GN=CAPZB	CAPZB
	Q92575	UBX domain-containing protein 4 GN=UBXN4	UBXN4										Q92575	UBX domain-containing protein 4 GN=UBXN4	UBXN4
	P14868	Aspartate--tRNA ligase, cytoplasmic GN=DARS	DARS										P14868	Aspartate--tRNA ligase, cytoplasmic GN=DARS	DARS
	X6RAC9	Eukaryotic translation initiation factor 1A, X-chromosomal GN=EIF1AX	EIF1AX										X6RAC9	Eukaryotic translation initiation factor 1A, X-chromosomal GN=EIF1AX	EIF1AX
	Q5VT06	Centrosome-associated protein 350 GN=CEP350	CEP350										Q5VT06	Centrosome-associated protein 350 GN=CEP350	CEP350
	Q6YN16	Hydroxysteroid dehydrogenase-like protein 2 GN=HSDL2	HSDL2										Q6YN16	Hydroxysteroid dehydrogenase-like protein 2 GN=HSDL2	HSDL2
	P11387	DNA topoisomerase 1 GN=TOP1	TOP1										P11387	DNA topoisomerase 1 GN=TOP1	TOP1
	Q8TAT6	Nuclear protein localization protein 4 homolog GN=NPLOC4	NPLOC4										Q8TAT6	Nuclear protein localization protein 4 homolog GN=NPLOC4	NPLOC4
	D6RBW1	Eukaryotic translation initiation factor 4E GN=EIF4E	EIF4E										D6RBW1	Eukaryotic translation initiation factor 4E GN=EIF4E	EIF4E
	Q9NR30	Nucleolar RNA helicase 2 GN=DDX21	DDX21										Q9NR30	Nucleolar RNA helicase 2 GN=DDX21	DDX21
	H0YLP3	Eukaryotic translation initiation factor 3 subunit J (Fragment) GN=EIF3J	EIF3J										H0YLP3	Eukaryotic translation initiation factor 3 subunit J (Fragment) GN=EIF3J	EIF3J
	P04181	Ornithine aminotransferase, mitochondrial GN=OAT	OAT										P04181	Ornithine aminotransferase, mitochondrial GN=OAT	OAT
	Q9UMS4	Pre-mRNA-processing factor 19 GN=PRPF19	PRPF19										Q9UMS4	Pre-mRNA-processing factor 19 GN=PRPF19	PRPF19
	C9JUG7	F-actin-capping protein subunit alpha-2 GN=CAPZA2	CAPZA2										C9JUG7	F-actin-capping protein subunit alpha-2 GN=CAPZA2	CAPZA2
	P53365	Arfaptin-2 GN=ARFIP2	ARFIP2										P53365	Arfaptin-2 GN=ARFIP2	ARFIP2
	E9PC65	PMS1 protein homolog 1 (Fragment) GN=PMS1	PMS1										E9PC65	PMS1 protein homolog 1 (Fragment) GN=PMS1	PMS1
	Q99614	Tetratricopeptide repeat protein 1 GN=TTC1	TTC1										Q99614	Tetratricopeptide repeat protein 1 GN=TTC1	TTC1
	P11166	Solute carrier family 2, facilitated glucose transporter member 1 GN=SLC2A1	SLC2A1										P11166	Solute carrier family 2, facilitated glucose transporter member 1 GN=SLC2A1	SLC2A1
	P33176	Kinesin-1 heavy chain GN=KIF5B	KIF5B										P33176	Kinesin-1 heavy chain GN=KIF5B	KIF5B
	D6R9X9	Ribosomal protein L37 GN=RPL37	RPL37										D6R9X9	Ribosomal protein L37 GN=RPL37	RPL37
	P25205	DNA replication licensing factor MCM3 GN=MCM3	MCM3										P25205	DNA replication licensing factor MCM3 GN=MCM3	MCM3
	O00487	26S proteasome non-ATPase regulatory subunit 14 GN=PSMD14	PSMD14										O00487	26S proteasome non-ATPase regulatory subunit 14 GN=PSMD14	PSMD14
	Q9Y2X3	Nucleolar protein 58 GN=NOP58	NOP58										Q9Y2X3	Nucleolar protein 58 GN=NOP58	NOP58
	M0QX69	NEDD8-conjugating enzyme Ubc12 (Fragment) GN=UBE2M	UBE2M										M0QX69	NEDD8-conjugating enzyme Ubc12 (Fragment) GN=UBE2M	UBE2M
	Q6PML9	Zinc transporter 9 GN=SLC30A9	SLC30A9										Q6PML9	Zinc transporter 9 GN=SLC30A9	SLC30A9
	Q15042	Rab3 GTPase-activating protein catalytic subunit GN=RAB3GAP1	RAB3GAP1										Q15042	Rab3 GTPase-activating protein catalytic subunit GN=RAB3GAP1	RAB3GAP1
	P35221	Catenin alpha-1 GN=CTNNA1	CTNNA1										P35221	Catenin alpha-1 GN=CTNNA1	CTNNA1
	Q8N183	Mimitin, mitochondrial GN=NDUFAF2	NDUFAF2										Q8N183	Mimitin, mitochondrial GN=NDUFAF2	NDUFAF2
	A0A087X260	TAR DNA-binding protein 43 GN=TARDBP	TARDBP										A0A087X260	TAR DNA-binding protein 43 GN=TARDBP	TARDBP
	Q03252	Lamin-B2 GN=LMNB2	LMNB2										Q03252	Lamin-B2 GN=LMNB2	LMNB2
	P38606	V-type proton ATPase catalytic subunit A GN=ATP6V1A	ATP6V1A										P38606	V-type proton ATPase catalytic subunit A GN=ATP6V1A	ATP6V1A
	Q9BWH2	FUN14 domain-containing protein 2 GN=FUNDC2	FUNDC2										Q9BWH2	FUN14 domain-containing protein 2 GN=FUNDC2	FUNDC2
	Q96N67	Dedicator of cytokinesis protein 7 GN=DOCK7	DOCK7										Q96N67	Dedicator of cytokinesis protein 7 GN=DOCK7	DOCK7
	Q96EY7	Pentatricopeptide repeat domain-containing protein 3, mitochondrial GN=PTCD3	PTCD3										Q96EY7	Pentatricopeptide repeat domain-containing protein 3, mitochondrial GN=PTCD3	PTCD3
	A0A0A6YY92	Adenylosuccinate lyase GN=ADSL	ADSL										A0A0A6YY92	Adenylosuccinate lyase GN=ADSL	ADSL
	Q6P3W7	SCY1-like protein 2 GN=SCYL2	SCYL2										Q6P3W7	SCY1-like protein 2 GN=SCYL2	SCYL2
	P49755	Transmembrane emp24 domain-containing protein 10 GN=TMED10	TMED10										P49755	Transmembrane emp24 domain-containing protein 10 GN=TMED10	TMED10
	Q9NZJ6	Ubiquinone biosynthesis O-methyltransferase, mitochondrial GN=COQ3	COQ3										Q9NZJ6	Ubiquinone biosynthesis O-methyltransferase, mitochondrial GN=COQ3	COQ3
	J3KT73	60S ribosomal protein L38 GN=RPL38	RPL38										J3KT73	60S ribosomal protein L38 GN=RPL38	RPL38
	A0A0C4DFQ1	Metaxin-1 GN=MTX1	MTX1										A0A0C4DFQ1	Metaxin-1 GN=MTX1	MTX1
	M0R0Z0	RuvB-like helicase GN=RUVBL2	RUVBL2										M0R0Z0	RuvB-like helicase GN=RUVBL2	RUVBL2
	Q9Y4P8	WD repeat domain phosphoinositide-interacting protein 2 GN=WIPI2	WIPI2										Q9Y4P8	WD repeat domain phosphoinositide-interacting protein 2 GN=WIPI2	WIPI2
	Q8NEZ2	Vacuolar protein sorting-associated protein 37A GN=VPS37A	VPS37A										Q8NEZ2	Vacuolar protein sorting-associated protein 37A GN=VPS37A	VPS37A
	Q9Y2S7	Polymerase delta-interacting protein 2 GN=POLDIP2	POLDIP2										Q9Y2S7	Polymerase delta-interacting protein 2 GN=POLDIP2	POLDIP2
	O76070	Gamma-synuclein GN=SNCG	SNCG										O76070	Gamma-synuclein GN=SNCG	SNCG
	Q96TA1	Niban-like protein 1 GN=FAM129B	FAM129B										Q96TA1	Niban-like protein 1 GN=FAM129B	FAM129B
	Q9Y678	Coatomer subunit gamma-1 GN=COPG1	COPG1										Q9Y678	Coatomer subunit gamma-1 GN=COPG1	COPG1
	P62891	60S ribosomal protein L39 GN=RPL39	RPL39										P62891	60S ribosomal protein L39 GN=RPL39	RPL39
	H7C125	Ras-related protein Rab-2A (Fragment) GN=RAB2A	RAB2A										H7C125	Ras-related protein Rab-2A (Fragment) GN=RAB2A	RAB2A
	P30086	Phosphatidylethanolamine-binding protein 1 GN=PEBP1	PEBP1										P30086	Phosphatidylethanolamine-binding protein 1 GN=PEBP1	PEBP1
	A0A0J9YXZ5	Ras GTPase-activating-like protein IQGAP1 GN=IQGAP1	IQGAP1										A0A0J9YXZ5	Ras GTPase-activating-like protein IQGAP1 GN=IQGAP1	IQGAP1
	P53701	Cytochrome c-type heme lyase GN=HCCS	HCCS										P53701	Cytochrome c-type heme lyase GN=HCCS	HCCS
	J3QQV5	Serine/arginine-rich-splicing factor 1 GN=SRSF1	SRSF1										J3QQV5	Serine/arginine-rich-splicing factor 1 GN=SRSF1	SRSF1
	P13073	Cytochrome c oxidase subunit 4 isoform 1, mitochondrial GN=COX4I1	COX4I1										P13073	Cytochrome c oxidase subunit 4 isoform 1, mitochondrial GN=COX4I1	COX4I1
	A0A0A0MQX8	Muscleblind-like protein 1 GN=MBNL1	MBNL1										A0A0A0MQX8	Muscleblind-like protein 1 GN=MBNL1	MBNL1
	H3BRG4	Cytochrome b-c1 complex subunit 2, mitochondrial GN=UQCRC2	UQCRC2										H3BRG4	Cytochrome b-c1 complex subunit 2, mitochondrial GN=UQCRC2	UQCRC2
	Q9Y3L5	Ras-related protein Rap-2c GN=RAP2C	RAP2C										Q9Y3L5	Ras-related protein Rap-2c GN=RAP2C	RAP2C
	Q9Y263	Phospholipase A-2-activating protein GN=PLAA	PLAA										Q9Y263	Phospholipase A-2-activating protein GN=PLAA	PLAA
	O95197	Reticulon-3 GN=RTN3	RTN3										O95197	Reticulon-3 GN=RTN3	RTN3
	F8WB72	60S ribosomal protein L35a GN=RPL35A	RPL35A										F8WB72	60S ribosomal protein L35a GN=RPL35A	RPL35A
	G3V1B6	MICOS complex subunit MIC26 GN=APOO	APOO										G3V1B6	MICOS complex subunit MIC26 GN=APOO	APOO
	K7EKQ2	Hsp90 co-chaperone Cdc37 (Fragment) GN=CDC37	CDC37										K7EKQ2	Hsp90 co-chaperone Cdc37 (Fragment) GN=CDC37	CDC37
	E7ESJ7	Protein FAM114A2 GN=FAM114A2	FAM114A2										E7ESJ7	Protein FAM114A2 GN=FAM114A2	FAM114A2
	P21912	Succinate dehydrogenase [ubiquinone] iron-sulfur subunit, mitochondrial GN=SDHB	SDHB										P21912	Succinate dehydrogenase [ubiquinone] iron-sulfur subunit, mitochondrial GN=SDHB	SDHB
	B1AHB1	DNA helicase GN=MCM5	MCM5										B1AHB1	DNA helicase GN=MCM5	MCM5
	P61513	60S ribosomal protein L37a GN=RPL37A	RPL37A										P61513	60S ribosomal protein L37a GN=RPL37A	RPL37A
	Q86YM7	Homer protein homolog 1 GN=HOMER1	HOMER1										Q86YM7	Homer protein homolog 1 GN=HOMER1	HOMER1
	Q5BJF2	Transmembrane protein 97 GN=TMEM97	TMEM97										Q5BJF2	Transmembrane protein 97 GN=TMEM97	TMEM97
	Q13547	Histone deacetylase 1 GN=HDAC1	HDAC1										Q13547	Histone deacetylase 1 GN=HDAC1	HDAC1
	G3V2S9	SRA stem-loop-interacting RNA-binding protein, mitochondrial GN=SLIRP	SLIRP										G3V2S9	SRA stem-loop-interacting RNA-binding protein, mitochondrial GN=SLIRP	SLIRP
	Q6PL24	Protein TMED8 GN=TMED8	TMED8										Q6PL24	Protein TMED8 GN=TMED8	TMED8
	P25398	40S ribosomal protein S12 GN=RPS12	RPS12										P25398	40S ribosomal protein S12 GN=RPS12	RPS12
	P62314	Small nuclear ribonucleoprotein Sm D1 GN=SNRPD1	SNRPD1										P62314	Small nuclear ribonucleoprotein Sm D1 GN=SNRPD1	SNRPD1
	Q9UBB4	Ataxin-10 GN=ATXN10	ATXN10										Q9UBB4	Ataxin-10 GN=ATXN10	ATXN10
	Q96EL2	28S ribosomal protein S24, mitochondrial GN=MRPS24	MRPS24										Q96EL2	28S ribosomal protein S24, mitochondrial GN=MRPS24	MRPS24
	H0YBT8	Transforming acidic coiled-coil-containing protein 1 (Fragment) GN=TACC1	TACC1										H0YBT8	Transforming acidic coiled-coil-containing protein 1 (Fragment) GN=TACC1	TACC1
	Q9HA77	Probable cysteine--tRNA ligase, mitochondrial GN=CARS2	CARS2										Q9HA77	Probable cysteine--tRNA ligase, mitochondrial GN=CARS2	CARS2
	Q14678	KN motif and ankyrin repeat domain-containing protein 1 GN=KANK1	KANK1										Q14678	KN motif and ankyrin repeat domain-containing protein 1 GN=KANK1	KANK1
	P43121	Cell surface glycoprotein MUC18 GN=MCAM	MCAM										P43121	Cell surface glycoprotein MUC18 GN=MCAM	MCAM
	P62318	Small nuclear ribonucleoprotein Sm D3 GN=SNRPD3	SNRPD3										P62318	Small nuclear ribonucleoprotein Sm D3 GN=SNRPD3	SNRPD3
	Q96QD5	DEP domain-containing protein 7 GN=DEPDC7	DEPDC7										Q96QD5	DEP domain-containing protein 7 GN=DEPDC7	DEPDC7
	P06703	Protein S100-A6 GN=S100A6	S100A6										P06703	Protein S100-A6 GN=S100A6	S100A6
	F8W809	Thioredoxin reductase 1, cytoplasmic GN=TXNRD1	TXNRD1										F8W809	Thioredoxin reductase 1, cytoplasmic GN=TXNRD1	TXNRD1
	Q8WUF5	RelA-associated inhibitor GN=PPP1R13L	PPP1R13L										Q8WUF5	RelA-associated inhibitor GN=PPP1R13L	PPP1R13L
	Q8IZP2	Putative protein FAM10A4 GN=ST13P4 PE=5	ST13P4 PE=5										Q8IZP2	Putative protein FAM10A4 GN=ST13P4 PE=5	ST13P4 PE=5
	C9JXC1	Ribonucleoside-diphosphate reductase subunit M2 (Fragment) GN=RRM2	RRM2										C9JXC1	Ribonucleoside-diphosphate reductase subunit M2 (Fragment) GN=RRM2	RRM2
	Q5VY60	HAUS augmin-like complex subunit 6 GN=HAUS6	HAUS6										Q5VY60	HAUS augmin-like complex subunit 6 GN=HAUS6	HAUS6
	A0A075B6F9	Nitric oxide synthase-interacting protein GN=NOSIP	NOSIP										A0A075B6F9	Nitric oxide synthase-interacting protein GN=NOSIP	NOSIP
	O43242	26S proteasome non-ATPase regulatory subunit 3 GN=PSMD3	PSMD3										O43242	26S proteasome non-ATPase regulatory subunit 3 GN=PSMD3	PSMD3
	Q9UG63	ATP-binding cassette sub-family F member 2 GN=ABCF2	ABCF2										Q9UG63	ATP-binding cassette sub-family F member 2 GN=ABCF2	ABCF2
	P27695	DNA-(apurinic or apyrimidinic site) lyase GN=APEX1	APEX1										P27695	DNA-(apurinic or apyrimidinic site) lyase GN=APEX1	APEX1
	A0A0A0MSX9	Isoleucine--tRNA ligase, cytoplasmic GN=IARS	IARS										A0A0A0MSX9	Isoleucine--tRNA ligase, cytoplasmic GN=IARS	IARS
	A0A087X2I4	Proteasome subunit beta type GN=PSMB6	PSMB6										A0A087X2I4	Proteasome subunit beta type GN=PSMB6	PSMB6
	P05109	Protein S100-A8 GN=S100A8	S100A8										P05109	Protein S100-A8 GN=S100A8	S100A8
	P08559	Pyruvate dehydrogenase E1 component subunit alpha, somatic form, mitochondrial GN=PDHA1	PDHA1										P08559	Pyruvate dehydrogenase E1 component subunit alpha, somatic form, mitochondrial GN=PDHA1	PDHA1
	H7C1V0	Cathepsin D (Fragment) GN=CTSD	CTSD										H7C1V0	Cathepsin D (Fragment) GN=CTSD	CTSD
	G3V1B3	60S ribosomal protein L21 GN=RPL21	RPL21										G3V1B3	60S ribosomal protein L21 GN=RPL21	RPL21
	P56192	Methionine--tRNA ligase, cytoplasmic GN=MARS	MARS										P56192	Methionine--tRNA ligase, cytoplasmic GN=MARS	MARS
	O95831	Apoptosis-inducing factor 1, mitochondrial GN=AIFM1	AIFM1										O95831	Apoptosis-inducing factor 1, mitochondrial GN=AIFM1	AIFM1
	K7EKR9	Ribonucleoprotein PTB-binding 1 (Fragment) GN=RAVER1	RAVER1										K7EKR9	Ribonucleoprotein PTB-binding 1 (Fragment) GN=RAVER1	RAVER1
	Q13263	Transcription intermediary factor 1-beta GN=TRIM28	TRIM28										Q13263	Transcription intermediary factor 1-beta GN=TRIM28	TRIM28
	E7ETK0	40S ribosomal protein S24 GN=RPS24	RPS24										E7ETK0	40S ribosomal protein S24 GN=RPS24	RPS24
	E5RJR3	Methionine adenosyltransferase 2 subunit beta GN=MAT2B	MAT2B										E5RJR3	Methionine adenosyltransferase 2 subunit beta GN=MAT2B	MAT2B
	Q9UNY4	Transcription termination factor 2 GN=TTF2	TTF2										Q9UNY4	Transcription termination factor 2 GN=TTF2	TTF2
	P55291	Cadherin-15 GN=CDH15	CDH15										P55291	Cadherin-15 GN=CDH15	CDH15
	D6RCL6	Coatomer subunit beta' (Fragment) GN=COPB2	COPB2										D6RCL6	Coatomer subunit beta' (Fragment) GN=COPB2	COPB2
	Q92522	Histone H1x GN=H1FX	H1FX										Q92522	Histone H1x GN=H1FX	H1FX
	E7EMN6	Protein phosphatase inhibitor 2 (Fragment) GN=PPP1R2	PPP1R2										E7EMN6	Protein phosphatase inhibitor 2 (Fragment) GN=PPP1R2	PPP1R2
	Q5TA01	Glutathione S-transferase omega-1 (Fragment) GN=GSTO1	GSTO1										Q5TA01	Glutathione S-transferase omega-1 (Fragment) GN=GSTO1	GSTO1
	Q9GZV1	Ankyrin repeat domain-containing protein 2 GN=ANKRD2	ANKRD2										Q9GZV1	Ankyrin repeat domain-containing protein 2 GN=ANKRD2	ANKRD2
	Q15046	Lysine--tRNA ligase GN=KARS	KARS										Q15046	Lysine--tRNA ligase GN=KARS	KARS
	Q8TD55	Pleckstrin homology domain-containing family O member 2 GN=PLEKHO2	PLEKHO2										Q8TD55	Pleckstrin homology domain-containing family O member 2 GN=PLEKHO2	PLEKHO2
	P39656	Dolichyl-diphosphooligosaccharide--protein glycosyltransferase 48 kDa subunit GN=DDOST	DDOST										P39656	Dolichyl-diphosphooligosaccharide--protein glycosyltransferase 48 kDa subunit GN=DDOST	DDOST
	P14174	Macrophage migration inhibitory factor GN=MIF	MIF										P14174	Macrophage migration inhibitory factor GN=MIF	MIF
	Q96I24	Far upstream element-binding protein 3 GN=FUBP3	FUBP3										Q96I24	Far upstream element-binding protein 3 GN=FUBP3	FUBP3
	C9JKY1	Junction plakoglobin (Fragment) GN=JUP	JUP										C9JKY1	Junction plakoglobin (Fragment) GN=JUP	JUP
	P84243	Histone H3.3 GN=H3F3A	H3F3A										P84243	Histone H3.3 GN=H3F3A	H3F3A
	Q9UFB7	Zinc finger and BTB domain-containing protein 47 GN=ZBTB47	ZBTB47										Q9UFB7	Zinc finger and BTB domain-containing protein 47 GN=ZBTB47	ZBTB47
	A8MQB8	Synaptic functional regulator FMR1 GN=FMR1	FMR1										A8MQB8	Synaptic functional regulator FMR1 GN=FMR1	FMR1
	Q96KB5	Lymphokine-activated killer T-cell-originated protein kinase GN=PBK	PBK										Q96KB5	Lymphokine-activated killer T-cell-originated protein kinase GN=PBK	PBK
	E9PLZ3	Ribonuclease inhibitor (Fragment) GN=RNH1	RNH1										E9PLZ3	Ribonuclease inhibitor (Fragment) GN=RNH1	RNH1
	Q96H20	Vacuolar-sorting protein SNF8 GN=SNF8	SNF8										Q96H20	Vacuolar-sorting protein SNF8 GN=SNF8	SNF8
	P17174	Aspartate aminotransferase, cytoplasmic GN=GOT1	GOT1										P17174	Aspartate aminotransferase, cytoplasmic GN=GOT1	GOT1
	O75746	Calcium-binding mitochondrial carrier protein Aralar1 GN=SLC25A12	SLC25A12										O75746	Calcium-binding mitochondrial carrier protein Aralar1 GN=SLC25A12	SLC25A12
	Q13011	Delta(3,5)-Delta(2,4)-dienoyl-CoA isomerase, mitochondrial GN=ECH1	ECH1										Q13011	Delta(3,5)-Delta(2,4)-dienoyl-CoA isomerase, mitochondrial GN=ECH1	ECH1
	Q7L2H7	Eukaryotic translation initiation factor 3 subunit M GN=EIF3M	EIF3M										Q7L2H7	Eukaryotic translation initiation factor 3 subunit M GN=EIF3M	EIF3M
	O95202	LETM1 and EF-hand domain-containing protein 1, mitochondrial GN=LETM1	LETM1										O95202	LETM1 and EF-hand domain-containing protein 1, mitochondrial GN=LETM1	LETM1
	Q8WU76	Sec1 family domain-containing protein 2 GN=SCFD2	SCFD2										Q8WU76	Sec1 family domain-containing protein 2 GN=SCFD2	SCFD2
	A0A087WW43	Inter-alpha-trypsin inhibitor heavy chain H3 GN=ITIH3	ITIH3										A0A087WW43	Inter-alpha-trypsin inhibitor heavy chain H3 GN=ITIH3	ITIH3
	H0YCV9	CD44 antigen (Fragment) GN=CD44	CD44										H0YCV9	CD44 antigen (Fragment) GN=CD44	CD44
	P0DMU7	Cancer/testis antigen family 45 member A6 GN=CT45A6	CT45A6										P0DMU7	Cancer/testis antigen family 45 member A6 GN=CT45A6	CT45A6
	Q9BSJ8	Extended synaptotagmin-1 GN=ESYT1	ESYT1										Q9BSJ8	Extended synaptotagmin-1 GN=ESYT1	ESYT1
	Q15125	3-beta-hydroxysteroid-Delta(8),Delta(7)-isomerase GN=EBP	EBP										Q15125	3-beta-hydroxysteroid-Delta(8),Delta(7)-isomerase GN=EBP	EBP
	A0A087WVN4	Farnesyl pyrophosphate synthase (Fragment) GN=FDPS	FDPS										A0A087WVN4	Farnesyl pyrophosphate synthase (Fragment) GN=FDPS	FDPS
	Q96RL7	Vacuolar protein sorting-associated protein 13A GN=VPS13A	VPS13A										Q96RL7	Vacuolar protein sorting-associated protein 13A GN=VPS13A	VPS13A
	B7Z7P8	Eukaryotic peptide chain release factor subunit 1 GN=ETF1	ETF1										B7Z7P8	Eukaryotic peptide chain release factor subunit 1 GN=ETF1	ETF1
	Q03113	Guanine nucleotide-binding protein subunit alpha-12 GN=GNA12	GNA12										Q03113	Guanine nucleotide-binding protein subunit alpha-12 GN=GNA12	GNA12
	Q8NE71	ATP-binding cassette sub-family F member 1 GN=ABCF1	ABCF1										Q8NE71	ATP-binding cassette sub-family F member 1 GN=ABCF1	ABCF1
	E7ETD8	Serine/threonine-protein phosphatase (Fragment) GN=PPP1CB	PPP1CB										E7ETD8	Serine/threonine-protein phosphatase (Fragment) GN=PPP1CB	PPP1CB
	Q92968	Peroxisomal membrane protein PEX13 GN=PEX13	PEX13										Q92968	Peroxisomal membrane protein PEX13 GN=PEX13	PEX13
	G3V1M7	Very long-chain-specific acyl-CoA dehydrogenase, mitochondrial (Fragment) GN=ACADVL	ACADVL										G3V1M7	Very long-chain-specific acyl-CoA dehydrogenase, mitochondrial (Fragment) GN=ACADVL	ACADVL
	O15235	28S ribosomal protein S12, mitochondrial GN=MRPS12	MRPS12										O15235	28S ribosomal protein S12, mitochondrial GN=MRPS12	MRPS12
	O15091	Mitochondrial ribonuclease P protein 3 GN=KIAA0391	KIAA0391										O15091	Mitochondrial ribonuclease P protein 3 GN=KIAA0391	KIAA0391
	Q9NRG9	Aladin GN=AAAS	AAAS										Q9NRG9	Aladin GN=AAAS	AAAS
	Q13190	Syntaxin-5 GN=STX5	STX5										Q13190	Syntaxin-5 GN=STX5	STX5
	Q96HC4	PDZ and LIM domain protein 5 GN=PDLIM5	PDLIM5										Q96HC4	PDZ and LIM domain protein 5 GN=PDLIM5	PDLIM5
	Q9UI38	Probable threonine protease PRSS50 GN=PRSS50	PRSS50										Q9UI38	Probable threonine protease PRSS50 GN=PRSS50	PRSS50
	O75306	NADH dehydrogenase [ubiquinone] iron-sulfur protein 2, mitochondrial GN=NDUFS2	NDUFS2										O75306	NADH dehydrogenase [ubiquinone] iron-sulfur protein 2, mitochondrial GN=NDUFS2	NDUFS2
	Q8N2A8	Mitochondrial cardiolipin hydrolase GN=PLD6	PLD6										Q8N2A8	Mitochondrial cardiolipin hydrolase GN=PLD6	PLD6
	F8W1K5	Protein canopy homolog 2 (Fragment) GN=CNPY2	CNPY2										F8W1K5	Protein canopy homolog 2 (Fragment) GN=CNPY2	CNPY2
	Q5JTH9	RRP12-like protein GN=RRP12	RRP12										Q5JTH9	RRP12-like protein GN=RRP12	RRP12
	P52788	Spermine synthase GN=SMS	SMS										P52788	Spermine synthase GN=SMS	SMS
	A0A087WYS6	Proteasome endopeptidase complex GN=PSMA8	PSMA8										A0A087WYS6	Proteasome endopeptidase complex GN=PSMA8	PSMA8
	O43390	Heterogeneous nuclear ribonucleoprotein R GN=HNRNPR	HNRNPR										O43390	Heterogeneous nuclear ribonucleoprotein R GN=HNRNPR	HNRNPR
													E7EUT5	Glyceraldehyde-3-phosphate dehydrogenase GN=GAPDH	GAPDH
													E9PLX7	60S ribosomal protein L27a GN=RPL27A	RPL27A
													P02545	Prelamin-A/C GN=LMNA	LMNA
													M0R2S1	Ubiquitin-60S ribosomal protein L40 (Fragment) GN=UBA52	UBA52
													A0A0G2JIW1	Heat shock 70 kDa protein 1B GN=HSPA1B	HSPA1B
													P31327	Carbamoyl-phosphate synthase [ammonia], mitochondrial GN=CPS1	CPS1
													P05388	60S acidic ribosomal protein P0 GN=RPLP0	RPLP0
													F5GY37	Prohibitin-2 GN=PHB2	PHB2
													F8W895	G patch domain-containing protein 4 (Fragment) GN=GPATCH4	GPATCH4
													O00571	ATP-dependent RNA helicase DDX3X GN=DDX3X	DDX3X
													P37802	Transgelin-2 GN=TAGLN2	TAGLN2
													P42704	Leucine-rich PPR motif-containing protein, mitochondrial GN=LRPPRC	LRPPRC
													Q5T3N1	Annexin (Fragment) GN=ANXA1	ANXA1
													E9PDN5	Dystrophin GN=DMD	DMD
													P27816	Microtubule-associated protein 4 GN=MAP4	MAP4
													H7C3T4	Peroxiredoxin-4 (Fragment) GN=PRDX4	PRDX4
													Q9NR31	GTP-binding protein SAR1a GN=SAR1A	SAR1A
													Q71UM5	40S ribosomal protein S27-like GN=RPS27L	RPS27L
													J3QQQ9	Uncharacterized protein	#VALUE!
													H7C463	MICOS complex subunit MIC60 (Fragment) GN=IMMT	IMMT
													P21333	Filamin-A GN=FLNA	FLNA
													P49327	Fatty acid synthase GN=FASN	FASN
													P50416	Carnitine O-palmitoyltransferase 1, liver isoform GN=CPT1A	CPT1A
													Q12931	Heat shock protein 75 kDa, mitochondrial GN=TRAP1	TRAP1
													A6NMY6	Putative annexin A2-like protein GN=ANXA2P2	ANXA2P2
													C9JS27	Protein arginine methyltransferase NDUFAF7, mitochondrial (Fragment) GN=NDUFAF7	NDUFAF7
													A0A087WVQ9	Elongation factor 1-alpha 1 GN=EEF1A1	EEF1A1
													D6RG19	Ribosomal protein L37 GN=RPL37	RPL37
													P15311	Ezrin GN=EZR	EZR
													P51587	Breast cancer type 2 susceptibility protein GN=BRCA2	BRCA2
													P22626	Heterogeneous nuclear ribonucleoproteins A2/B1 GN=HNRNPA2B1	HNRNPA2B1
													I3L303	40S ribosomal protein S15a GN=RPS15A	RPS15A
													G3V5R3	SNW domain-containing protein 1 (Fragment) GN=SNW1	SNW1
													B8ZZY2	Arf-GAP domain and FG repeat-containing protein 1 GN=AGFG1	AGFG1
													A0A0U1RRK1	Calcium uptake protein 1, mitochondrial GN=MICU1	MICU1
													Q06190	Serine/threonine-protein phosphatase 2A regulatory subunit B'' subunit alpha GN=PPP2R3A	PPP2R3A
													M0QZM1	Heterogeneous nuclear ribonucleoprotein M (Fragment) GN=HNRNPM	HNRNPM
													P62750	60S ribosomal protein L23a GN=RPL23A	RPL23A
													Q09666	Neuroblast differentiation-associated protein AHNAK GN=AHNAK	AHNAK
													F8W6I7	Heterogeneous nuclear ribonucleoprotein A1 GN=HNRNPA1	HNRNPA1
													F8W7C6	60S ribosomal protein L10 GN=RPL10	RPL10
													F8VX11	Eukaryotic translation initiation factor 4B (Fragment) GN=EIF4B	EIF4B
													H0YBZ4	Mitochondrial fission regulator 1 (Fragment) GN=MTFR1	MTFR1
													Q15361	Transcription termination factor 1 GN=TTF1	TTF1
													Q9Y266	Nuclear migration protein nudC GN=NUDC	NUDC
													P62701	40S ribosomal protein S4, X isoform GN=RPS4X	RPS4X
													Q1ED39	Lysine-rich nucleolar protein 1 GN=KNOP1	KNOP1
													P07864	L-lactate dehydrogenase C chain GN=LDHC	LDHC
													Q02878	60S ribosomal protein L6 GN=RPL6	RPL6
													K4JQN1	Apoptosis regulator BAX GN=BAX	BAX
													E9PNJ4	Stromal interaction molecule 1 GN=STIM1	STIM1
													P63267	Actin, gamma-enteric smooth muscle GN=ACTG2	ACTG2
													P08670	Vimentin GN=VIM	VIM
													H0YNP5	Annexin (Fragment) GN=ANXA2	ANXA2
													A0A087WZ27	Zinc finger protein 90 GN=ZNF90	ZNF90
													Q9NW36	Lymphoid-specific helicase GN=HELLS	HELLS
													A2CJ06	Dystrotelin GN=DYTN	DYTN
													H0YMH7	CTD small phosphatase-like protein 2 (Fragment) GN=CTDSPL2	CTDSPL2
													A0A087WXM3	NACHT, LRR and PYD domains-containing protein 5 GN=NLRP5	NLRP5

## Sheet: protein frequency
	#1				#2				#3
Present in X data sets	Accession	Description	Gene Symbol		Accession	Description	Gene Symbol		Accession	Description	Gene Symbol
3	Q92667	A-kinase anchor protein 1, mitochondrial GN=AKAP1	AKAP1		Q92667	A-kinase anchor protein 1, mitochondrial GN=AKAP1	AKAP1		Q92667	A-kinase anchor protein 1, mitochondrial GN=AKAP1	AKAP1
2	O00429	Dynamin-1-like protein GN=DNM1L	DNM1L		O00429	Dynamin-1-like protein GN=DNM1L	DNM1L
3	G8JLD5	Dynamin-1-like protein GN=DNM1L	DNM1L		G8JLD5	Dynamin-1-like protein GN=DNM1L	DNM1L		G8JLD5	Dynamin-1-like protein GN=DNM1L	DNM1L
3	E7EVA0	Microtubule-associated protein GN=MAP4	MAP4		P27816	Microtubule-associated protein 4 GN=MAP4	MAP4		P27816	Microtubule-associated protein 4 GN=MAP4	MAP4
3	Q16666	Gamma-interferon-inducible protein 16 GN=IFI16	IFI16		Q16666	Gamma-interferon-inducible protein 16 GN=IFI16	IFI16		Q16666	Gamma-interferon-inducible protein 16 GN=IFI16	IFI16
1	P11142	Heat shock cognate 71 kDa protein GN=HSPA8	HSPA8
3	P50990	T-complex protein 1 subunit theta GN=CCT8	CCT8		P50990	T-complex protein 1 subunit theta GN=CCT8	CCT8		P50990	T-complex protein 1 subunit theta GN=CCT8	CCT8
3	Q7Z2W4	Zinc finger CCCH-type antiviral protein 1 GN=ZC3HAV1	ZC3HAV1		Q7Z2W4	Zinc finger CCCH-type antiviral protein 1 GN=ZC3HAV1	ZC3HAV1		Q7Z2W4	Zinc finger CCCH-type antiviral protein 1 GN=ZC3HAV1	ZC3HAV1
3	E9PB90	Hexokinase-2 GN=HK2	HK2		E9PB90	Hexokinase-2 GN=HK2	HK2		E9PB90	Hexokinase-2 GN=HK2	HK2
3	Q9NVH0	Exonuclease 3'-5' domain-containing protein 2 GN=EXD2	EXD2		Q9NVH0	Exonuclease 3'-5' domain-containing protein 2 GN=EXD2	EXD2		Q9NVH0	Exonuclease 3'-5' domain-containing protein 2 GN=EXD2	EXD2
1	P16403	Histone H1.2 GN=HIST1H1C	HIST1H1C
2	Q9Y490	Talin-1 GN=TLN1	TLN1		Q9Y490	Talin-1 GN=TLN1	TLN1
3	P07355	Annexin A2 GN=ANXA2	ANXA2		A6NMY6	Putative annexin A2-like protein GN=ANXA2P2	ANXA2P2		H0YNP5	Annexin (Fragment) GN=ANXA2	ANXA2
3	Q96A49	Synapse-associated protein 1 GN=SYAP1	SYAP1		Q96A49	Synapse-associated protein 1 GN=SYAP1	SYAP1		Q96A49	Synapse-associated protein 1 GN=SYAP1	SYAP1
2	Q9HCS7	Pre-mRNA-splicing factor SYF1 GN=XAB2	XAB2		Q9HCS7	Pre-mRNA-splicing factor SYF1 GN=XAB2	XAB2
3	Q96Q06	Perilipin-4 GN=PLIN4	PLIN4		Q96Q06	Perilipin-4 GN=PLIN4	PLIN4		Q96Q06	Perilipin-4 GN=PLIN4	PLIN4
2	Q14247	Src substrate cortactin GN=CTTN	CTTN		Q14247	Src substrate cortactin GN=CTTN	CTTN
3	O43615	Mitochondrial import inner membrane translocase subunit TIM44 GN=TIMM44	TIMM44		O43615	Mitochondrial import inner membrane translocase subunit TIM44 GN=TIMM44	TIMM44		O43615	Mitochondrial import inner membrane translocase subunit TIM44 GN=TIMM44	TIMM44
3	H0Y3P2	Eukaryotic translation initiation factor 4 gamma 2 GN=EIF4G2	EIF4G2		H0Y3P2	Eukaryotic translation initiation factor 4 gamma 2 GN=EIF4G2	EIF4G2		H0Y3P2	Eukaryotic translation initiation factor 4 gamma 2 GN=EIF4G2	EIF4G2
3	P28288	ATP-binding cassette sub-family D member 3 GN=ABCD3	ABCD3		P28288	ATP-binding cassette sub-family D member 3 GN=ABCD3	ABCD3		P28288	ATP-binding cassette sub-family D member 3 GN=ABCD3	ABCD3
2	Q96H55	Unconventional myosin-XIX GN=MYO19	MYO19		Q96H55	Unconventional myosin-XIX GN=MYO19	MYO19
3	Q5T3I0	G patch domain-containing protein 4 GN=GPATCH4	GPATCH4		F8W895	G patch domain-containing protein 4 (Fragment) GN=GPATCH4	GPATCH4		F8W895	G patch domain-containing protein 4 (Fragment) GN=GPATCH4	GPATCH4
1	P18031	Tyrosine-protein phosphatase non-receptor type 1 GN=PTPN1	PTPN1
2	P40763	Signal transducer and activator of transcription 3 GN=STAT3	STAT3		P40763	Signal transducer and activator of transcription 3 GN=STAT3	STAT3
1	P49792	E3 SUMO-protein ligase RanBP2 GN=RANBP2	RANBP2
2	P68104	Elongation factor 1-alpha 1 GN=EEF1A1	EEF1A1		A0A087WVQ9	Elongation factor 1-alpha 1 GN=EEF1A1	EEF1A1
2	P15924	Desmoplakin GN=DSP	DSP		P15924	Desmoplakin GN=DSP	DSP
3	Q9UH62	Armadillo repeat-containing X-linked protein 3 GN=ARMCX3	ARMCX3		Q9UH62	Armadillo repeat-containing X-linked protein 3 GN=ARMCX3	ARMCX3		Q9UH62	Armadillo repeat-containing X-linked protein 3 GN=ARMCX3	ARMCX3
2	E7EX73	Eukaryotic translation initiation factor 4 gamma 1 GN=EIF4G1	EIF4G1		E7EX73	Eukaryotic translation initiation factor 4 gamma 1 GN=EIF4G1	EIF4G1
3	Q27J81	Inverted formin-2 GN=INF2	INF2		Q27J81	Inverted formin-2 GN=INF2	INF2		Q27J81	Inverted formin-2 GN=INF2	INF2
2	P04083	Annexin A1 GN=ANXA1	ANXA1		Q5T3N1	Annexin (Fragment) GN=ANXA1	ANXA1
3	G0XQ39	STIM1L GN=STIM1	STIM1		G0XQ39	STIM1L GN=STIM1	STIM1		E9PNJ4	Stromal interaction molecule 1 GN=STIM1	STIM1
1	P07437	Tubulin beta chain GN=TUBB	TUBB
1	A0A087X0K9	Tight junction protein ZO-1 GN=TJP1	TJP1
1	P68363	Tubulin alpha-1B chain GN=TUBA1B	TUBA1B
3	E7EX17	Eukaryotic translation initiation factor 4B GN=EIF4B	EIF4B		E7EX17	Eukaryotic translation initiation factor 4B GN=EIF4B	EIF4B		F8VX11	Eukaryotic translation initiation factor 4B (Fragment) GN=EIF4B	EIF4B
3	Q15390	Mitochondrial fission regulator 1 GN=MTFR1	MTFR1		Q15390	Mitochondrial fission regulator 1 GN=MTFR1	MTFR1		H0YBZ4	Mitochondrial fission regulator 1 (Fragment) GN=MTFR1	MTFR1
3	Q9NZ45	CDGSH iron-sulfur domain-containing protein 1 GN=CISD1	CISD1		Q9NZ45	CDGSH iron-sulfur domain-containing protein 1 GN=CISD1	CISD1		Q9NZ45	CDGSH iron-sulfur domain-containing protein 1 GN=CISD1	CISD1
1	Q86TC9	Myopalladin GN=MYPN	MYPN
1	P68366	Tubulin alpha-4A chain GN=TUBA4A	TUBA4A
3	Q8TC07	TBC1 domain family member 15 GN=TBC1D15	TBC1D15		Q8TC07	TBC1 domain family member 15 GN=TBC1D15	TBC1D15		Q8TC07	TBC1 domain family member 15 GN=TBC1D15	TBC1D15
1	Q05639	Elongation factor 1-alpha 2 GN=EEF1A2	EEF1A2
1	Q92900	Regulator of nonsense transcripts 1 GN=UPF1	UPF1
2	Q7KZF4	Staphylococcal nuclease domain-containing protein 1 GN=SND1	SND1		Q7KZF4	Staphylococcal nuclease domain-containing protein 1 GN=SND1	SND1
2	Q3BDU5	Prelamin-A/C GN=LMNA	LMNA		P02545	Prelamin-A/C GN=LMNA	LMNA
1	Q13470	Non-receptor tyrosine-protein kinase TNK1 GN=TNK1	TNK1
1	Q9H2G2	STE20-like serine/threonine-protein kinase GN=SLK	SLK
1	Q8N3C0	Activating signal cointegrator 1 complex subunit 3 GN=ASCC3	ASCC3
1	Q9UBK8	Methionine synthase reductase GN=MTRR	MTRR
1	Q9UNK9	Protein angel homolog 1 GN=ANGEL1	ANGEL1
1	P29401	Transketolase GN=TKT	TKT
3	Q5SWA1	Protein phosphatase 1 regulatory subunit 15B GN=PPP1R15B	PPP1R15B		Q5SWA1	Protein phosphatase 1 regulatory subunit 15B GN=PPP1R15B	PPP1R15B		Q5SWA1	Protein phosphatase 1 regulatory subunit 15B GN=PPP1R15B	PPP1R15B
3	Q9NRZ9	Lymphoid-specific helicase GN=HELLS	HELLS		Q9NRZ9	Lymphoid-specific helicase GN=HELLS	HELLS		Q9NW36	Lymphoid-specific helicase GN=HELLS	HELLS
2	Q8N0X7	Spartin GN=SPG20	SPG20		Q8N0X7	Spartin GN=SPG20	SPG20
1	B1AHC9	X-ray repair cross-complementing protein 6 GN=XRCC6	XRCC6
1	Q96F86	Enhancer of mRNA-decapping protein 3 GN=EDC3	EDC3
1	Q14677	Clathrin interactor 1 GN=CLINT1	CLINT1
2	Q86TX2	Acyl-coenzyme A thioesterase 1 GN=ACOT1	ACOT1		Q86TX2	Acyl-coenzyme A thioesterase 1 GN=ACOT1	ACOT1
2	P19367	Hexokinase-1 GN=HK1	HK1		P19367	Hexokinase-1 GN=HK1	HK1
2	P52594	Arf-GAP domain and FG repeat-containing protein 1 GN=AGFG1	AGFG1		B8ZZY2	Arf-GAP domain and FG repeat-containing protein 1 GN=AGFG1	AGFG1
1	P31040	Succinate dehydrogenase [ubiquinone] flavoprotein subunit, mitochondrial GN=SDHA	SDHA
2	P49959	Double-strand break repair protein MRE11 GN=MRE11	MRE11						P49959	Double-strand break repair protein MRE11 GN=MRE11	MRE11
1	P63244	Receptor of activated protein C kinase 1 GN=RACK1	RACK1
3	Q07812	Apoptosis regulator BAX GN=BAX	BAX		K4JQN1	Apoptosis regulator BAX GN=BAX	BAX		K4JQN1	Apoptosis regulator BAX GN=BAX	BAX
1	O75369	Filamin-B GN=FLNB	FLNB
1	P18124	60S ribosomal protein L7 GN=RPL7	RPL7
1	P52948	Nuclear pore complex protein Nup98-Nup96 GN=NUP98	NUP98
3	P15170	Eukaryotic peptide chain release factor GTP-binding subunit ERF3A GN=GSPT1	GSPT1		P15170	Eukaryotic peptide chain release factor GTP-binding subunit ERF3A GN=GSPT1	GSPT1		P15170	Eukaryotic peptide chain release factor GTP-binding subunit ERF3A GN=GSPT1	GSPT1
2	Q7L592	Protein arginine methyltransferase NDUFAF7, mitochondrial GN=NDUFAF7	NDUFAF7		C9JS27	Protein arginine methyltransferase NDUFAF7, mitochondrial (Fragment) GN=NDUFAF7	NDUFAF7
1	P05141	ADP/ATP translocase 2 GN=SLC25A5 SV=7	SLC25A5 SV=7
2	P52272	Heterogeneous nuclear ribonucleoprotein M GN=HNRNPM	HNRNPM		M0QZM1	Heterogeneous nuclear ribonucleoprotein M (Fragment) GN=HNRNPM	HNRNPM
3	A0MZ66	Shootin-1 GN=SHTN1	SHTN1		A0MZ66	Shootin-1 GN=SHTN1	SHTN1		A0MZ66	Shootin-1 GN=SHTN1	SHTN1
2	Q13177	Serine/threonine-protein kinase PAK 2 GN=PAK2	PAK2		Q13177	Serine/threonine-protein kinase PAK 2 GN=PAK2	PAK2
1	Q5HYI7	Metaxin-3 GN=MTX3	MTX3
2	J3KTJ8	60S ribosomal protein L26 (Fragment) GN=RPL26	RPL26						J3KTJ8	60S ribosomal protein L26 (Fragment) GN=RPL26	RPL26
1	P06576	ATP synthase subunit beta, mitochondrial GN=ATP5B	ATP5B
2	Q15365	Poly(rC)-binding protein 1 GN=PCBP1	PCBP1		Q15365	Poly(rC)-binding protein 1 GN=PCBP1	PCBP1
3	Q7Z434	Mitochondrial antiviral-signaling protein GN=MAVS	MAVS		Q7Z434	Mitochondrial antiviral-signaling protein GN=MAVS	MAVS		Q7Z434	Mitochondrial antiviral-signaling protein GN=MAVS	MAVS
2	P34897	Serine hydroxymethyltransferase, mitochondrial GN=SHMT2	SHMT2		P34897	Serine hydroxymethyltransferase, mitochondrial GN=SHMT2	SHMT2
2	O76031	ATP-dependent Clp protease ATP-binding subunit clpX-like, mitochondrial GN=CLPX	CLPX		O76031	ATP-dependent Clp protease ATP-binding subunit clpX-like, mitochondrial GN=CLPX	CLPX
2	E9PLL6	60S ribosomal protein L27a GN=RPL27A	RPL27A		E9PLX7	60S ribosomal protein L27a GN=RPL27A	RPL27A
1	P04150	Glucocorticoid receptor GN=NR3C1	NR3C1
1	P27797	Calreticulin GN=CALR	CALR
1	Q8NDI1	EH domain-binding protein 1 GN=EHBP1	EHBP1
1	Q9BY44	Eukaryotic translation initiation factor 2A GN=EIF2A	EIF2A
1	E7EQG2	Eukaryotic initiation factor 4A-II GN=EIF4A2	EIF4A2
1	B5MDQ0	DNA excision repair protein ERCC-6-like GN=ERCC6L	ERCC6L
1	P26038	Moesin GN=MSN	MSN
1	M0R210	40S ribosomal protein S16 GN=RPS16	RPS16
1	P50454	Serpin H1 GN=SERPINH1	SERPINH1
1	Q14258	E3 ubiquitin/ISG15 ligase TRIM25 GN=TRIM25	TRIM25
2	Q969Z3	Mitochondrial amidoxime reducing component 2 GN=MARC2	MARC2		Q969Z3	Mitochondrial amidoxime reducing component 2 GN=MARC2	MARC2
1	G5E972	Lamina-associated polypeptide 2, isoforms beta/gamma GN=TMPO	TMPO
2	E7EX44	Caldesmon GN=CALD1	CALD1		E7EX44	Caldesmon GN=CALD1	CALD1
1	P78318	Immunoglobulin-binding protein 1 GN=IGBP1	IGBP1
1	H7BZ94	Protein disulfide-isomerase GN=P4HB	P4HB
1	Q8IZH2	5'-3' exoribonuclease 1 GN=XRN1	XRN1
1	F8W726	Ubiquitin-associated protein 2-like GN=UBAP2L	UBAP2L
1	E7EV07	Rho guanine nucleotide exchange factor 4 GN=ARHGEF4	ARHGEF4
2	Q9NX40	OCIA domain-containing protein 1 GN=OCIAD1	OCIAD1		Q9NX40	OCIA domain-containing protein 1 GN=OCIAD1	OCIAD1
1	A0A087WTT1	Polyadenylate-binding protein GN=PABPC1	PABPC1
3	Q9GZY8	Mitochondrial fission factor GN=MFF	MFF		Q9GZY8	Mitochondrial fission factor GN=MFF	MFF		Q9GZY8	Mitochondrial fission factor GN=MFF	MFF
2	Q96C19	EF-hand domain-containing protein D2 GN=EFHD2	EFHD2		Q96C19	EF-hand domain-containing protein D2 GN=EFHD2	EFHD2
1	Q02952	A-kinase anchor protein 12 GN=AKAP12	AKAP12
2	A0A0C4DG51	Calcium-independent phospholipase A2-gamma (Fragment) GN=PNPLA8	PNPLA8		A0A0C4DG51	Calcium-independent phospholipase A2-gamma (Fragment) GN=PNPLA8	PNPLA8
1	O95721	Synaptosomal-associated protein 29 GN=SNAP29	SNAP29
1	Q15233	Non-POU domain-containing octamer-binding protein GN=NONO	NONO
1	B8ZZL8	10 kDa heat shock protein, mitochondrial GN=HSPE1	HSPE1
1	Q14684	Ribosomal RNA processing protein 1 homolog B GN=RRP1B	RRP1B
1	Q96I63	ATP-dependent zinc metalloprotease YME1L1 GN=YME1L1	YME1L1
1	G5E9L0	ADP-ribosylation factor GTPase-activating protein 2 GN=ARFGAP2	ARFGAP2
3	B9A067	MICOS complex subunit MIC60 GN=IMMT	IMMT		H7C463	MICOS complex subunit MIC60 (Fragment) GN=IMMT	IMMT		H7C463	MICOS complex subunit MIC60 (Fragment) GN=IMMT	IMMT
1	Q15393	Splicing factor 3B subunit 3 GN=SF3B3	SF3B3
2	O43865	Adenosylhomocysteinase 2 GN=AHCYL1	AHCYL1		O43865	Adenosylhomocysteinase 2 GN=AHCYL1	AHCYL1
1	O43707	Alpha-actinin-4 GN=ACTN4	ACTN4
1	O60664	Perilipin-3 GN=PLIN3	PLIN3
1	P17987	T-complex protein 1 subunit alpha GN=TCP1	TCP1
1	F5GZS6	4F2 cell-surface antigen heavy chain GN=SLC3A2	SLC3A2
1	E9PP21	Cysteine and glycine-rich protein 1 GN=CSRP1	CSRP1
1	P61026	Ras-related protein Rab-10 GN=RAB10	RAB10
1	P26374	Rab proteins geranylgeranyltransferase component A 2 GN=CHML	CHML
1	Q9UHD1	Cysteine and histidine-rich domain-containing protein 1 GN=CHORDC1	CHORDC1
1	O94826	Mitochondrial import receptor subunit TOM70 GN=TOMM70	TOMM70
1	P10398	Serine/threonine-protein kinase A-Raf GN=ARAF	ARAF
1	P13010	X-ray repair cross-complementing protein 5 GN=XRCC5	XRCC5
1	E9PCA1	T-complex protein 1 subunit epsilon GN=CCT5	CCT5
1	P67809	Nuclease-sensitive element-binding protein 1 GN=YBX1	YBX1
1	G3V1P5	Mediator of RNA polymerase II transcription subunit 15 GN=MED15	MED15
1	P23921	Ribonucleoside-diphosphate reductase large subunit GN=RRM1	RRM1
1	A0A024R571	EH domain-containing protein 1 GN=EHD1	EHD1
1	Q96KG9	N-terminal kinase-like protein GN=SCYL1	SCYL1
1	P28331	NADH-ubiquinone oxidoreductase 75 kDa subunit, mitochondrial GN=NDUFS1	NDUFS1
1	Q13310	Polyadenylate-binding protein 4 GN=PABPC4	PABPC4
1	F6TB26	Tudor and KH domain-containing protein GN=TDRKH	TDRKH
1	Q16658	Fascin GN=FSCN1	FSCN1
1	A0A0A0MTS2	Glucose-6-phosphate isomerase (Fragment) GN=GPI	GPI
1	Q9BQE5	Apolipoprotein L2 GN=APOL2	APOL2
1	P08133	Annexin A6 GN=ANXA6	ANXA6
1	O14641	Segment polarity protein dishevelled homolog DVL-2 GN=DVL2	DVL2
1	Q9H089	Large subunit GTPase 1 homolog GN=LSG1	LSG1
1	Q9H2M9	Rab3 GTPase-activating protein non-catalytic subunit GN=RAB3GAP2	RAB3GAP2
1	B0QY95	Mitochondrial dynamics protein MID51 GN=MIEF1	MIEF1
2	A0A0A0MRG8	Bcl-2 homologous antagonist/killer GN=BAK1	BAK1		A0A0A0MRG8	Bcl-2 homologous antagonist/killer GN=BAK1	BAK1
2	Q5VT66	Mitochondrial amidoxime-reducing component 1 GN=MARC1	MARC1		Q5VT66	Mitochondrial amidoxime-reducing component 1 GN=MARC1	MARC1
1	P63000	Ras-related C3 botulinum toxin substrate 1 GN=RAC1	RAC1
1	Q9UMZ2	Synergin gamma GN=SYNRG	SYNRG
1	Q9UDY2	Tight junction protein ZO-2 GN=TJP2	TJP2
1	Q8TCS8	Polyribonucleotide nucleotidyltransferase 1, mitochondrial GN=PNPT1	PNPT1
1	E9PKT8	Nucleosome assembly protein 1-like 4 (Fragment) GN=NAP1L4	NAP1L4
1	Q9P0L0	Vesicle-associated membrane protein-associated protein A GN=VAPA	VAPA
2	Q9NSE4	Isoleucine--tRNA ligase, mitochondrial GN=IARS2	IARS2		Q9NSE4	Isoleucine--tRNA ligase, mitochondrial GN=IARS2	IARS2
1	Q9BXK5	Bcl-2-like protein 13 GN=BCL2L13	BCL2L13
1	O60488	Long-chain-fatty-acid--CoA ligase 4 GN=ACSL4	ACSL4
1	P46777	60S ribosomal protein L5 GN=RPL5	RPL5
1	O75534	Cold shock domain-containing protein E1 GN=CSDE1	CSDE1
1	P46781	40S ribosomal protein S9 GN=RPS9	RPS9
1	P32119	Peroxiredoxin-2 GN=PRDX2	PRDX2
1	K7ELW0	Protein DJ-1 GN=PARK7	PARK7
1	P08758	Annexin A5 GN=ANXA5	ANXA5
1	P58107	Epiplakin GN=EPPK1	EPPK1
1	O95373	Importin-7 GN=IPO7	IPO7
1	Q9Y6B6	GTP-binding protein SAR1b GN=SAR1B	SAR1B
1	P46060	Ran GTPase-activating protein 1 GN=RANGAP1	RANGAP1
1	H0Y2W2	ATPase family AAA domain-containing protein 3A (Fragment) GN=ATAD3A	ATAD3A
1	B1AKL4	Eukaryotic translation initiation factor 4E transporter GN=EIF4ENIF1	EIF4ENIF1
1	H0YAT1	SH2 domain-containing protein 4A (Fragment) GN=SH2D4A	SH2D4A
1	Q8NBU5	ATPase family AAA domain-containing protein 1 GN=ATAD1	ATAD1
1	H7BXG7	Protein transport protein Sec31A GN=SEC31A	SEC31A
1	Q96TC7	Regulator of microtubule dynamics protein 3 GN=RMDN3	RMDN3
1	P31946	14-3-3 protein beta/alpha GN=YWHAB	YWHAB
1	H0YLU7	Electron transfer flavoprotein subunit alpha, mitochondrial (Fragment) GN=ETFA	ETFA
1	H7C123	60S ribosomal protein L10 (Fragment) GN=RPL10	RPL10
1	Q92997	Segment polarity protein dishevelled homolog DVL-3 GN=DVL3	DVL3
1	Q96AG3	Solute carrier family 25 member 46 GN=SLC25A46	SLC25A46
2	Q8TEV9	Smith-Magenis syndrome chromosomal region candidate gene 8 protein GN=SMCR8	SMCR8		Q8TEV9	Smith-Magenis syndrome chromosomal region candidate gene 8 protein GN=SMCR8	SMCR8
1	H0Y720	Trinucleotide repeat-containing gene 6B protein (Fragment) GN=TNRC6B	TNRC6B
1	Q71RC2	La-related protein 4 GN=LARP4	LARP4
1	Q16512	Serine/threonine-protein kinase N1 GN=PKN1	PKN1
1	A0A0A0MSM0	Heat shock protein 105 kDa GN=HSPH1	HSPH1
1	Q7Z460	CLIP-associating protein 1 GN=CLASP1	CLASP1
1	Q14697	Neutral alpha-glucosidase AB GN=GANAB	GANAB
1	Q9UHD8	Septin-9 GN=SEPT9	SEPT9
1	Q9UM82	Spermatogenesis-associated protein 2 GN=SPATA2	SPATA2
1	Q00341	Vigilin GN=HDLBP	HDLBP
1	Q9BY89	Uncharacterized protein KIAA1671 GN=KIAA1671	KIAA1671
1	P52565	Rho GDP-dissociation inhibitor 1 GN=ARHGDIA	ARHGDIA
1	A0A0U1RRM8	Fermitin family homolog 2 (Fragment) GN=FERMT2	FERMT2
1	Q13492	Phosphatidylinositol-binding clathrin assembly protein GN=PICALM	PICALM
1	P40939	Trifunctional enzyme subunit alpha, mitochondrial GN=HADHA	HADHA
1	B4DDF4	Calponin GN=CNN2	CNN2
1	Q9H223	EH domain-containing protein 4 GN=EHD4	EHD4
1	P36542	ATP synthase subunit gamma, mitochondrial GN=ATP5C1	ATP5C1
1	P61106	Ras-related protein Rab-14 GN=RAB14	RAB14
1	O75396	Vesicle-trafficking protein SEC22b GN=SEC22B	SEC22B
1	F6RP06	BCL2/adenovirus E1B 19 kDa protein-interacting protein 3 (Fragment) GN=BNIP3	BNIP3
1	Q8N2F6	Armadillo repeat-containing protein 10 GN=ARMC10	ARMC10
1	H0YN88	40S ribosomal protein S17 GN=RPS17	RPS17
1	Q15388	Mitochondrial import receptor subunit TOM20 homolog GN=TOMM20	TOMM20
1	P61353	60S ribosomal protein L27 GN=RPL27	RPL27
1	P61011	Signal recognition particle 54 kDa protein GN=SRP54	SRP54
2	Q8WUK0	Phosphatidylglycerophosphatase and protein-tyrosine phosphatase 1 GN=PTPMT1	PTPMT1		Q8WUK0	Phosphatidylglycerophosphatase and protein-tyrosine phosphatase 1 GN=PTPMT1	PTPMT1
1	Q8IWB9	Testis-expressed protein 2 GN=TEX2	TEX2
1	Q9UH65	Switch-associated protein 70 GN=SWAP70	SWAP70
1	P98082	Disabled homolog 2 GN=DAB2	DAB2
1	P39748	Flap endonuclease 1 GN=FEN1	FEN1
1	A0A0A0MTB8	WD repeat-containing protein 36 GN=WDR36	WDR36
1	Q96R06	Sperm-associated antigen 5 GN=SPAG5	SPAG5
1	J3KNE0	RanBP2-like and GRIP domain-containing protein 3 GN=RGPD3	RGPD3
1	E5RHT6	ADP-ribosylation factor GTPase-activating protein 1 (Fragment) GN=ARFGAP1	ARFGAP1
1	A0A0J9YYL3	Poly(U)-binding-splicing factor PUF60 (Fragment) GN=PUF60	PUF60
1	Q01082	Spectrin beta chain, non-erythrocytic 1 GN=SPTBN1	SPTBN1
1	P60228	Eukaryotic translation initiation factor 3 subunit E GN=EIF3E	EIF3E
1	Q8NAN2	Mitoguardin 1 GN=MIGA1	MIGA1
1	A0A0B4J220	Chromosome 11 open reading frame 48, isoform CRA_c GN=C11orf98	C11orf98
1	Q9Y617	Phosphoserine aminotransferase GN=PSAT1	PSAT1
1	O00443	Phosphatidylinositol 4-phosphate 3-kinase C2 domain-containing subunit alpha GN=PIK3C2A	PIK3C2A
1	E7EW49	CLIP-associating protein 2 GN=CLASP2	CLASP2
1	A0A087WY31	YTH domain-containing family protein 3 GN=YTHDF3	YTHDF3
1	P52597	Heterogeneous nuclear ribonucleoprotein F GN=HNRNPF	HNRNPF
1	P06493	Cyclin-dependent kinase 1 GN=CDK1	CDK1
1	Q68CZ2	Tensin-3 GN=TNS3	TNS3
1	P26639	Threonine--tRNA ligase, cytoplasmic GN=TARS	TARS
1	P26640	Valine--tRNA ligase GN=VARS	VARS
1	Q96DX4	RING finger and SPRY domain-containing protein 1 GN=RSPRY1	RSPRY1
1	F2Z393	Transaldolase GN=TALDO1	TALDO1
1	A0A0D9SF54	Spectrin alpha chain, non-erythrocytic 1 GN=SPTAN1	SPTAN1
1	P38919	Eukaryotic initiation factor 4A-III GN=EIF4A3	EIF4A3
1	B3KR00	AMSH-like protease GN=STAMBPL1	STAMBPL1
2	Q92665	28S ribosomal protein S31, mitochondrial GN=MRPS31	MRPS31		Q92665	28S ribosomal protein S31, mitochondrial GN=MRPS31	MRPS31
1	I3L192	Basigin (Fragment) GN=BSG	BSG
1	P08240	Signal recognition particle receptor subunit alpha GN=SRPRA	SRPRA
1	Q13596	Sorting nexin-1 GN=SNX1	SNX1
1	P11413	Glucose-6-phosphate 1-dehydrogenase GN=G6PD	G6PD
1	H0YDT6	Eukaryotic translation initiation factor 3 subunit F (Fragment) GN=EIF3F	EIF3F
1	P62913	60S ribosomal protein L11 GN=RPL11	RPL11
1	P53396	ATP-citrate synthase GN=ACLY	ACLY
1	Q9Y5K6	CD2-associated protein GN=CD2AP	CD2AP
1	M0R1Y4	Mitochondrial import inner membrane translocase subunit TIM50 (Fragment) GN=TIMM50	TIMM50
1	H0Y2Y8	Zyxin (Fragment) GN=ZYX	ZYX
1	E7EST3	Tetratricopeptide repeat protein 9C GN=TTC9C	TTC9C
1	Q9Y4W6	AFG3-like protein 2 GN=AFG3L2	AFG3L2
1	C9J931	GTP-binding protein Rheb GN=RHEB	RHEB
1	Q9Y3F4	Serine-threonine kinase receptor-associated protein GN=STRAP	STRAP
1	Q8TEY7	Ubiquitin carboxyl-terminal hydrolase 33 GN=USP33	USP33
1	O95486	Protein transport protein Sec24A GN=SEC24A	SEC24A
1	P16989	Y-box-binding protein 3 GN=YBX3	YBX3
1	E9PEX6	Dihydrolipoyl dehydrogenase GN=DLD	DLD
1	Q9NRN7	L-aminoadipate-semialdehyde dehydrogenase-phosphopantetheinyl transferase GN=AASDHPPT	AASDHPPT
1	Q6PKG0	La-related protein 1 GN=LARP1	LARP1
1	Q9P2R7	Succinate--CoA ligase [ADP-forming] subunit beta, mitochondrial GN=SUCLA2	SUCLA2
1	A6NFX8	ADP-sugar pyrophosphatase GN=NUDT5	NUDT5
1	Q9Y5A9	YTH domain-containing family protein 2 GN=YTHDF2	YTHDF2
1	Q9UL25	Ras-related protein Rab-21 GN=RAB21	RAB21
1	P07814	Bifunctional glutamate/proline--tRNA ligase GN=EPRS	EPRS
1	H3BVH7	Ras-related protein Rab-27A (Fragment) GN=RAB27A	RAB27A
1	Q9P258	Protein RCC2 GN=RCC2	RCC2
1	E5RH59	Eukaryotic translation initiation factor 3 subunit H GN=EIF3H	EIF3H
1	P17812	CTP synthase 1 GN=CTPS1	CTPS1
1	P40429	60S ribosomal protein L13a GN=RPL13A	RPL13A
1	P46783	40S ribosomal protein S10 GN=RPS10	RPS10
1	P22102	Trifunctional purine biosynthetic protein adenosine-3 GN=GART	GART
1	P48444	Coatomer subunit delta GN=ARCN1	ARCN1
1	E9PB61	THO complex subunit 4 GN=ALYREF	ALYREF
1	Q12906	Interleukin enhancer-binding factor 3 GN=ILF3	ILF3
1	O00401	Neural Wiskott-Aldrich syndrome protein GN=WASL	WASL
1	Q5SW79	Centrosomal protein of 170 kDa GN=CEP170	CEP170
3	Q14318	Peptidyl-prolyl cis-trans isomerase FKBP8 GN=FKBP8	FKBP8		Q14318	Peptidyl-prolyl cis-trans isomerase FKBP8 GN=FKBP8	FKBP8		Q14318	Peptidyl-prolyl cis-trans isomerase FKBP8 GN=FKBP8	FKBP8
1	O75179	Ankyrin repeat domain-containing protein 17 GN=ANKRD17	ANKRD17
1	E5RI99	60S ribosomal protein L30 (Fragment) GN=RPL30	RPL30
1	P54709	Sodium/potassium-transporting ATPase subunit beta-3 GN=ATP1B3	ATP1B3
2	Q07820	Induced myeloid leukemia cell differentiation protein Mcl-1 GN=MCL1	MCL1		Q07820	Induced myeloid leukemia cell differentiation protein Mcl-1 GN=MCL1	MCL1
1	O95551	Tyrosyl-DNA phosphodiesterase 2 GN=TDP2	TDP2
1	P50402	Emerin GN=EMD	EMD
1	Q9H6T3	RNA polymerase II-associated protein 3 GN=RPAP3	RPAP3
1	Q86V48	Leucine zipper protein 1 GN=LUZP1	LUZP1
1	Q9NZM1	Myoferlin GN=MYOF	MYOF
1	E7EW37	Transportin-1 GN=TNPO1	TNPO1
1	Q99961	Endophilin-A2 GN=SH3GL1	SH3GL1
1	A0A0C4DG33	Peroxisome biogenesis factor 1 GN=PEX1	PEX1
1	P05534	HLA class I histocompatibility antigen, A-24 alpha chain GN=HLA-A	HLA-A
1	Q15181	Inorganic pyrophosphatase GN=PPA1	PPA1
1	P31689	DnaJ homolog subfamily A member 1 GN=DNAJA1	DNAJA1
2	I3L3P7	40S ribosomal protein S15a GN=RPS15A	RPS15A		I3L303	40S ribosomal protein S15a GN=RPS15A	RPS15A
1	H7BXI1	Extended synaptotagmin-2 (Fragment) GN=ESYT2	ESYT2
2	P62273	40S ribosomal protein S29 GN=RPS29	RPS29						P62273	40S ribosomal protein S29 GN=RPS29	RPS29
1	Q5T7W7	Thiosulfate sulfurtransferase/rhodanese-like domain-containing protein 2 GN=TSTD2	TSTD2
1	H0YB56	Protein LYRIC (Fragment) GN=MTDH	MTDH
1	K7EP67	116 kDa U5 small nuclear ribonucleoprotein component (Fragment) GN=EFTUD2	EFTUD2
1	Q8WW12	PEST proteolytic signal-containing nuclear protein GN=PCNP	PCNP
1	Q96CS3	FAS-associated factor 2 GN=FAF2	FAF2
3	P62906	60S ribosomal protein L10a GN=RPL10A	RPL10A		P62906	60S ribosomal protein L10a GN=RPL10A	RPL10A		F8W7C6	60S ribosomal protein L10 GN=RPL10	RPL10
1	P51648	Fatty aldehyde dehydrogenase GN=ALDH3A2	ALDH3A2
1	H0Y9R4	60S ribosomal protein L9 (Fragment) GN=RPL9	RPL9
1	H0YBC7	BCL2/adenovirus E1B 19 kDa protein-interacting protein 3-like (Fragment) GN=BNIP3L	BNIP3L
2	Q5QPQ0	Acyl-protein thioesterase 2 GN=LYPLA2	LYPLA2						Q5QPQ0	Acyl-protein thioesterase 2 GN=LYPLA2	LYPLA2
1	Q13247	Serine/arginine-rich splicing factor 6 GN=SRSF6	SRSF6
1	J3QLL0	Importin subunit alpha-1 (Fragment) GN=KPNA2	KPNA2
1	O75828	Carbonyl reductase [NADPH] 3 GN=CBR3	CBR3
1	K7EN82	Glycylpeptide N-tetradecanoyltransferase 1 (Fragment) GN=NMT1	NMT1
1	C9JMV5	Importin-5 (Fragment) GN=IPO5	IPO5
1	Q86YZ3	Hornerin GN=HRNR	HRNR
1	H3BMV3	Hematological and neurological-expressed 1-like protein (Fragment) GN=HN1L	HN1L
1	J3QKY4	Proline-rich protein 11 (Fragment) GN=PRR11	PRR11
1	A0A140T973	Spliceosome RNA helicase DDX39B (Fragment) GN=DDX39B	DDX39B
1	P20042	Eukaryotic translation initiation factor 2 subunit 2 GN=EIF2S2	EIF2S2
1	Q07960	Rho GTPase-activating protein 1 GN=ARHGAP1	ARHGAP1
1	P54578	Ubiquitin carboxyl-terminal hydrolase 14 GN=USP14	USP14
1	P98170	E3 ubiquitin-protein ligase XIAP GN=XIAP	XIAP
1	P14678	Small nuclear ribonucleoprotein-associated proteins B and B' GN=SNRPB	SNRPB
1	Q9Y4E8	Ubiquitin carboxyl-terminal hydrolase 15 GN=USP15	USP15
1	S4R3Q9	Mitochondrial inner membrane protein OXA1L GN=OXA1L	OXA1L
1	J3KPT4	TraB domain-containing protein GN=TRABD	TRABD
1	O15427	Monocarboxylate transporter 4 GN=SLC16A3	SLC16A3
1	D6RA31	Alpha-synuclein (Fragment) GN=SNCA	SNCA
1	K7EMD0	Proteasome activator complex subunit 3 (Fragment) GN=PSME3	PSME3
1	Q15418	Ribosomal protein S6 kinase alpha-1 GN=RPS6KA1	RPS6KA1
1	Q14739	Lamin-B receptor GN=LBR	LBR
1	A0A087WVM4	Monofunctional C1-tetrahydrofolate synthase, mitochondrial GN=MTHFD1L	MTHFD1L
1	P24539	ATP synthase F(0) complex subunit B1, mitochondrial GN=ATP5F1	ATP5F1
1	F8VQQ8	Ubiquitin-conjugating enzyme E2 N GN=UBE2N	UBE2N
1	O60566	Mitotic checkpoint serine/threonine-protein kinase BUB1 beta GN=BUB1B	BUB1B
1	C9IZ01	Elongation factor G, mitochondrial GN=GFM1	GFM1
1	P53985	Monocarboxylate transporter 1 GN=SLC16A1	SLC16A1
1	Q8WUX9	Charged multivesicular body protein 7 GN=CHMP7	CHMP7
1	P53621	Coatomer subunit alpha GN=COPA	COPA
1	Q9NSD9	Phenylalanine--tRNA ligase beta subunit GN=FARSB	FARSB
1	O60831	PRA1 family protein 2 GN=PRAF2	PRAF2
1	O95466	Formin-like protein 1 GN=FMNL1	FMNL1
1	Q8WX93	Palladin GN=PALLD	PALLD
1	I3L2C6	Mitochondrial Rho GTPase 2 (Fragment) GN=RHOT2	RHOT2
1	O43684	Mitotic checkpoint protein BUB3 GN=BUB3	BUB3
1	O00151	PDZ and LIM domain protein 1 GN=PDLIM1	PDLIM1
1	Q96PK6	RNA-binding protein 14 GN=RBM14	RBM14
1	Q86TB9	Protein PAT1 homolog 1 GN=PATL1	PATL1
1	X6RDD7	Acyl-CoA-binding domain-containing protein 5 (Fragment) GN=ACBD5	ACBD5
1	Q9BRS2	Serine/threonine-protein kinase RIO1 GN=RIOK1	RIOK1
1	P55010	Eukaryotic translation initiation factor 5 GN=EIF5	EIF5
1	P39687	Acidic leucine-rich nuclear phosphoprotein 32 family member A GN=ANP32A	ANP32A
1	A0A0B4J239	Dolichyl-diphosphooligosaccharide--protein glycosyltransferase subunit DAD1 GN=DAD1	DAD1
1	Q13347	Eukaryotic translation initiation factor 3 subunit I GN=EIF3I	EIF3I
1	H0YL69	Proteasome subunit alpha type (Fragment) GN=PSMA4	PSMA4
1	F8WEP1	Kynureninase GN=KYNU	KYNU
1	B4DFG0	Protein DEK GN=DEK	DEK
1	O75570	Peptide chain release factor 1, mitochondrial GN=MTRF1	MTRF1
1	H0YKU1	Tropomodulin-3 (Fragment) GN=TMOD3	TMOD3
2	B1AK88	Capping protein (Actin filament) muscle Z-line, beta, isoform CRA_d GN=CAPZB	CAPZB		B1AK88	Capping protein (Actin filament) muscle Z-line, beta, isoform CRA_d GN=CAPZB	CAPZB
2	Q92575	UBX domain-containing protein 4 GN=UBXN4	UBXN4		Q92575	UBX domain-containing protein 4 GN=UBXN4	UBXN4
1	P14868	Aspartate--tRNA ligase, cytoplasmic GN=DARS	DARS
1	X6RAC9	Eukaryotic translation initiation factor 1A, X-chromosomal GN=EIF1AX	EIF1AX
1	Q5VT06	Centrosome-associated protein 350 GN=CEP350	CEP350
1	Q6YN16	Hydroxysteroid dehydrogenase-like protein 2 GN=HSDL2	HSDL2
1	P11387	DNA topoisomerase 1 GN=TOP1	TOP1
1	Q8TAT6	Nuclear protein localization protein 4 homolog GN=NPLOC4	NPLOC4
1	D6RBW1	Eukaryotic translation initiation factor 4E GN=EIF4E	EIF4E
1	Q9NR30	Nucleolar RNA helicase 2 GN=DDX21	DDX21
1	H0YLP3	Eukaryotic translation initiation factor 3 subunit J (Fragment) GN=EIF3J	EIF3J
1	P04181	Ornithine aminotransferase, mitochondrial GN=OAT	OAT
1	Q9UMS4	Pre-mRNA-processing factor 19 GN=PRPF19	PRPF19
1	C9JUG7	F-actin-capping protein subunit alpha-2 GN=CAPZA2	CAPZA2
1	P53365	Arfaptin-2 GN=ARFIP2	ARFIP2
1	E9PC65	PMS1 protein homolog 1 (Fragment) GN=PMS1	PMS1
1	Q99614	Tetratricopeptide repeat protein 1 GN=TTC1	TTC1
1	P11166	Solute carrier family 2, facilitated glucose transporter member 1 GN=SLC2A1	SLC2A1
1	P33176	Kinesin-1 heavy chain GN=KIF5B	KIF5B
2	D6R9X9	Ribosomal protein L37 GN=RPL37	RPL37		D6RG19	Ribosomal protein L37 GN=RPL37	RPL37
1	P25205	DNA replication licensing factor MCM3 GN=MCM3	MCM3
1	O00487	26S proteasome non-ATPase regulatory subunit 14 GN=PSMD14	PSMD14
1	Q9Y2X3	Nucleolar protein 58 GN=NOP58	NOP58
1	M0QX69	NEDD8-conjugating enzyme Ubc12 (Fragment) GN=UBE2M	UBE2M
1	Q6PML9	Zinc transporter 9 GN=SLC30A9	SLC30A9
1	Q15042	Rab3 GTPase-activating protein catalytic subunit GN=RAB3GAP1	RAB3GAP1
1	P35221	Catenin alpha-1 GN=CTNNA1	CTNNA1
1	Q8N183	Mimitin, mitochondrial GN=NDUFAF2	NDUFAF2
1	A0A087X260	TAR DNA-binding protein 43 GN=TARDBP	TARDBP
1	Q03252	Lamin-B2 GN=LMNB2	LMNB2
1	P38606	V-type proton ATPase catalytic subunit A GN=ATP6V1A	ATP6V1A
1	Q9BWH2	FUN14 domain-containing protein 2 GN=FUNDC2	FUNDC2
1	Q96N67	Dedicator of cytokinesis protein 7 GN=DOCK7	DOCK7
1	Q96EY7	Pentatricopeptide repeat domain-containing protein 3, mitochondrial GN=PTCD3	PTCD3
1	A0A0A6YY92	Adenylosuccinate lyase GN=ADSL	ADSL
1	Q6P3W7	SCY1-like protein 2 GN=SCYL2	SCYL2
1	P49755	Transmembrane emp24 domain-containing protein 10 GN=TMED10	TMED10
1	Q9NZJ6	Ubiquinone biosynthesis O-methyltransferase, mitochondrial GN=COQ3	COQ3
1	J3KT73	60S ribosomal protein L38 GN=RPL38	RPL38
1	A0A0C4DFQ1	Metaxin-1 GN=MTX1	MTX1
1	M0R0Z0	RuvB-like helicase GN=RUVBL2	RUVBL2
1	Q9Y4P8	WD repeat domain phosphoinositide-interacting protein 2 GN=WIPI2	WIPI2
1	Q8NEZ2	Vacuolar protein sorting-associated protein 37A GN=VPS37A	VPS37A
1	Q9Y2S7	Polymerase delta-interacting protein 2 GN=POLDIP2	POLDIP2
1	O76070	Gamma-synuclein GN=SNCG	SNCG
1	Q96TA1	Niban-like protein 1 GN=FAM129B	FAM129B
1	Q9Y678	Coatomer subunit gamma-1 GN=COPG1	COPG1
1	P62891	60S ribosomal protein L39 GN=RPL39	RPL39
1	H7C125	Ras-related protein Rab-2A (Fragment) GN=RAB2A	RAB2A
1	P30086	Phosphatidylethanolamine-binding protein 1 GN=PEBP1	PEBP1
1	A0A0J9YXZ5	Ras GTPase-activating-like protein IQGAP1 GN=IQGAP1	IQGAP1
1	P53701	Cytochrome c-type heme lyase GN=HCCS	HCCS
1	J3QQV5	Serine/arginine-rich-splicing factor 1 GN=SRSF1	SRSF1
1	P13073	Cytochrome c oxidase subunit 4 isoform 1, mitochondrial GN=COX4I1	COX4I1
1	A0A0A0MQX8	Muscleblind-like protein 1 GN=MBNL1	MBNL1
1	H3BRG4	Cytochrome b-c1 complex subunit 2, mitochondrial GN=UQCRC2	UQCRC2
1	Q9Y3L5	Ras-related protein Rap-2c GN=RAP2C	RAP2C
1	Q9Y263	Phospholipase A-2-activating protein GN=PLAA	PLAA
1	O95197	Reticulon-3 GN=RTN3	RTN3
1	F8WB72	60S ribosomal protein L35a GN=RPL35A	RPL35A
1	G3V1B6	MICOS complex subunit MIC26 GN=APOO	APOO
1	K7EKQ2	Hsp90 co-chaperone Cdc37 (Fragment) GN=CDC37	CDC37
1	E7ESJ7	Protein FAM114A2 GN=FAM114A2	FAM114A2
1	P21912	Succinate dehydrogenase [ubiquinone] iron-sulfur subunit, mitochondrial GN=SDHB	SDHB
1	B1AHB1	DNA helicase GN=MCM5	MCM5
1	P61513	60S ribosomal protein L37a GN=RPL37A	RPL37A
1	Q86YM7	Homer protein homolog 1 GN=HOMER1	HOMER1
1	Q5BJF2	Transmembrane protein 97 GN=TMEM97	TMEM97
1	Q13547	Histone deacetylase 1 GN=HDAC1	HDAC1
1	G3V2S9	SRA stem-loop-interacting RNA-binding protein, mitochondrial GN=SLIRP	SLIRP
1	Q6PL24	Protein TMED8 GN=TMED8	TMED8
1	P25398	40S ribosomal protein S12 GN=RPS12	RPS12
1	P62314	Small nuclear ribonucleoprotein Sm D1 GN=SNRPD1	SNRPD1
1	Q9UBB4	Ataxin-10 GN=ATXN10	ATXN10
1	Q96EL2	28S ribosomal protein S24, mitochondrial GN=MRPS24	MRPS24
1	H0YBT8	Transforming acidic coiled-coil-containing protein 1 (Fragment) GN=TACC1	TACC1
1	Q9HA77	Probable cysteine--tRNA ligase, mitochondrial GN=CARS2	CARS2
1	Q14678	KN motif and ankyrin repeat domain-containing protein 1 GN=KANK1	KANK1
1	P43121	Cell surface glycoprotein MUC18 GN=MCAM	MCAM
1	P62318	Small nuclear ribonucleoprotein Sm D3 GN=SNRPD3	SNRPD3
1	Q96QD5	DEP domain-containing protein 7 GN=DEPDC7	DEPDC7
1	P06703	Protein S100-A6 GN=S100A6	S100A6
1	F8W809	Thioredoxin reductase 1, cytoplasmic GN=TXNRD1	TXNRD1
1	Q8WUF5	RelA-associated inhibitor GN=PPP1R13L	PPP1R13L
1	Q8IZP2	Putative protein FAM10A4 GN=ST13P4 PE=5	ST13P4 PE=5
1	C9JXC1	Ribonucleoside-diphosphate reductase subunit M2 (Fragment) GN=RRM2	RRM2
1	Q5VY60	HAUS augmin-like complex subunit 6 GN=HAUS6	HAUS6
1	A0A075B6F9	Nitric oxide synthase-interacting protein GN=NOSIP	NOSIP
1	O43242	26S proteasome non-ATPase regulatory subunit 3 GN=PSMD3	PSMD3
1	Q9UG63	ATP-binding cassette sub-family F member 2 GN=ABCF2	ABCF2
1	P27695	DNA-(apurinic or apyrimidinic site) lyase GN=APEX1	APEX1
1	A0A0A0MSX9	Isoleucine--tRNA ligase, cytoplasmic GN=IARS	IARS
1	A0A087X2I4	Proteasome subunit beta type GN=PSMB6	PSMB6
1	P05109	Protein S100-A8 GN=S100A8	S100A8
1	P08559	Pyruvate dehydrogenase E1 component subunit alpha, somatic form, mitochondrial GN=PDHA1	PDHA1
1	H7C1V0	Cathepsin D (Fragment) GN=CTSD	CTSD
1	G3V1B3	60S ribosomal protein L21 GN=RPL21	RPL21
1	P56192	Methionine--tRNA ligase, cytoplasmic GN=MARS	MARS
1	O95831	Apoptosis-inducing factor 1, mitochondrial GN=AIFM1	AIFM1
1	K7EKR9	Ribonucleoprotein PTB-binding 1 (Fragment) GN=RAVER1	RAVER1
1	Q13263	Transcription intermediary factor 1-beta GN=TRIM28	TRIM28
1	E7ETK0	40S ribosomal protein S24 GN=RPS24	RPS24
1	E5RJR3	Methionine adenosyltransferase 2 subunit beta GN=MAT2B	MAT2B
1	Q9UNY4	Transcription termination factor 2 GN=TTF2	TTF2
1	P55291	Cadherin-15 GN=CDH15	CDH15
1	D6RCL6	Coatomer subunit beta' (Fragment) GN=COPB2	COPB2
1	Q92522	Histone H1x GN=H1FX	H1FX
1	E7EMN6	Protein phosphatase inhibitor 2 (Fragment) GN=PPP1R2	PPP1R2
1	Q5TA01	Glutathione S-transferase omega-1 (Fragment) GN=GSTO1	GSTO1
1	Q9GZV1	Ankyrin repeat domain-containing protein 2 GN=ANKRD2	ANKRD2
1	Q15046	Lysine--tRNA ligase GN=KARS	KARS
1	Q8TD55	Pleckstrin homology domain-containing family O member 2 GN=PLEKHO2	PLEKHO2
1	P39656	Dolichyl-diphosphooligosaccharide--protein glycosyltransferase 48 kDa subunit GN=DDOST	DDOST
1	P14174	Macrophage migration inhibitory factor GN=MIF	MIF
1	Q96I24	Far upstream element-binding protein 3 GN=FUBP3	FUBP3
1	C9JKY1	Junction plakoglobin (Fragment) GN=JUP	JUP
1	P84243	Histone H3.3 GN=H3F3A	H3F3A
1	Q9UFB7	Zinc finger and BTB domain-containing protein 47 GN=ZBTB47	ZBTB47
1	A8MQB8	Synaptic functional regulator FMR1 GN=FMR1	FMR1
1	Q96KB5	Lymphokine-activated killer T-cell-originated protein kinase GN=PBK	PBK
1	E9PLZ3	Ribonuclease inhibitor (Fragment) GN=RNH1	RNH1
1	Q96H20	Vacuolar-sorting protein SNF8 GN=SNF8	SNF8
1	P17174	Aspartate aminotransferase, cytoplasmic GN=GOT1	GOT1
1	O75746	Calcium-binding mitochondrial carrier protein Aralar1 GN=SLC25A12	SLC25A12
1	Q13011	Delta(3,5)-Delta(2,4)-dienoyl-CoA isomerase, mitochondrial GN=ECH1	ECH1
1	Q7L2H7	Eukaryotic translation initiation factor 3 subunit M GN=EIF3M	EIF3M
1	O95202	LETM1 and EF-hand domain-containing protein 1, mitochondrial GN=LETM1	LETM1
1	Q8WU76	Sec1 family domain-containing protein 2 GN=SCFD2	SCFD2
1	A0A087WW43	Inter-alpha-trypsin inhibitor heavy chain H3 GN=ITIH3	ITIH3
1	H0YCV9	CD44 antigen (Fragment) GN=CD44	CD44
1	P0DMU7	Cancer/testis antigen family 45 member A6 GN=CT45A6	CT45A6
1	Q9BSJ8	Extended synaptotagmin-1 GN=ESYT1	ESYT1
1	Q15125	3-beta-hydroxysteroid-Delta(8),Delta(7)-isomerase GN=EBP	EBP
1	A0A087WVN4	Farnesyl pyrophosphate synthase (Fragment) GN=FDPS	FDPS
1	Q96RL7	Vacuolar protein sorting-associated protein 13A GN=VPS13A	VPS13A
1	B7Z7P8	Eukaryotic peptide chain release factor subunit 1 GN=ETF1	ETF1
1	Q03113	Guanine nucleotide-binding protein subunit alpha-12 GN=GNA12	GNA12
1	Q8NE71	ATP-binding cassette sub-family F member 1 GN=ABCF1	ABCF1
1	E7ETD8	Serine/threonine-protein phosphatase (Fragment) GN=PPP1CB	PPP1CB
1	Q92968	Peroxisomal membrane protein PEX13 GN=PEX13	PEX13
1	G3V1M7	Very long-chain-specific acyl-CoA dehydrogenase, mitochondrial (Fragment) GN=ACADVL	ACADVL
1	O15235	28S ribosomal protein S12, mitochondrial GN=MRPS12	MRPS12
1	O15091	Mitochondrial ribonuclease P protein 3 GN=KIAA0391	KIAA0391
1	Q9NRG9	Aladin GN=AAAS	AAAS
1	Q13190	Syntaxin-5 GN=STX5	STX5
1	Q96HC4	PDZ and LIM domain protein 5 GN=PDLIM5	PDLIM5
1	Q9UI38	Probable threonine protease PRSS50 GN=PRSS50	PRSS50
1	O75306	NADH dehydrogenase [ubiquinone] iron-sulfur protein 2, mitochondrial GN=NDUFS2	NDUFS2
1	Q8N2A8	Mitochondrial cardiolipin hydrolase GN=PLD6	PLD6
1	F8W1K5	Protein canopy homolog 2 (Fragment) GN=CNPY2	CNPY2
1	Q5JTH9	RRP12-like protein GN=RRP12	RRP12
1	P52788	Spermine synthase GN=SMS	SMS
1	A0A087WYS6	Proteasome endopeptidase complex GN=PSMA8	PSMA8
1	O43390	Heterogeneous nuclear ribonucleoprotein R GN=HNRNPR	HNRNPR
1					E7EUT5	Glyceraldehyde-3-phosphate dehydrogenase GN=GAPDH	GAPDH
1					M0R2S1	Ubiquitin-60S ribosomal protein L40 (Fragment) GN=UBA52	UBA52
1					A0A0G2JIW1	Heat shock 70 kDa protein 1B GN=HSPA1B	HSPA1B
1					P31327	Carbamoyl-phosphate synthase [ammonia], mitochondrial GN=CPS1	CPS1
1					P05388	60S acidic ribosomal protein P0 GN=RPLP0	RPLP0
1					F5GY37	Prohibitin-2 GN=PHB2	PHB2
1					O00571	ATP-dependent RNA helicase DDX3X GN=DDX3X	DDX3X
1					P37802	Transgelin-2 GN=TAGLN2	TAGLN2
1					P42704	Leucine-rich PPR motif-containing protein, mitochondrial GN=LRPPRC	LRPPRC
1					E9PDN5	Dystrophin GN=DMD	DMD
2					H7C3T4	Peroxiredoxin-4 (Fragment) GN=PRDX4	PRDX4		H7C3T4	Peroxiredoxin-4 (Fragment) GN=PRDX4	PRDX4
1					Q9NR31	GTP-binding protein SAR1a GN=SAR1A	SAR1A
1					Q71UM5	40S ribosomal protein S27-like GN=RPS27L	RPS27L
2					P21333	Filamin-A GN=FLNA	FLNA		P21333	Filamin-A GN=FLNA	FLNA
2					P49327	Fatty acid synthase GN=FASN	FASN		P49327	Fatty acid synthase GN=FASN	FASN
2					P50416	Carnitine O-palmitoyltransferase 1, liver isoform GN=CPT1A	CPT1A		P50416	Carnitine O-palmitoyltransferase 1, liver isoform GN=CPT1A	CPT1A
2					Q12931	Heat shock protein 75 kDa, mitochondrial GN=TRAP1	TRAP1		Q12931	Heat shock protein 75 kDa, mitochondrial GN=TRAP1	TRAP1
1					P15311	Ezrin GN=EZR	EZR
1					P51587	Breast cancer type 2 susceptibility protein GN=BRCA2	BRCA2
1					P22626	Heterogeneous nuclear ribonucleoproteins A2/B1 GN=HNRNPA2B1	HNRNPA2B1
1					G3V5R3	SNW domain-containing protein 1 (Fragment) GN=SNW1	SNW1
1					A0A0U1RRK1	Calcium uptake protein 1, mitochondrial GN=MICU1	MICU1
1					Q06190	Serine/threonine-protein phosphatase 2A regulatory subunit B'' subunit alpha GN=PPP2R3A	PPP2R3A
1									P62750	60S ribosomal protein L23a GN=RPL23A	RPL23A
1									Q09666	Neuroblast differentiation-associated protein AHNAK GN=AHNAK	AHNAK
1									F8W6I7	Heterogeneous nuclear ribonucleoprotein A1 GN=HNRNPA1	HNRNPA1
1									Q15361	Transcription termination factor 1 GN=TTF1	TTF1
1									Q9Y266	Nuclear migration protein nudC GN=NUDC	NUDC
1									P62701	40S ribosomal protein S4, X isoform GN=RPS4X	RPS4X
1									Q1ED39	Lysine-rich nucleolar protein 1 GN=KNOP1	KNOP1
1									P07864	L-lactate dehydrogenase C chain GN=LDHC	LDHC
1									Q02878	60S ribosomal protein L6 GN=RPL6	RPL6
1									P63267	Actin, gamma-enteric smooth muscle GN=ACTG2	ACTG2
1									P08670	Vimentin GN=VIM	VIM
1									A0A087WZ27	Zinc finger protein 90 GN=ZNF90	ZNF90
1									A2CJ06	Dystrotelin GN=DYTN	DYTN
1									H0YMH7	CTD small phosphatase-like protein 2 (Fragment) GN=CTDSPL2	CTDSPL2
1									A0A087WXM3	NACHT, LRR and PYD domains-containing protein 5 GN=NLRP5	NLRP5

## Sheet: strongly labeled protein list
frequency (out of 3 data sets)	Description	Gene Symbol	Localization			Notes			total	Nucleus	Plasma Membrane	Endoplasmic Reticulum	Mitochondria	Golgi	Endosome, lysosome, peroxisome	Cytoskeleton	Cytosol
3	Dynamin-1-like protein GN=DRP1	DRP1	Mito	Cyt		mito division			80	N	PM	ER	Mito	G	ELP	CS	Cyt
3	T-complex protein 1 subunit theta GN=CCT8	CCT8	CS			component of TRiC, folds proteins				19	7	7	28	3	8	12	25
3	Gamma-interferon-inducible protein 16 GN=IFI16	IFI16	N			transcriptional regulation			%	0.2375	0.0875	0.0875	0.35	0.0375	0.1	0.15	0.3125
3	A-kinase anchor protein 1, mitochondrial GN=AKAP1	AKAP1	Mito			binds PKA regulatory subunits
3	Microtubule-associated protein GN=MAP4	MAP4	CS			promotes MT assembly
3	Zinc finger CCCH-type antiviral protein 1 GN=ZC3HAV1	ZC3HAV1	N			inhibits viral replication
3	Hexokinase-2 GN=HK2	HK2	Mito	Cyt		glycolysis, OMM structure maintenance
3	Mitochondrial import inner membrane translocase subunit TIM44 GN=TIMM44	TIMM44	Mito			protein transport into mito matrix
3	Perilipin-4 GN=PLIN4	PLIN4	PM			TG packing into adipocytes, lipid biogenesis
2	Talin-1 GN=TLN1	TLN1	CS	PM		anchor CS to PM
2	Pre-mRNA-splicing factor SYF1 GN=XAB2	XAB2	N			component of spliceosome
2	Elongation factor 1-alpha 1 GN=EEF1A1	EEF1A1	Cyt			tRNA to ribosome in translation
2	Src substrate cortactin GN=CTTN	CTTN	PM	CS		actin organization
2	Filamin-A GN=FLNA	FLNA	CS			branching of actin
3	Exonuclease 3'-5' domain-containing protein 2 GN=EXD2	EXD2	N	Mito		exoribonuclease, damage response/repair
2	Unconventional myosin-XIX GN=MYO19	MYO19	Mito	CS		mito transport/positioning
2	Ribosomal protein L37 GN=RPL37	RPL37	Cyt			binds rRNA
2	Fatty acid synthase GN=FASN	FASN	Cyt			synthesis of LCFAs
2	60S ribosomal protein L26 (Fragment) GN=RPL26	RPL26	Cyt			component of 60S ribosome
2	Carnitine O-palmitoyltransferase 1, liver isoform GN=CPT1A	CPT1A	Mito			TG metabolism, mito uptake of LCFAs
3	Synapse-associated protein 1 GN=SYAP1	SYAP1	G	PM		promotes phosphorylation of Akt, adipocyte diff
2	Signal transducer and activator of transcription 3 GN=STAT3	STAT3	N	Cyt		transcription activator
2	Eukaryotic translation initiation factor 4 gamma 1 GN=EIF4G1	EIF4G1	Cyt			translation initiation
3	Annexin A2 GN=ANXA2	ANXA2	N	ELP		anti-inflammatory, LOF in tumors (suppressor?)
3	ATP-binding cassette sub-family D member 3 GN=ABCD3	ABCD3	ELP			transport fatty acids into peroxisome, bile biosynthesis
2	Desmoplakin GN=DSP	DSP	PM	CS		component of desmosomes, PM-CS anchoring
3	Mitochondrial fission factor GN=MFF	MFF	Mito	ELP		mito and peroxisomal fission, promotes DRP1 association with mito surface
3	Eukaryotic translation initiation factor 4 gamma 2 GN=EIF4G2	EIF4G2	Cyt			RNA binding
2	Annexin A1 GN=ANXA1	ANXA1	N	ELP	PM	immune response, anti-inflammatory
2	Poly(rC)-binding protein 1 GN=PCBP1	PCBP1	Cyt	N		RNA binding
2	Heat shock protein 75 kDa, mitochondrial GN=TRAP1	TRAP1	Mito			maintains mito fn and polarization, balance ox phos and glycolysis
3	Mitochondrial fission regulator 1 GN=MTFR1	MTFR1	Mito			mito fission and respiration regulation
3	G patch domain-containing protein 4 GN=GPATCH4	GPATCH4	N			nucleic acid binding
3	Armadillo repeat-containing X-linked protein 3 GN=ARMCX3	ARMCX3	Mito	N		regulates mito aggregation
2	Acyl-coenzyme A thioesterase 1 GN=ACOT1	ACOT1	Cyt			hydrolysis of acyl coAs into FFA
2	60S ribosomal protein L27a GN=RPL27A	RPL27A	Cyt			component of 60S ribosome
3	STIM1L GN=STIM1	STIM1	ER	PM		Ca2+ channel regulation,SOCE
3	TBC1 domain family member 15 GN=TBC1D15	TBC1D15	Cyt			regulate intracellular trafficking
3	Apoptosis regulator BAX GN=BAX	BAX	Mito	Cyt		apoptosis
3	Eukaryotic peptide chain release factor GTP-binding subunit ERF3A GN=GSPT1	GSPT1	Cyt			translation termination
2	Staphylococcal nuclease domain-containing protein 1 GN=SND1	SND1	N			transciption regulation
2	Prelamin-A/C GN=LMNA	LMNA	N			nuclear assemby and structure
2	Hexokinase-1 GN=HK1	HK1	Mito	Cyt		glycolysis
2	Double-strand break repair protein MRE11 GN=MRE11	MRE11	N			ds DNA break repair
2	Protein arginine methyltransferase NDUFAF7, mitochondrial GN=NDUFAF7	NDUFAF7	Mito			stability of mito NADH
2	Spartin GN=SPG20	SPG20	Mito	CS		endosomal trafficking, MT structure, mito fn
3	Mitochondrial antiviral-signaling protein GN=MAVS	MAVS	Mito	ELP		innate immunity, protect from apoptosis?
3	Inverted formin-2 GN=INF2	INF2	CS	ER		actin organization, mito division
3	CDGSH iron-sulfur domain-containing protein 1 GN=CISD1	CISD1	Mito			regulates maximal OXPHOS/ETC capacity
2	Serine/threonine-protein kinase PAK 2 GN=PAK2	PAK2	N			cell survival
2	Mitochondrial amidoxime reducing component 2 GN=MARC2	MARC2	Mito	ELP		metabolism of drugs, mitochondrial regulation
2	OCIA domain-containing protein 1 GN=OCIAD1	OCIAD1	ELP			increases stat3 polarization
3	Eukaryotic translation initiation factor 4B GN=EIF4B	EIF4B	Cyt			RNA binding
3	Protein phosphatase 1 regulatory subunit 15B GN=PPP1R15B	PPP1R15B	ER			phosphatase, normal conditions
3	Lymphoid-specific helicase GN=HELLS	HELLS	N			expansion of lymphoid cells, dna methylation regulation
2	Arf-GAP domain and FG repeat-containing protein 1 GN=AGFG1	AGFG1	N			RNA trafficking
2	Heterogeneous nuclear ribonucleoprotein M GN=HNRNPM	HNRNPM	N			splicing
2	Serine hydroxymethyltransferase, mitochondrial GN=SHMT2	SHMT2	N	Mito		purine biosynthesis, deubiquitination
2	Bcl-2 homologous antagonist/killer GN=BAK1	BAK1	Mito			apoptosis
2	Mitochondrial amidoxime-reducing component 1 GN=MARC1	MARC1	Mito			mitochondrial regulation, metabolism of drugs
3	Shootin-1 GN=SHTN1	SHTN1	CS			neurite outgrowth, PI3K activity
2	Caldesmon GN=CALD1	CALD1	CS			smooth muscle, non muscle contraction
2	Calcium-independent phospholipase A2-gamma (Fragment) GN=PNPLA8	PNPLA8	ELP	ER	G	cleavage of membrane phospholipids
2	Adenosylhomocysteinase 2 GN=AHCYL1	AHCYL1	ER	Cyt	PM	inhibits IP3R signaling, regulates other processes
3	60S ribosomal protein L10a GN=RPL10A	RPL10A	Cyt			ribosomal protein
2	ATP-dependent Clp protease ATP-binding subunit clpX-like, mitochondrial GN=CLPX	CLPX	Mito			mitochondrial nucleoid structure maintenance, erythropoiesis, heme production
2	Isoleucine--tRNA ligase, mitochondrial GN=IARS2	IARS2	Mito			aminoacylation of tRNA
2	EF-hand domain-containing protein D2 GN=EFHD2	EFHD2	Cyt			negative reglation of NF-kB, role in apoptosis
2	Smith-Magenis syndrome chromosomal region candidate gene 8 protein GN=SMCR8	SMCR8	N			autophagy regulation
3	MICOS complex subunit MIC60 GN=IMMT	IMMT	Mito			part of MICOS complex, cristae jn architecture maintenance
2	Phosphatidylglycerophosphatase and protein-tyrosine phosphatase 1 GN=PTPMT1	PTPMT1	Mito			dephosphorylation of mito proteins
2	28S ribosomal protein S31, mitochondrial GN=MRPS31	MRPS31	Mito			28S ribosomal component
3	Peptidyl-prolyl cis-trans isomerase FKBP8 GN=FKBP8	FKBP8	Mito			Ca2+ binding, chaperone for Bcl2, apoptosis regulation
2	Acyl-protein thioesterase 2 GN=LYPLA2	LYPLA2	Cyt	G		regulates lysophopsholipids in membrane
2	UBX domain-containing protein 4 GN=UBXN4	UBXN4	ER			ERAD
2	Induced myeloid leukemia cell differentiation protein Mcl-1 GN=MCL1	MCL1	Mito	Cyt	ER	inhibit apoptosis
2	40S ribosomal protein S15a GN=RPS15A	RPS15A	Cyt			component of 40s ribosome
2	40S ribosomal protein S29 GN=RPS29	RPS29	Cyt			component of 40s ribosome
2	Capping protein (Actin filament) muscle Z-line, beta, isoform CRA_d GN=CAPZB	CAPZB	CS			capping protein at actin ends
2	Peroxiredoxin-4 (Fragment) GN=PRDX4	PRDX4	Cyt			antioxidant, regulation nf-kB
