# Supplementary material for: Identification of the Bok Interactome Using Proximity Labeling
Source: Front Cell Dev Biol. 2021 May 31;9:689951. doi: 10.3389/fcell.2021.689951 (PMC8201613; doi:10.3389/fcell.2021.689951)
Supplement: Supplementary file 4 [file Table_4.XLSX]

## Sheet: first stage refinement
	#1 (218 proteins)				#2 (133 proteins)				#3 (130 proteins)				master list (388 proteins)
	Accession	Description	Gene Symbol		Accession	Description	Gene Symbol		Accession	Description	Gene Symbol		Accession	Description	Gene Symbol
	P21333	Filamin-A GN=FLNA	FLNA		G0XQ39	STIM1L GN=STIM1	STIM1		P50990	T-complex protein 1 subunit theta GN=CCT8	CCT8		P21333	Filamin-A GN=FLNA	FLNA
	P49792	E3 SUMO-protein ligase RanBP2 GN=RANBP2	RANBP2		Q96Q06	Perilipin-4 GN=PLIN4	PLIN4		Q96Q06	Perilipin-4 GN=PLIN4	PLIN4		P49792	E3 SUMO-protein ligase RanBP2 GN=RANBP2	RANBP2
	E7EVA0	Microtubule-associated protein GN=MAP4	MAP4		P50990	T-complex protein 1 subunit theta GN=CCT8	CCT8		P62750	60S ribosomal protein L23a GN=RPL23A	RPL23A		E7EVA0	Microtubule-associated protein GN=MAP4	MAP4
	Q16666	Gamma-interferon-inducible protein 16 GN=IFI16	IFI16		Q16666	Gamma-interferon-inducible protein 16 GN=IFI16	IFI16		Q16666	Gamma-interferon-inducible protein 16 GN=IFI16	IFI16		Q16666	Gamma-interferon-inducible protein 16 GN=IFI16	IFI16
	E9PKE3	Heat shock cognate 71 kDa protein GN=HSPA8	HSPA8		P14618	Pyruvate kinase PKM GN=PKM	PKM		Q96A49	Synapse-associated protein 1 GN=SYAP1	SYAP1		E9PKE3	Heat shock cognate 71 kDa protein GN=HSPA8	HSPA8
	Q96Q06	Perilipin-4 GN=PLIN4	PLIN4		O75396	Vesicle-trafficking protein SEC22b GN=SEC22B	SEC22B		Q09666	Neuroblast differentiation-associated protein AHNAK GN=AHNAK	AHNAK		Q96Q06	Perilipin-4 GN=PLIN4	PLIN4
	Q9HCS7	Pre-mRNA-splicing factor SYF1 GN=XAB2	XAB2		Q96A49	Synapse-associated protein 1 GN=SYAP1	SYAP1		P50402	Emerin GN=EMD	EMD		Q9HCS7	Pre-mRNA-splicing factor SYF1 GN=XAB2	XAB2
	K7EJV9	60S ribosomal protein L23a (Fragment) GN=RPL23A	RPL23A		P07900	Heat shock protein HSP 90-alpha GN=HSP90AA1	HSP90AA1		Q5SWA1	Protein phosphatase 1 regulatory subunit 15B GN=PPP1R15B	PPP1R15B		K7EJV9	60S ribosomal protein L23a (Fragment) GN=RPL23A	RPL23A
	E9PNJ4	Stromal interaction molecule 1 GN=STIM1	STIM1		Q05639	Elongation factor 1-alpha 2 GN=EEF1A2	EEF1A2		P27816	Microtubule-associated protein 4 GN=MAP4	MAP4		E9PNJ4	Stromal interaction molecule 1 GN=STIM1	STIM1
	Q14247	Src substrate cortactin GN=CTTN	CTTN		P30101	Protein disulfide-isomerase A3 GN=PDIA3	PDIA3		Q9NRZ9	Lymphoid-specific helicase GN=HELLS	HELLS		Q14247	Src substrate cortactin GN=CTTN	CTTN
	E7EX73	Eukaryotic translation initiation factor 4 gamma 1 GN=EIF4G1	EIF4G1		E7EUT5	Glyceraldehyde-3-phosphate dehydrogenase GN=GAPDH	GAPDH		A0A0G2JIW1	Heat shock 70 kDa protein 1B GN=HSPA1B	HSPA1B		E7EX73	Eukaryotic translation initiation factor 4 gamma 1 GN=EIF4G1	EIF4G1
	H0Y3P2	Eukaryotic translation initiation factor 4 gamma 2 GN=EIF4G2	EIF4G2		Q27J81	Inverted formin-2 GN=INF2	INF2		Q86UP2	Kinectin GN=KTN1	KTN1		H0Y3P2	Eukaryotic translation initiation factor 4 gamma 2 GN=EIF4G2	EIF4G2
	Q15149	Plectin GN=PLEC	PLEC		P02545	Prelamin-A/C GN=LMNA	LMNA		F8W6I7	Heterogeneous nuclear ribonucleoprotein A1 GN=HNRNPA1	HNRNPA1		Q15149	Plectin GN=PLEC	PLEC
	Q9NRZ9	Lymphoid-specific helicase GN=HELLS	HELLS		M0R2S1	Ubiquitin-60S ribosomal protein L40 (Fragment) GN=UBA52	UBA52		P49327	Fatty acid synthase GN=FASN	FASN		Q9NRZ9	Lymphoid-specific helicase GN=HELLS	HELLS
	Q7Z406	Myosin-14 GN=MYH14	MYH14		Q5SWA1	Protein phosphatase 1 regulatory subunit 15B GN=PPP1R15B	PPP1R15B		F8VX11	Eukaryotic translation initiation factor 4B (Fragment) GN=EIF4B	EIF4B		Q7Z406	Myosin-14 GN=MYH14	MYH14
	Q9Y490	Talin-1 GN=TLN1	TLN1		K7EK77	ATP synthase subunit alpha, mitochondrial (Fragment) GN=ATP5A1	ATP5A1		Q9H0A0	RNA cytidine acetyltransferase GN=NAT10	NAT10		Q9Y490	Talin-1 GN=TLN1	TLN1
	E7EUT5	Glyceraldehyde-3-phosphate dehydrogenase GN=GAPDH	GAPDH		P29401	Transketolase GN=TKT	TKT		F8VNY5	Thyroid transcription factor 1-associated protein 26 (Fragment) GN=CCDC59	CCDC59		E7EUT5	Glyceraldehyde-3-phosphate dehydrogenase GN=GAPDH	GAPDH
	E7EX17	Eukaryotic translation initiation factor 4B GN=EIF4B	EIF4B		A0A0G2JIW1	Heat shock 70 kDa protein 1B GN=HSPA1B	HSPA1B		Q71UM5	40S ribosomal protein S27-like GN=RPS27L	RPS27L		E7EX17	Eukaryotic translation initiation factor 4B GN=EIF4B	EIF4B
	O43615	Mitochondrial import inner membrane translocase subunit TIM44 GN=TIMM44	TIMM44		P31327	Carbamoyl-phosphate synthase [ammonia], mitochondrial GN=CPS1	CPS1		Q8WTT2	Nucleolar complex protein 3 homolog GN=NOC3L	NOC3L		O43615	Mitochondrial import inner membrane translocase subunit TIM44 GN=TIMM44	TIMM44
	Q5SWA1	Protein phosphatase 1 regulatory subunit 15B GN=PPP1R15B	PPP1R15B		Q96AG4	Leucine-rich repeat-containing protein 59 GN=LRRC59	LRRC59		Q15361	Transcription termination factor 1 GN=TTF1	TTF1		Q5SWA1	Protein phosphatase 1 regulatory subunit 15B GN=PPP1R15B	PPP1R15B
	P15170	Eukaryotic peptide chain release factor GTP-binding subunit ERF3A GN=GSPT1	GSPT1		J3KTA4	Probable ATP-dependent RNA helicase DDX5 GN=DDX5	DDX5		Q16778	Histone H2B type 2-E GN=HIST2H2BE	HIST2H2BE		P15170	Eukaryotic peptide chain release factor GTP-binding subunit ERF3A GN=GSPT1	GSPT1
	Q7Z2W4	Zinc finger CCCH-type antiviral protein 1 GN=ZC3HAV1	ZC3HAV1		Q92522	Histone H1x GN=H1FX	H1FX		O15235	28S ribosomal protein S12, mitochondrial GN=MRPS12	MRPS12		Q7Z2W4	Zinc finger CCCH-type antiviral protein 1 GN=ZC3HAV1	ZC3HAV1
	Q96F86	Enhancer of mRNA-decapping protein 3 GN=EDC3	EDC3		P18124	60S ribosomal protein L7 GN=RPL7	RPL7		P12236	ADP/ATP translocase 3 GN=SLC25A6	SLC25A6		Q96F86	Enhancer of mRNA-decapping protein 3 GN=EDC3	EDC3
	P17066	Heat shock 70 kDa protein 6 GN=HSPA6	HSPA6		B8ZZL8	10 kDa heat shock protein, mitochondrial GN=HSPE1	HSPE1		H7BZJ3	Protein disulfide-isomerase A3 (Fragment) GN=PDIA3	PDIA3		P17066	Heat shock 70 kDa protein 6 GN=HSPA6	HSPA6
	B4DNK4	Pyruvate kinase GN=PKM	PKM		P05388	60S acidic ribosomal protein P0 GN=RPLP0	RPLP0		Q9Y2X3	Nucleolar protein 58 GN=NOP58	NOP58		B4DNK4	Pyruvate kinase GN=PKM	PKM
	Q92667	A-kinase anchor protein 1, mitochondrial GN=AKAP1	AKAP1		Q9NRZ9	Lymphoid-specific helicase GN=HELLS	HELLS		I3L1L3	Myb-binding protein 1A (Fragment) GN=MYBBP1A	MYBBP1A		Q92667	A-kinase anchor protein 1, mitochondrial GN=AKAP1	AKAP1
	E7ETY2	Treacle protein GN=TCOF1	TCOF1		P28288	ATP-binding cassette sub-family D member 3 GN=ABCD3	ABCD3		P62891	60S ribosomal protein L39 GN=RPL39	RPL39		E7ETY2	Treacle protein GN=TCOF1	TCOF1
	Q7Z6Z7	E3 ubiquitin-protein ligase HUWE1 GN=HUWE1	HUWE1		F5GY37	Prohibitin-2 GN=PHB2	PHB2		P35579	Myosin-9 GN=MYH9	MYH9		Q7Z6Z7	E3 ubiquitin-protein ligase HUWE1 GN=HUWE1	HUWE1
	O43865	Adenosylhomocysteinase 2 GN=AHCYL1	AHCYL1		Q14247	Src substrate cortactin GN=CTTN	CTTN		P35580	Myosin-10 GN=MYH10	MYH10		O43865	Adenosylhomocysteinase 2 GN=AHCYL1	AHCYL1
	Q9NR09	Baculoviral IAP repeat-containing protein 6 GN=BIRC6	BIRC6		F8W895	G patch domain-containing protein 4 (Fragment) GN=GPATCH4	GPATCH4		P21333	Filamin-A GN=FLNA	FLNA		Q9NR09	Baculoviral IAP repeat-containing protein 6 GN=BIRC6	BIRC6
	Q05639	Elongation factor 1-alpha 2 GN=EEF1A2	EEF1A2		Q9BVC6	Transmembrane protein 109 GN=TMEM109	TMEM109		P61254	60S ribosomal protein L26 GN=RPL26	RPL26		Q05639	Elongation factor 1-alpha 2 GN=EEF1A2	EEF1A2
	O95359	Transforming acidic coiled-coil-containing protein 2 GN=TACC2	TACC2		O00571	ATP-dependent RNA helicase DDX3X GN=DDX3X	DDX3X		Q13428	Treacle protein GN=TCOF1	TCOF1		O95359	Transforming acidic coiled-coil-containing protein 2 GN=TACC2	TACC2
	P40763	Signal transducer and activator of transcription 3 GN=STAT3	STAT3		O43865	Adenosylhomocysteinase 2 GN=AHCYL1	AHCYL1		Q15365	Poly(rC)-binding protein 1 GN=PCBP1	PCBP1		P40763	Signal transducer and activator of transcription 3 GN=STAT3	STAT3
	P35658	Nuclear pore complex protein Nup214 GN=NUP214	NUP214		Q15365	Poly(rC)-binding protein 1 GN=PCBP1	PCBP1		P07900	Heat shock protein HSP 90-alpha GN=HSP90AA1	HSP90AA1		P35658	Nuclear pore complex protein Nup214 GN=NUP214	NUP214
	Q8N0X7	Spartin GN=SPG20	SPG20		Q07065	Cytoskeleton-associated protein 4 GN=CKAP4	CKAP4		P62701	40S ribosomal protein S4, X isoform GN=RPS4X	RPS4X		Q8N0X7	Spartin GN=SPG20	SPG20
	Q86UP2	Kinectin GN=KTN1	KTN1		P18669	Phosphoglycerate mutase 1 GN=PGAM1	PGAM1		E7EUT5	Glyceraldehyde-3-phosphate dehydrogenase GN=GAPDH	GAPDH		Q86UP2	Kinectin GN=KTN1	KTN1
	Q8N3C0	Activating signal cointegrator 1 complex subunit 3 GN=ASCC3	ASCC3		P46777	60S ribosomal protein L5 GN=RPL5	RPL5		P62263	40S ribosomal protein S14 GN=RPS14	RPS14		Q8N3C0	Activating signal cointegrator 1 complex subunit 3 GN=ASCC3	ASCC3
	P37802	Transgelin-2 GN=TAGLN2	TAGLN2		Q9P0L0	Vesicle-associated membrane protein-associated protein A GN=VAPA	VAPA		Q1ED39	Lysine-rich nucleolar protein 1 GN=KNOP1	KNOP1		P37802	Transgelin-2 GN=TAGLN2	TAGLN2
	A0A0B4J1R6	Transketolase GN=TKT	TKT		P42704	Leucine-rich PPR motif-containing protein, mitochondrial GN=LRPPRC	LRPPRC		B5MCX7	Ankyrin repeat domain-containing protein 54 GN=ANKRD54	ANKRD54		A0A0B4J1R6	Transketolase GN=TKT	TKT
	Q12931	Heat shock protein 75 kDa, mitochondrial GN=TRAP1	TRAP1		Q5T3N1	Annexin (Fragment) GN=ANXA1	ANXA1		B5MCF9	Pescadillo homolog GN=PES1	PES1		Q12931	Heat shock protein 75 kDa, mitochondrial GN=TRAP1	TRAP1
	A0A0G2JPP5	Protein scribble homolog GN=SCRIB	SCRIB		H7C2W9	60S ribosomal protein L31 (Fragment) GN=RPL31	RPL31		P27694	Replication protein A 70 kDa DNA-binding subunit GN=RPA1	RPA1		A0A0G2JPP5	Protein scribble homolog GN=SCRIB	SCRIB
	Q7Z434	Mitochondrial antiviral-signaling protein GN=MAVS	MAVS		Q15084	Protein disulfide-isomerase A6 GN=PDIA6	PDIA6		Q8IYB3	Serine/arginine repetitive matrix protein 1 GN=SRRM1	SRRM1		Q7Z434	Mitochondrial antiviral-signaling protein GN=MAVS	MAVS
	A0A087X0K9	Tight junction protein ZO-1 GN=TJP1	TJP1		Q9P258	Protein RCC2 GN=RCC2	RCC2		H0YB56	Protein LYRIC (Fragment) GN=MTDH	MTDH		A0A087X0K9	Tight junction protein ZO-1 GN=TJP1	TJP1
	Q5SW79	Centrosomal protein of 170 kDa GN=CEP170	CEP170		F8VX11	Eukaryotic translation initiation factor 4B (Fragment) GN=EIF4B	EIF4B		H0YHA7	60S ribosomal protein L18 (Fragment) GN=RPL18	RPL18		Q5SW79	Centrosomal protein of 170 kDa GN=CEP170	CEP170
	Q9UDY2	Tight junction protein ZO-2 GN=TJP2	TJP2		E9PBS1	Multifunctional protein ADE2 (Fragment) GN=PAICS	PAICS		Q92522	Histone H1x GN=H1FX	H1FX		Q9UDY2	Tight junction protein ZO-2 GN=TJP2	TJP2
	P18206	Vinculin GN=VCL	VCL		P27816	Microtubule-associated protein 4 GN=MAP4	MAP4		E7EQV9	Ribosomal protein L15 (Fragment) GN=RPL15	RPL15		P18206	Vinculin GN=VCL	VCL
	Q12802	A-kinase anchor protein 13 GN=AKAP13	AKAP13		A0A0A0MR02	Voltage-dependent anion-selective channel protein 2 (Fragment) GN=VDAC2	VDAC2		Q9H082	Ras-related protein Rab-33B GN=RAB33B	RAB33B		Q12802	A-kinase anchor protein 13 GN=AKAP13	AKAP13
	P61513	60S ribosomal protein L37a GN=RPL37A	RPL37A		P11586	C-1-tetrahydrofolate synthase, cytoplasmic GN=MTHFD1	MTHFD1		Q04837	Single-stranded DNA-binding protein, mitochondrial GN=SSBP1	SSBP1		P61513	60S ribosomal protein L37a GN=RPL37A	RPL37A
	A0A0J9YYH3	Glucose-6-phosphate isomerase (Fragment) GN=GPI	GPI		P51572	B-cell receptor-associated protein 31 GN=BCAP31	BCAP31		I3L303	40S ribosomal protein S15a GN=RPS15A	RPS15A		A0A0J9YYH3	Glucose-6-phosphate isomerase (Fragment) GN=GPI	GPI
	Q9NZM1	Myoferlin GN=MYOF	MYOF		Q9HCS7	Pre-mRNA-splicing factor SYF1 GN=XAB2	XAB2		Q07820	Induced myeloid leukemia cell differentiation protein Mcl-1 GN=MCL1	MCL1		Q9NZM1	Myoferlin GN=MYOF	MYOF
	Q14739	Lamin-B receptor GN=LBR	LBR		P05198	Eukaryotic translation initiation factor 2 subunit 1 GN=EIF2S1	EIF2S1		H7C2W9	60S ribosomal protein L31 (Fragment) GN=RPL31	RPL31		Q14739	Lamin-B receptor GN=LBR	LBR
	Q07820	Induced myeloid leukemia cell differentiation protein Mcl-1 GN=MCL1	MCL1		E9PKH2	Serpin H1 GN=SERPINH1	SERPINH1		H7C3T4	Peroxiredoxin-4 (Fragment) GN=PRDX4	PRDX4		Q07820	Induced myeloid leukemia cell differentiation protein Mcl-1 GN=MCL1	MCL1
	F8W726	Ubiquitin-associated protein 2-like GN=UBAP2L	UBAP2L		Q14974	Importin subunit beta-1 GN=KPNB1	KPNB1		Q02878	60S ribosomal protein L6 GN=RPL6	RPL6		F8W726	Ubiquitin-associated protein 2-like GN=UBAP2L	UBAP2L
	G8JLD5	Dynamin-1-like protein GN=DNM1L	DNM1L		Q71UM5	40S ribosomal protein S27-like GN=RPS27L	RPS27L		O00571	ATP-dependent RNA helicase DDX3X GN=DDX3X	DDX3X		G8JLD5	Dynamin-1-like protein GN=DNM1L	DNM1L
	H0Y8P3	LIM and calponin homology domains-containing protein 1 (Fragment) GN=LIMCH1	LIMCH1		J3QQQ9	Uncharacterized protein			E9PNJ4	Stromal interaction molecule 1 GN=STIM1	STIM1		H0Y8P3	LIM and calponin homology domains-containing protein 1 (Fragment) GN=LIMCH1	LIMCH1
	Q14678	KN motif and ankyrin repeat domain-containing protein 1 GN=KANK1	KANK1		Q92667	A-kinase anchor protein 1, mitochondrial GN=AKAP1	AKAP1		P02545	Prelamin-A/C GN=LMNA	LMNA		Q14678	KN motif and ankyrin repeat domain-containing protein 1 GN=KANK1	KANK1
	Q5T3N1	Annexin (Fragment) GN=ANXA1	ANXA1		P21333	Filamin-A GN=FLNA	FLNA		P09874	Poly [ADP-ribose] polymerase 1 GN=PARP1	PARP1		Q5T3N1	Annexin (Fragment) GN=ANXA1	ANXA1
	Q96C19	EF-hand domain-containing protein D2 GN=EFHD2	EFHD2		H7BZ94	Protein disulfide-isomerase GN=P4HB	P4HB		H0YK48	Tropomyosin alpha-1 chain GN=TPM1	TPM1		Q96C19	EF-hand domain-containing protein D2 GN=EFHD2	EFHD2
	Q14315	Filamin-C GN=FLNC	FLNC		Q5JTH9	RRP12-like protein GN=RRP12	RRP12		Q562R1	Beta-actin-like protein 2 GN=ACTBL2	ACTBL2		Q14315	Filamin-C GN=FLNC	FLNC
	Q13748	Tubulin alpha-3C/D chain GN=TUBA3C	TUBA3C		C9JRZ6	MICOS complex subunit GN=CHCHD3	CHCHD3		A0A087WWU8	Tropomyosin alpha-3 chain GN=TPM3	TPM3		Q13748	Tubulin alpha-3C/D chain GN=TUBA3C	TUBA3C
	Q96JH7	Deubiquitinating protein VCIP135 GN=VCPIP1	VCPIP1		P13667	Protein disulfide-isomerase A4 GN=PDIA4	PDIA4		P67936	Tropomyosin alpha-4 chain GN=TPM4	TPM4		Q96JH7	Deubiquitinating protein VCIP135 GN=VCPIP1	VCPIP1
	Q96A49	Synapse-associated protein 1 GN=SYAP1	SYAP1		O43615	Mitochondrial import inner membrane translocase subunit TIM44 GN=TIMM44	TIMM44		P09923	Intestinal-type alkaline phosphatase GN=ALPI	ALPI		Q96A49	Synapse-associated protein 1 GN=SYAP1	SYAP1
	A0A087WX60	Myopalladin GN=MYPN	MYPN		P49327	Fatty acid synthase GN=FASN	FASN		Q5T8U3	60S ribosomal protein L7a (Fragment) GN=RPL7A	RPL7A		A0A087WX60	Myopalladin GN=MYPN	MYPN
	Q9UHD8	Septin-9 GN=SEPT9	SEPT9		Q7Z434	Mitochondrial antiviral-signaling protein GN=MAVS	MAVS		P23396	40S ribosomal protein S3 GN=RPS3	RPS3		Q9UHD8	Septin-9 GN=SEPT9	SEPT9
	P49790	Nuclear pore complex protein Nup153 GN=NUP153	NUP153		E7EX73	Eukaryotic translation initiation factor 4 gamma 1 GN=EIF4G1	EIF4G1		Q5TCU3	Tropomyosin beta chain GN=TPM2	TPM2		P49790	Nuclear pore complex protein Nup153 GN=NUP153	NUP153
	B5MDQ0	DNA excision repair protein ERCC-6-like GN=ERCC6L	ERCC6L		Q86TX2	Acyl-coenzyme A thioesterase 1 GN=ACOT1	ACOT1		P14618	Pyruvate kinase PKM GN=PKM	PKM		B5MDQ0	DNA excision repair protein ERCC-6-like GN=ERCC6L	ERCC6L
	P08865	40S ribosomal protein SA GN=RPSA	RPSA		P15311	Ezrin GN=EZR	EZR		Q8TAA9	Vang-like protein 1 GN=VANGL1	VANGL1		P08865	40S ribosomal protein SA GN=RPSA	RPSA
	H0YBZ4	Mitochondrial fission regulator 1 (Fragment) GN=MTFR1	MTFR1		Q9NZ45	CDGSH iron-sulfur domain-containing protein 1 GN=CISD1	CISD1		B7Z6Z4	Myosin light polypeptide 6 GN=MYL6	MYL6		H0YBZ4	Mitochondrial fission regulator 1 (Fragment) GN=MTFR1	MTFR1
	C9J813	Caldesmon (Fragment) GN=CALD1	CALD1		P22626	Heterogeneous nuclear ribonucleoproteins A2/B1 GN=HNRNPA2B1	HNRNPA2B1		O75400	Pre-mRNA-processing factor 40 homolog A GN=PRPF40A	PRPF40A		C9J813	Caldesmon (Fragment) GN=CALD1	CALD1
	P49959	Double-strand break repair protein MRE11 GN=MRE11	MRE11		Q07820	Induced myeloid leukemia cell differentiation protein Mcl-1 GN=MCL1	MCL1		H0YJH7	Lamina-associated polypeptide 2, isoforms beta/gamma (Fragment) GN=TMPO	TMPO		P49959	Double-strand break repair protein MRE11 GN=MRE11	MRE11
	H7C123	60S ribosomal protein L10 (Fragment) GN=RPL10	RPL10		B8ZZY2	Arf-GAP domain and FG repeat-containing protein 1 GN=AGFG1	AGFG1		Q709F0	Acyl-CoA dehydrogenase family member 11 GN=ACAD11	ACAD11		H7C123	60S ribosomal protein L10 (Fragment) GN=RPL10	RPL10
	Q27J81	Inverted formin-2 GN=INF2	INF2		H0YJH7	Lamina-associated polypeptide 2, isoforms beta/gamma (Fragment) GN=TMPO	TMPO		P39023	60S ribosomal protein L3 GN=RPL3	RPL3		Q27J81	Inverted formin-2 GN=INF2	INF2
	Q9UBK8	Methionine synthase reductase GN=MTRR	MTRR		I3L239	Heat shock protein 75 kDa, mitochondrial (Fragment) GN=TRAP1	TRAP1		F5GY37	Prohibitin-2 GN=PHB2	PHB2		Q9UBK8	Methionine synthase reductase GN=MTRR	MTRR
	M0R210	40S ribosomal protein S16 GN=RPS16	RPS16		P00558	Phosphoglycerate kinase 1 GN=PGK1	PGK1		P42704	Leucine-rich PPR motif-containing protein, mitochondrial GN=LRPPRC	LRPPRC		M0R210	40S ribosomal protein S16 GN=RPS16	RPS16
	Q02790	Peptidyl-prolyl cis-trans isomerase FKBP4 GN=FKBP4	FKBP4		F8W079	ATP synthase subunit beta, mitochondrial (Fragment) GN=ATP5B	ATP5B		Q15233	Non-POU domain-containing octamer-binding protein GN=NONO	NONO		Q02790	Peptidyl-prolyl cis-trans isomerase FKBP4 GN=FKBP4	FKBP4
	P08240	Signal recognition particle receptor subunit alpha GN=SRPRA	SRPRA		E9PCA1	T-complex protein 1 subunit epsilon GN=CCT5	CCT5		H0Y4R1	Inosine-5'-monophosphate dehydrogenase 2 (Fragment) GN=IMPDH2	IMPDH2		P08240	Signal recognition particle receptor subunit alpha GN=SRPRA	SRPRA
	P02786	Transferrin receptor protein 1 GN=TFRC	TFRC		P50991	T-complex protein 1 subunit delta GN=CCT4	CCT4		K7EK77	ATP synthase subunit alpha, mitochondrial (Fragment) GN=ATP5A1	ATP5A1		P02786	Transferrin receptor protein 1 GN=TFRC	TFRC
	A0A0A0MR02	Voltage-dependent anion-selective channel protein 2 (Fragment) GN=VDAC2	VDAC2		P21796	Voltage-dependent anion-selective channel protein 1 GN=VDAC1	VDAC1		Q9HCC0	Methylcrotonoyl-CoA carboxylase beta chain, mitochondrial GN=MCCC2	MCCC2		A0A0A0MR02	Voltage-dependent anion-selective channel protein 2 (Fragment) GN=VDAC2	VDAC2
	Q9Y4P8	WD repeat domain phosphoinositide-interacting protein 2 GN=WIPI2	WIPI2		Q14315	Filamin-C GN=FLNC	FLNC		E9PDF6	Unconventional myosin-Ib GN=MYO1B	MYO1B		Q9Y4P8	WD repeat domain phosphoinositide-interacting protein 2 GN=WIPI2	WIPI2
	B5ME19	Eukaryotic translation initiation factor 3 subunit C-like protein GN=EIF3CL	EIF3CL		Q9BQG0	Myb-binding protein 1A GN=MYBBP1A	MYBBP1A		A8MUD9	60S ribosomal protein L7 GN=RPL7	RPL7		B5ME19	Eukaryotic translation initiation factor 3 subunit C-like protein GN=EIF3CL	EIF3CL
	E9PLX7	60S ribosomal protein L27a GN=RPL27A	RPL27A		X6RJP6	Transgelin-2 (Fragment) GN=TAGLN2	TAGLN2		P68371	Tubulin beta-4B chain GN=TUBB4B	TUBB4B		E9PLX7	60S ribosomal protein L27a GN=RPL27A	RPL27A
	O75534	Cold shock domain-containing protein E1 GN=CSDE1	CSDE1		P78371	T-complex protein 1 subunit beta GN=CCT2	CCT2		Q13247	Serine/arginine-rich splicing factor 6 GN=SRSF6	SRSF6		O75534	Cold shock domain-containing protein E1 GN=CSDE1	CSDE1
	Q86V48	Leucine zipper protein 1 GN=LUZP1	LUZP1		P50914	60S ribosomal protein L14 GN=RPL14	RPL14		A6NMY6	Putative annexin A2-like protein GN=ANXA2P2	ANXA2P2		Q86V48	Leucine zipper protein 1 GN=LUZP1	LUZP1
	Q86TX2	Acyl-coenzyme A thioesterase 1 GN=ACOT1	ACOT1		P61026	Ras-related protein Rab-10 GN=RAB10	RAB10		Q9H0S4	Probable ATP-dependent RNA helicase DDX47 GN=DDX47	DDX47		Q86TX2	Acyl-coenzyme A thioesterase 1 GN=ACOT1	ACOT1
	X6RAC9	Eukaryotic translation initiation factor 1A, X-chromosomal GN=EIF1AX	EIF1AX		P24534	Elongation factor 1-beta GN=EEF1B2	EEF1B2		P05388	60S acidic ribosomal protein P0 GN=RPLP0	RPLP0		X6RAC9	Eukaryotic translation initiation factor 1A, X-chromosomal GN=EIF1AX	EIF1AX
	P31040	Succinate dehydrogenase [ubiquinone] flavoprotein subunit, mitochondrial GN=SDHA	SDHA		P04181	Ornithine aminotransferase, mitochondrial GN=OAT	OAT		C9JYQ9	60S ribosomal protein L22-like 1 GN=RPL22L1	RPL22L1		P31040	Succinate dehydrogenase [ubiquinone] flavoprotein subunit, mitochondrial GN=SDHA	SDHA
	P49411	Elongation factor Tu, mitochondrial GN=TUFM	TUFM		Q99729	Heterogeneous nuclear ribonucleoprotein A/B GN=HNRNPAB	HNRNPAB		E9PCY7	Heterogeneous nuclear ribonucleoprotein H GN=HNRNPH1	HNRNPH1		P49411	Elongation factor Tu, mitochondrial GN=TUFM	TUFM
	D6RBD0	Receptor of-activated protein C kinase 1 (Fragment) GN=RACK1	RACK1		B7Z4L4	Dolichyl-diphosphooligosaccharide--protein glycosyltransferase subunit 1 GN=RPN1	RPN1		D6RG19	Ribosomal protein L37 GN=RPL37	RPL37		D6RBD0	Receptor of-activated protein C kinase 1 (Fragment) GN=RACK1	RACK1
	Q5RI18	Heterogeneous nuclear ribonucleoprotein U (Fragment) GN=HNRNPU	HNRNPU		Q9BRL6	Serine/arginine-rich splicing factor 8 GN=SRSF8	SRSF8		P05198	Eukaryotic translation initiation factor 2 subunit 1 GN=EIF2S1	EIF2S1		Q5RI18	Heterogeneous nuclear ribonucleoprotein U (Fragment) GN=HNRNPU	HNRNPU
	E7EN95	Filamin-B GN=FLNB	FLNB		P27797	Calreticulin GN=CALR	CALR		P41091	Eukaryotic translation initiation factor 2 subunit 3 GN=EIF2S3	EIF2S3		E7EN95	Filamin-B GN=FLNB	FLNB
	A0A0D9SF54	Spectrin alpha chain, non-erythrocytic 1 GN=SPTAN1	SPTAN1		Q8IWJ2	GRIP and coiled-coil domain-containing protein 2 GN=GCC2	GCC2		J3KTA4	Probable ATP-dependent RNA helicase DDX5 GN=DDX5	DDX5		A0A0D9SF54	Spectrin alpha chain, non-erythrocytic 1 GN=SPTAN1	SPTAN1
	Q86UE4	Protein LYRIC GN=MTDH	MTDH		Q01650	Large neutral amino acids transporter small subunit 1 GN=SLC7A5	SLC7A5		P22626	Heterogeneous nuclear ribonucleoproteins A2/B1 GN=HNRNPA2B1	HNRNPA2B1		Q86UE4	Protein LYRIC GN=MTDH	MTDH
	O14641	Segment polarity protein dishevelled homolog DVL-2 GN=DVL2	DVL2		O43175	D-3-phosphoglycerate dehydrogenase GN=PHGDH	PHGDH		P15531	Nucleoside diphosphate kinase A GN=NME1	NME1		O14641	Segment polarity protein dishevelled homolog DVL-2 GN=DVL2	DVL2
	Q99832	T-complex protein 1 subunit eta GN=CCT7	CCT7		J3KS13	Clathrin heavy chain 1 GN=CLTC	CLTC		H0YAR2	Polyadenylate-binding protein 1 (Fragment) GN=PABPC1	PABPC1		Q99832	T-complex protein 1 subunit eta GN=CCT7	CCT7
	P52948	Nuclear pore complex protein Nup98-Nup96 GN=NUP98	NUP98		C9JUG7	F-actin-capping protein subunit alpha-2 GN=CAPZA2	CAPZA2		Q96HS1	Serine/threonine-protein phosphatase PGAM5, mitochondrial GN=PGAM5	PGAM5		P52948	Nuclear pore complex protein Nup98-Nup96 GN=NUP98	NUP98
	A8MUD9	60S ribosomal protein L7 GN=RPL7	RPL7		Q92688	Acidic leucine-rich nuclear phosphoprotein 32 family member B GN=ANP32B	ANP32B		B4DUR8	T-complex protein 1 subunit gamma GN=CCT3	CCT3		A8MUD9	60S ribosomal protein L7 GN=RPL7	RPL7
	P22392	Nucleoside diphosphate kinase B GN=NME2	NME2		G3V1B3	60S ribosomal protein L21 GN=RPL21	RPL21		E7ETK0	40S ribosomal protein S24 GN=RPS24	RPS24		P22392	Nucleoside diphosphate kinase B GN=NME2	NME2
	Q6NVV1	Putative 60S ribosomal protein L13a protein RPL13AP3 GN=RPL13AP3	RPL13AP3		P0DMU7	Cancer/testis antigen family 45 member A6 GN=CT45A6	CT45A6		Q5RI18	Heterogeneous nuclear ribonucleoprotein U (Fragment) GN=HNRNPU	HNRNPU		Q6NVV1	Putative 60S ribosomal protein L13a protein RPL13AP3 GN=RPL13AP3	RPL13AP3
	H7C3T4	Peroxiredoxin-4 (Fragment) GN=PRDX4	PRDX4		J3KTD3	60S ribosomal protein L36 (Fragment) GN=RPL36	RPL36		P30050	60S ribosomal protein L12 GN=RPL12	RPL12		H7C3T4	Peroxiredoxin-4 (Fragment) GN=PRDX4	PRDX4
	Q9Y266	Nuclear migration protein nudC GN=NUDC	NUDC		P07814	Bifunctional glutamate/proline--tRNA ligase GN=EPRS	EPRS		C9IZY8	Formin-like protein 2 GN=FMNL2	FMNL2		Q9Y266	Nuclear migration protein nudC GN=NUDC	NUDC
	P46781	40S ribosomal protein S9 GN=RPS9	RPS9		P63104	14-3-3 protein zeta/delta GN=YWHAZ	YWHAZ		Q12965	Unconventional myosin-Ie GN=MYO1E	MYO1E		P46781	40S ribosomal protein S9 GN=RPS9	RPS9
	Q7KZF4	Staphylococcal nuclease domain-containing protein 1 GN=SND1	SND1		Q04837	Single-stranded DNA-binding protein, mitochondrial GN=SSBP1	SSBP1		E9PQU5	RNA-binding protein 25 (Fragment) GN=RBM25	RBM25		Q7KZF4	Staphylococcal nuclease domain-containing protein 1 GN=SND1	SND1
	Q01082	Spectrin beta chain, non-erythrocytic 1 GN=SPTBN1	SPTBN1		P61978	Heterogeneous nuclear ribonucleoprotein K GN=HNRNPK	HNRNPK		E9PS50	40S ribosomal protein S13 (Fragment) GN=RPS13	RPS13		Q01082	Spectrin beta chain, non-erythrocytic 1 GN=SPTBN1	SPTBN1
	Q13247	Serine/arginine-rich splicing factor 6 GN=SRSF6	SRSF6		C9J4S4	Ras-related protein Rab-7a GN=RAB7A	RAB7A		Q7L7X3	Serine/threonine-protein kinase TAO1 GN=TAOK1	TAOK1		Q13247	Serine/arginine-rich splicing factor 6 GN=SRSF6	SRSF6
	P04792	Heat shock protein beta-1 GN=HSPB1	HSPB1		P39656	Dolichyl-diphosphooligosaccharide--protein glycosyltransferase 48 kDa subunit GN=DDOST	DDOST		Q6NVV1	Putative 60S ribosomal protein L13a protein RPL13AP3 GN=RPL13AP3	RPL13AP3		P04792	Heat shock protein beta-1 GN=HSPB1	HSPB1
	I3L1L3	Myb-binding protein 1A (Fragment) GN=MYBBP1A	MYBBP1A		M0R019	Heterogeneous nuclear ribonucleoprotein M (Fragment) GN=HNRNPM SV=8	HNRNPM		P60866	40S ribosomal protein S20 GN=RPS20	RPS20		I3L1L3	Myb-binding protein 1A (Fragment) GN=MYBBP1A	MYBBP1A
	Q9H2G2	STE20-like serine/threonine-protein kinase GN=SLK	SLK		E7EMV8	Eukaryotic initiation factor 4A-II (Fragment) GN=EIF4A2	EIF4A2		Q8NC51	Plasminogen activator inhibitor 1 RNA-binding protein GN=SERBP1	SERBP1		Q9H2G2	STE20-like serine/threonine-protein kinase GN=SLK	SLK
	E9PG15	14-3-3 protein theta (Fragment) GN=YWHAQ	YWHAQ		H0YFG2	Peptidyl-prolyl cis-trans isomerase FKBP4 (Fragment) GN=FKBP4	FKBP4		Q16629	Serine/arginine-rich splicing factor 7 GN=SRSF7	SRSF7		E9PG15	14-3-3 protein theta (Fragment) GN=YWHAQ	YWHAQ
	P42704	Leucine-rich PPR motif-containing protein, mitochondrial GN=LRPPRC	LRPPRC		P80723	Brain acid soluble protein 1 GN=BASP1	BASP1		F8VVM2	Phosphate carrier protein, mitochondrial GN=SLC25A3	SLC25A3		P42704	Leucine-rich PPR motif-containing protein, mitochondrial GN=LRPPRC	LRPPRC
	Q99729	Heterogeneous nuclear ribonucleoprotein A/B GN=HNRNPAB	HNRNPAB		P04792	Heat shock protein beta-1 GN=HSPB1	HSPB1		Q06830	Peroxiredoxin-1 GN=PRDX1	PRDX1		Q99729	Heterogeneous nuclear ribonucleoprotein A/B GN=HNRNPAB	HNRNPAB
	Q8IWB9	Testis-expressed protein 2 GN=TEX2	TEX2		P17661	Desmin GN=DES	DES		P31327	Carbamoyl-phosphate synthase [ammonia], mitochondrial GN=CPS1	CPS1		Q8IWB9	Testis-expressed protein 2 GN=TEX2	TEX2
	P38606	V-type proton ATPase catalytic subunit A GN=ATP6V1A	ATP6V1A		G3V0E5	Transferrin receptor (P90, CD71), isoform CRA_c GN=TFRC	TFRC		B1AH78	Ras-related C3 botulinum toxin substrate 2 (Fragment) GN=RAC2	RAC2		P38606	V-type proton ATPase catalytic subunit A GN=ATP6V1A	ATP6V1A
	J3QSF4	Ras-related protein Rab-15 (Fragment) GN=RAB15	RAB15		K7EKI0	Envoplakin GN=EVPL	EVPL		P48047	ATP synthase subunit O, mitochondrial GN=ATP5O	ATP5O		J3QSF4	Ras-related protein Rab-15 (Fragment) GN=RAB15	RAB15
	E7EMV8	Eukaryotic initiation factor 4A-II (Fragment) GN=EIF4A2	EIF4A2		H0Y4R1	Inosine-5'-monophosphate dehydrogenase 2 (Fragment) GN=IMPDH2	IMPDH2		P84243	Histone H3.3 GN=H3F3A	H3F3A		E7EMV8	Eukaryotic initiation factor 4A-II (Fragment) GN=EIF4A2	EIF4A2
	O95373	Importin-7 GN=IPO7	IPO7		P09874	Poly [ADP-ribose] polymerase 1 GN=PARP1	PARP1		Q9UPW5	Cytosolic carboxypeptidase 1 GN=AGTPBP1	AGTPBP1		O95373	Importin-7 GN=IPO7	IPO7
	Q99961	Endophilin-A2 GN=SH3GL1	SH3GL1		Q9UMY1	Nucleolar protein 7 GN=NOL7	NOL7		P50914	60S ribosomal protein L14 GN=RPL14	RPL14		Q99961	Endophilin-A2 GN=SH3GL1	SH3GL1
	Q92665	28S ribosomal protein S31, mitochondrial GN=MRPS31	MRPS31		Q9Y266	Nuclear migration protein nudC GN=NUDC	NUDC		Q9BU76	Multiple myeloma tumor-associated protein 2 GN=MMTAG2	MMTAG2		Q92665	28S ribosomal protein S31, mitochondrial GN=MRPS31	MRPS31
	H0Y4R1	Inosine-5'-monophosphate dehydrogenase 2 (Fragment) GN=IMPDH2	IMPDH2		Q13283	Ras GTPase-activating protein-binding protein 1 GN=G3BP1	G3BP1		P21796	Voltage-dependent anion-selective channel protein 1 GN=VDAC1	VDAC1		H0Y4R1	Inosine-5'-monophosphate dehydrogenase 2 (Fragment) GN=IMPDH2	IMPDH2
	Q13200	26S proteasome non-ATPase regulatory subunit 2 GN=PSMD2	PSMD2		Q13144	Translation initiation factor eIF-2B subunit epsilon GN=EIF2B5	EIF2B5		H0YCK3	Double-stranded RNA-specific adenosine deaminase (Fragment) GN=ADAR	ADAR		Q13200	26S proteasome non-ATPase regulatory subunit 2 GN=PSMD2	PSMD2
	P50416	Carnitine O-palmitoyltransferase 1, liver isoform GN=CPT1A	CPT1A		E7ETK0	40S ribosomal protein S24 GN=RPS24	RPS24		Q14974	Importin subunit beta-1 GN=KPNB1	KPNB1		P50416	Carnitine O-palmitoyltransferase 1, liver isoform GN=CPT1A	CPT1A
	P43121	Cell surface glycoprotein MUC18 GN=MCAM	MCAM		H3BSV8	Eukaryotic peptide chain release factor GTP-binding subunit ERF3A (Fragment) GN=GSPT1	GSPT1		E7ESE2	Prohibitin (Fragment) GN=PHB	PHB		P43121	Cell surface glycoprotein MUC18 GN=MCAM	MCAM
	A0A0D9SF70	ADP-ribosylation factor GTPase-activating protein 2 GN=ARFGAP2	ARFGAP2		Q8WTT2	Nucleolar complex protein 3 homolog GN=NOC3L	NOC3L		S4R3N1	HSPE1-MOB4 readthrough GN=HSPE1-MOB4	HSPE1-MOB4		A0A0D9SF70	ADP-ribosylation factor GTPase-activating protein 2 GN=ARFGAP2	ARFGAP2
	Q01650	Large neutral amino acids transporter small subunit 1 GN=SLC7A5	SLC7A5		P49411	Elongation factor Tu, mitochondrial GN=TUFM	TUFM		P61106	Ras-related protein Rab-14 GN=RAB14	RAB14		Q01650	Large neutral amino acids transporter small subunit 1 GN=SLC7A5	SLC7A5
	D6RIA5	Disabled homolog 2 (Fragment) GN=DAB2	DAB2		A0A0A0MT26	Sodium/potassium-transporting ATPase subunit alpha-3 GN=ATP1A3	ATP1A3		H0Y7E8	Guanine nucleotide-binding protein G(s) subunit alpha isoforms short (Fragment) GN=GNAS	GNAS		D6RIA5	Disabled homolog 2 (Fragment) GN=DAB2	DAB2
	Q7Z3T8	Zinc finger FYVE domain-containing protein 16 GN=ZFYVE16	ZFYVE16		F5GZS6	4F2 cell-surface antigen heavy chain GN=SLC3A2	SLC3A2		Q15084	Protein disulfide-isomerase A6 GN=PDIA6	PDIA6		Q7Z3T8	Zinc finger FYVE domain-containing protein 16 GN=ZFYVE16	ZFYVE16
	P21912	Succinate dehydrogenase [ubiquinone] iron-sulfur subunit, mitochondrial GN=SDHB	SDHB		Q99848	Probable rRNA-processing protein EBP2 GN=EBNA1BP2	EBNA1BP2		P62906	60S ribosomal protein L10a GN=RPL10A	RPL10A		P21912	Succinate dehydrogenase [ubiquinone] iron-sulfur subunit, mitochondrial GN=SDHB	SDHB
	P61011	Signal recognition particle 54 kDa protein GN=SRP54	SRP54		P08574	Cytochrome c1, heme protein, mitochondrial GN=CYC1	CYC1		B4DFG0	Protein DEK GN=DEK	DEK		P61011	Signal recognition particle 54 kDa protein GN=SRP54	SRP54
	Q9BTX1	Nucleoporin NDC1 GN=NDC1	NDC1		P62913	60S ribosomal protein L11 GN=RPL11	RPL11		B5MCT8	40S ribosomal protein S9 GN=RPS9	RPS9		Q9BTX1	Nucleoporin NDC1 GN=NDC1	NDC1
	P43487	Ran-specific GTPase-activating protein GN=RANBP1	RANBP1		K7EP67	116 kDa U5 small nuclear ribonucleoprotein component (Fragment) GN=EFTUD2	EFTUD2		M0R019	Heterogeneous nuclear ribonucleoprotein M (Fragment) GN=HNRNPM	HNRNPM		P43487	Ran-specific GTPase-activating protein GN=RANBP1	RANBP1
	Q13177	Serine/threonine-protein kinase PAK 2 GN=PAK2	PAK2		G3V2Y4	Serine hydroxymethyltransferase (Fragment) GN=SHMT2	SHMT2		A0A087X0K9	Tight junction protein ZO-1 GN=TJP1	TJP1		Q13177	Serine/threonine-protein kinase PAK 2 GN=PAK2	PAK2
	Q9P0V3	SH3 domain-binding protein 4 GN=SH3BP4	SH3BP4		Q96P50	Arf-GAP with coiled-coil, ANK repeat and PH domain-containing protein 3 GN=ACAP3	ACAP3						Q9P0V3	SH3 domain-binding protein 4 GN=SH3BP4	SH3BP4
	H7C2W9	60S ribosomal protein L31 (Fragment) GN=RPL31	RPL31		J3KRY3	Small nuclear ribonucleoprotein-associated protein N (Fragment) GN=SNRPN	SNRPN						H7C2W9	60S ribosomal protein L31 (Fragment) GN=RPL31	RPL31
	K7ES69	Calponin-2 GN=CNN2	CNN2		A0A087WXI0	Ras-related protein Rab-44 GN=RAB44	RAB44						K7ES69	Calponin-2 GN=CNN2	CNN2
	P55809	Succinyl-CoA:3-ketoacid coenzyme A transferase 1, mitochondrial GN=OXCT1	OXCT1										P55809	Succinyl-CoA:3-ketoacid coenzyme A transferase 1, mitochondrial GN=OXCT1	OXCT1
	I6LPK7	Apoptosis regulator BAX GN=BAX	BAX										I6LPK7	Apoptosis regulator BAX GN=BAX	BAX
	Q08J23	tRNA (cytosine(34)-C(5))-methyltransferase GN=NSUN2	NSUN2										Q08J23	tRNA (cytosine(34)-C(5))-methyltransferase GN=NSUN2	NSUN2
	P51148	Ras-related protein Rab-5C GN=RAB5C	RAB5C										P51148	Ras-related protein Rab-5C GN=RAB5C	RAB5C
	H0Y2Y8	Zyxin (Fragment) GN=ZYX	ZYX										H0Y2Y8	Zyxin (Fragment) GN=ZYX	ZYX
	K7EQJ5	40S ribosomal protein S15 GN=RPS15	RPS15										K7EQJ5	40S ribosomal protein S15 GN=RPS15	RPS15
	F1T0I1	Protein transport protein Sec16A GN=SEC16A	SEC16A										F1T0I1	Protein transport protein Sec16A GN=SEC16A	SEC16A
	O43175	D-3-phosphoglycerate dehydrogenase GN=PHGDH	PHGDH										O43175	D-3-phosphoglycerate dehydrogenase GN=PHGDH	PHGDH
	P35232	Prohibitin GN=PHB	PHB										P35232	Prohibitin GN=PHB	PHB
	A0A0C4DG51	Calcium-independent phospholipase A2-gamma (Fragment) GN=PNPLA8	PNPLA8										A0A0C4DG51	Calcium-independent phospholipase A2-gamma (Fragment) GN=PNPLA8	PNPLA8
	Q13283	Ras GTPase-activating protein-binding protein 1 GN=G3BP1	G3BP1										Q13283	Ras GTPase-activating protein-binding protein 1 GN=G3BP1	G3BP1
	C9J931	GTP-binding protein Rheb GN=RHEB	RHEB										C9J931	GTP-binding protein Rheb GN=RHEB	RHEB
	Q9NQC3	Reticulon-4 GN=RTN4	RTN4										Q9NQC3	Reticulon-4 GN=RTN4	RTN4
	Q13470	Non-receptor tyrosine-protein kinase TNK1 GN=TNK1	TNK1										Q13470	Non-receptor tyrosine-protein kinase TNK1 GN=TNK1	TNK1
	P06493	Cyclin-dependent kinase 1 GN=CDK1	CDK1										P06493	Cyclin-dependent kinase 1 GN=CDK1	CDK1
	Q6UWE0	E3 ubiquitin-protein ligase LRSAM1 GN=LRSAM1	LRSAM1										Q6UWE0	E3 ubiquitin-protein ligase LRSAM1 GN=LRSAM1	LRSAM1
	D6RA93	Condensin complex subunit 3 GN=NCAPG	NCAPG										D6RA93	Condensin complex subunit 3 GN=NCAPG	NCAPG
	Q92688	Acidic leucine-rich nuclear phosphoprotein 32 family member B GN=ANP32B	ANP32B										Q92688	Acidic leucine-rich nuclear phosphoprotein 32 family member B GN=ANP32B	ANP32B
	O00151	PDZ and LIM domain protein 1 GN=PDLIM1	PDLIM1										O00151	PDZ and LIM domain protein 1 GN=PDLIM1	PDLIM1
	Q9Y520	Protein PRRC2C GN=PRRC2C	PRRC2C										Q9Y520	Protein PRRC2C GN=PRRC2C	PRRC2C
	Q71UM5	40S ribosomal protein S27-like GN=RPS27L	RPS27L										Q71UM5	40S ribosomal protein S27-like GN=RPS27L	RPS27L
	Q9H6T3	RNA polymerase II-associated protein 3 GN=RPAP3	RPAP3										Q9H6T3	RNA polymerase II-associated protein 3 GN=RPAP3	RPAP3
	B1AH78	Ras-related C3 botulinum toxin substrate 2 (Fragment) GN=RAC2	RAC2										B1AH78	Ras-related C3 botulinum toxin substrate 2 (Fragment) GN=RAC2	RAC2
	A0A0C4DH44	60S ribosomal protein L30 GN=RPL30	RPL30										A0A0C4DH44	60S ribosomal protein L30 GN=RPL30	RPL30
	Q9UMZ2	Synergin gamma GN=SYNRG	SYNRG										Q9UMZ2	Synergin gamma GN=SYNRG	SYNRG
	E9PCX8	Tensin-3 (Fragment) GN=TNS3	TNS3										E9PCX8	Tensin-3 (Fragment) GN=TNS3	TNS3
	C9JH18	PERQ amino acid-rich with GYF domain-containing protein 2 (Fragment) GN=GIGYF2	GIGYF2										C9JH18	PERQ amino acid-rich with GYF domain-containing protein 2 (Fragment) GN=GIGYF2	GIGYF2
	Q9Y2A7	Nck-associated protein 1 GN=NCKAP1	NCKAP1										Q9Y2A7	Nck-associated protein 1 GN=NCKAP1	NCKAP1
	Q96TA1	Niban-like protein 1 GN=FAM129B	FAM129B										Q96TA1	Niban-like protein 1 GN=FAM129B	FAM129B
	B1APP6	ATP-dependent 6-phosphofructokinase, platelet type (Fragment) GN=PFKP	PFKP										B1APP6	ATP-dependent 6-phosphofructokinase, platelet type (Fragment) GN=PFKP	PFKP
	A6NE01	Protein FAM186A GN=FAM186A	FAM186A										A6NE01	Protein FAM186A GN=FAM186A	FAM186A
	B8ZZY2	Arf-GAP domain and FG repeat-containing protein 1 GN=AGFG1	AGFG1										B8ZZY2	Arf-GAP domain and FG repeat-containing protein 1 GN=AGFG1	AGFG1
	F8VV59	Nucleosome assembly protein 1-like 1 GN=NAP1L1	NAP1L1										F8VV59	Nucleosome assembly protein 1-like 1 GN=NAP1L1	NAP1L1
	P00533	Epidermal growth factor receptor GN=EGFR	EGFR										P00533	Epidermal growth factor receptor GN=EGFR	EGFR
	Q14C86	GTPase-activating protein and VPS9 domain-containing protein 1 GN=GAPVD1	GAPVD1										Q14C86	GTPase-activating protein and VPS9 domain-containing protein 1 GN=GAPVD1	GAPVD1
	F8W0P7	ATP synthase subunit beta, mitochondrial (Fragment) GN=ATP5B	ATP5B										F8W0P7	ATP synthase subunit beta, mitochondrial (Fragment) GN=ATP5B	ATP5B
	S4R3V3	YTH domain-containing family protein 2 (Fragment) GN=YTHDF2	YTHDF2										S4R3V3	YTH domain-containing family protein 2 (Fragment) GN=YTHDF2	YTHDF2
	F8VNY5	Thyroid transcription factor 1-associated protein 26 (Fragment) GN=CCDC59	CCDC59										F8VNY5	Thyroid transcription factor 1-associated protein 26 (Fragment) GN=CCDC59	CCDC59
	Q14684	Ribosomal RNA processing protein 1 homolog B GN=RRP1B	RRP1B										Q14684	Ribosomal RNA processing protein 1 homolog B GN=RRP1B	RRP1B
	E9PDP5	Ankyrin repeat and KH domain-containing protein 1 (Fragment) GN=ANKHD1	ANKHD1										E9PDP5	Ankyrin repeat and KH domain-containing protein 1 (Fragment) GN=ANKHD1	ANKHD1
	Q96HC4	PDZ and LIM domain protein 5 GN=PDLIM5	PDLIM5										Q96HC4	PDZ and LIM domain protein 5 GN=PDLIM5	PDLIM5
	Q99650	Oncostatin-M-specific receptor subunit beta GN=OSMR	OSMR										Q99650	Oncostatin-M-specific receptor subunit beta GN=OSMR	OSMR
	Q9BY89	Uncharacterized protein KIAA1671 GN=KIAA1671	KIAA1671										Q9BY89	Uncharacterized protein KIAA1671 GN=KIAA1671	KIAA1671
	Q9H9B4	Sideroflexin-1 GN=SFXN1	SFXN1										Q9H9B4	Sideroflexin-1 GN=SFXN1	SFXN1
	Q5T7W7	Thiosulfate sulfurtransferase/rhodanese-like domain-containing protein 2 GN=TSTD2	TSTD2										Q5T7W7	Thiosulfate sulfurtransferase/rhodanese-like domain-containing protein 2 GN=TSTD2	TSTD2
	P05455	Lupus La protein GN=SSB	SSB										P05455	Lupus La protein GN=SSB	SSB
	P41225	Transcription factor SOX-3 GN=SOX3	SOX3										P41225	Transcription factor SOX-3 GN=SOX3	SOX3
	E7ERF2	T-complex protein 1 subunit alpha GN=TCP1	TCP1										E7ERF2	T-complex protein 1 subunit alpha GN=TCP1	TCP1
	O60443	Non-syndromic hearing impairment protein 5 GN=DFNA5	DFNA5										O60443	Non-syndromic hearing impairment protein 5 GN=DFNA5	DFNA5
	Q8IY81	pre-rRNA processing protein FTSJ3 GN=FTSJ3	FTSJ3										Q8IY81	pre-rRNA processing protein FTSJ3 GN=FTSJ3	FTSJ3
	P62891	60S ribosomal protein L39 GN=RPL39	RPL39										P62891	60S ribosomal protein L39 GN=RPL39	RPL39
	B0QYT6	Ran GTPase-activating protein 1 (Fragment) GN=RANGAP1	RANGAP1										B0QYT6	Ran GTPase-activating protein 1 (Fragment) GN=RANGAP1	RANGAP1
	P00966	Argininosuccinate synthase GN=ASS1	ASS1										P00966	Argininosuccinate synthase GN=ASS1	ASS1
	A0A0A0MTB8	WD repeat-containing protein 36 GN=WDR36	WDR36										A0A0A0MTB8	WD repeat-containing protein 36 GN=WDR36	WDR36
	A6NLN1	Polypyrimidine tract binding protein 1, isoform CRA_b GN=PTBP1	PTBP1										A6NLN1	Polypyrimidine tract binding protein 1, isoform CRA_b GN=PTBP1	PTBP1
	Q16658	Fascin GN=FSCN1	FSCN1										Q16658	Fascin GN=FSCN1	FSCN1
	Q8NBU5	ATPase family AAA domain-containing protein 1 GN=ATAD1	ATAD1										Q8NBU5	ATPase family AAA domain-containing protein 1 GN=ATAD1	ATAD1
	Q5JRR9	Ubiquitin-like modifier-activating enzyme 1 (Fragment) GN=UBA1	UBA1										Q5JRR9	Ubiquitin-like modifier-activating enzyme 1 (Fragment) GN=UBA1	UBA1
	Q92900	Regulator of nonsense transcripts 1 GN=UPF1	UPF1										Q92900	Regulator of nonsense transcripts 1 GN=UPF1	UPF1
	P28331	NADH-ubiquinone oxidoreductase 75 kDa subunit, mitochondrial GN=NDUFS1	NDUFS1										P28331	NADH-ubiquinone oxidoreductase 75 kDa subunit, mitochondrial GN=NDUFS1	NDUFS1
	P34932	Heat shock 70 kDa protein 4 GN=HSPA4	HSPA4										P34932	Heat shock 70 kDa protein 4 GN=HSPA4	HSPA4
	Q9BSJ8	Extended synaptotagmin-1 GN=ESYT1	ESYT1										Q9BSJ8	Extended synaptotagmin-1 GN=ESYT1	ESYT1
	P62906	60S ribosomal protein L10a GN=RPL10A	RPL10A										P62906	60S ribosomal protein L10a GN=RPL10A	RPL10A
	E9PBS1	Multifunctional protein ADE2 (Fragment) GN=PAICS	PAICS										E9PBS1	Multifunctional protein ADE2 (Fragment) GN=PAICS	PAICS
	O75396	Vesicle-trafficking protein SEC22b GN=SEC22B	SEC22B										O75396	Vesicle-trafficking protein SEC22b GN=SEC22B	SEC22B
	Q8WUK0	Phosphatidylglycerophosphatase and protein-tyrosine phosphatase 1 GN=PTPMT1	PTPMT1										Q8WUK0	Phosphatidylglycerophosphatase and protein-tyrosine phosphatase 1 GN=PTPMT1	PTPMT1
	Q14677	Clathrin interactor 1 GN=CLINT1	CLINT1										Q14677	Clathrin interactor 1 GN=CLINT1	CLINT1
	H7C189	Ubiquitin carboxyl-terminal hydrolase 4 (Fragment) GN=USP4	USP4										H7C189	Ubiquitin carboxyl-terminal hydrolase 4 (Fragment) GN=USP4	USP4
	Q9NVH0	Exonuclease 3'-5' domain-containing protein 2 GN=EXD2	EXD2										Q9NVH0	Exonuclease 3'-5' domain-containing protein 2 GN=EXD2	EXD2
	Q15393	Splicing factor 3B subunit 3 GN=SF3B3	SF3B3										Q15393	Splicing factor 3B subunit 3 GN=SF3B3	SF3B3
	Q9P2E9	Ribosome-binding protein 1 GN=RRBP1	RRBP1										Q9P2E9	Ribosome-binding protein 1 GN=RRBP1	RRBP1
	A0A0A0MT26	Sodium/potassium-transporting ATPase subunit alpha-3 GN=ATP1A3	ATP1A3										A0A0A0MT26	Sodium/potassium-transporting ATPase subunit alpha-3 GN=ATP1A3	ATP1A3
	Q9Y483	Metal-response element-binding transcription factor 2 GN=MTF2	MTF2										Q9Y483	Metal-response element-binding transcription factor 2 GN=MTF2	MTF2
	P28070	Proteasome subunit beta type-4 GN=PSMB4	PSMB4										P28070	Proteasome subunit beta type-4 GN=PSMB4	PSMB4
	B7ZBH1	Eukaryotic translation initiation factor 6 (Fragment) GN=EIF6	EIF6										B7ZBH1	Eukaryotic translation initiation factor 6 (Fragment) GN=EIF6	EIF6
	P62081	40S ribosomal protein S7 GN=RPS7	RPS7										P62081	40S ribosomal protein S7 GN=RPS7	RPS7
	P42357	Histidine ammonia-lyase GN=HAL	HAL										P42357	Histidine ammonia-lyase GN=HAL	HAL
	Q00341	Vigilin GN=HDLBP	HDLBP										Q00341	Vigilin GN=HDLBP	HDLBP
	F5H2U4	Ubiquitin-associated protein 2 GN=UBAP2	UBAP2										F5H2U4	Ubiquitin-associated protein 2 GN=UBAP2	UBAP2
	P39687	Acidic leucine-rich nuclear phosphoprotein 32 family member A GN=ANP32A	ANP32A										P39687	Acidic leucine-rich nuclear phosphoprotein 32 family member A GN=ANP32A	ANP32A
	P54819	Adenylate kinase 2, mitochondrial GN=AK2	AK2										P54819	Adenylate kinase 2, mitochondrial GN=AK2	AK2
	K7EKI0	Envoplakin GN=EVPL	EVPL										K7EKI0	Envoplakin GN=EVPL	EVPL
	O76031	ATP-dependent Clp protease ATP-binding subunit clpX-like, mitochondrial GN=CLPX	CLPX										O76031	ATP-dependent Clp protease ATP-binding subunit clpX-like, mitochondrial GN=CLPX	CLPX
	P62491	Ras-related protein Rab-11A GN=RAB11A	RAB11A										P62491	Ras-related protein Rab-11A GN=RAB11A	RAB11A
	Q9HAU0	Pleckstrin homology domain-containing family A member 5 GN=PLEKHA5	PLEKHA5										Q9HAU0	Pleckstrin homology domain-containing family A member 5 GN=PLEKHA5	PLEKHA5
													G0XQ39	STIM1L GN=STIM1	STIM1
													P50990	T-complex protein 1 subunit theta GN=CCT8	CCT8
													P14618	Pyruvate kinase PKM GN=PKM	PKM
													P07900	Heat shock protein HSP 90-alpha GN=HSP90AA1	HSP90AA1
													P02545	Prelamin-A/C GN=LMNA	LMNA
													M0R2S1	Ubiquitin-60S ribosomal protein L40 (Fragment) GN=UBA52	UBA52
													K7EK77	ATP synthase subunit alpha, mitochondrial (Fragment) GN=ATP5A1	ATP5A1
													P29401	Transketolase GN=TKT	TKT
													A0A0G2JIW1	Heat shock 70 kDa protein 1B GN=HSPA1B	HSPA1B
													P31327	Carbamoyl-phosphate synthase [ammonia], mitochondrial GN=CPS1	CPS1
													Q96AG4	Leucine-rich repeat-containing protein 59 GN=LRRC59	LRRC59
													J3KTA4	Probable ATP-dependent RNA helicase DDX5 GN=DDX5	DDX5
													Q92522	Histone H1x GN=H1FX	H1FX
													P18124	60S ribosomal protein L7 GN=RPL7	RPL7
													B8ZZL8	10 kDa heat shock protein, mitochondrial GN=HSPE1	HSPE1
													P05388	60S acidic ribosomal protein P0 GN=RPLP0	RPLP0
													P28288	ATP-binding cassette sub-family D member 3 GN=ABCD3	ABCD3
													F5GY37	Prohibitin-2 GN=PHB2	PHB2
													F8W895	G patch domain-containing protein 4 (Fragment) GN=GPATCH4	GPATCH4
													Q9BVC6	Transmembrane protein 109 GN=TMEM109	TMEM109
													O00571	ATP-dependent RNA helicase DDX3X GN=DDX3X	DDX3X
													Q15365	Poly(rC)-binding protein 1 GN=PCBP1	PCBP1
													Q07065	Cytoskeleton-associated protein 4 GN=CKAP4	CKAP4
													P18669	Phosphoglycerate mutase 1 GN=PGAM1	PGAM1
													P46777	60S ribosomal protein L5 GN=RPL5	RPL5
													Q9P0L0	Vesicle-associated membrane protein-associated protein A GN=VAPA	VAPA
													Q15084	Protein disulfide-isomerase A6 GN=PDIA6	PDIA6
													Q9P258	Protein RCC2 GN=RCC2	RCC2
													F8VX11	Eukaryotic translation initiation factor 4B (Fragment) GN=EIF4B	EIF4B
													P27816	Microtubule-associated protein 4 GN=MAP4	MAP4
													P11586	C-1-tetrahydrofolate synthase, cytoplasmic GN=MTHFD1	MTHFD1
													P51572	B-cell receptor-associated protein 31 GN=BCAP31	BCAP31
													P05198	Eukaryotic translation initiation factor 2 subunit 1 GN=EIF2S1	EIF2S1
													E9PKH2	Serpin H1 GN=SERPINH1	SERPINH1
													Q14974	Importin subunit beta-1 GN=KPNB1	KPNB1
													J3QQQ9	Uncharacterized protein
													H7BZ94	Protein disulfide-isomerase GN=P4HB	P4HB
													Q5JTH9	RRP12-like protein GN=RRP12	RRP12
													C9JRZ6	MICOS complex subunit GN=CHCHD3	CHCHD3
													P13667	Protein disulfide-isomerase A4 GN=PDIA4	PDIA4
													P49327	Fatty acid synthase GN=FASN	FASN
													P15311	Ezrin GN=EZR	EZR
													Q9NZ45	CDGSH iron-sulfur domain-containing protein 1 GN=CISD1	CISD1
													P22626	Heterogeneous nuclear ribonucleoproteins A2/B1 GN=HNRNPA2B1	HNRNPA2B1
													H0YJH7	Lamina-associated polypeptide 2, isoforms beta/gamma (Fragment) GN=TMPO	TMPO
													I3L239	Heat shock protein 75 kDa, mitochondrial (Fragment) GN=TRAP1	TRAP1
													P00558	Phosphoglycerate kinase 1 GN=PGK1	PGK1
													F8W079	ATP synthase subunit beta, mitochondrial (Fragment) GN=ATP5B	ATP5B
													E9PCA1	T-complex protein 1 subunit epsilon GN=CCT5	CCT5
													P50991	T-complex protein 1 subunit delta GN=CCT4	CCT4
													P21796	Voltage-dependent anion-selective channel protein 1 GN=VDAC1	VDAC1
													Q9BQG0	Myb-binding protein 1A GN=MYBBP1A	MYBBP1A
													X6RJP6	Transgelin-2 (Fragment) GN=TAGLN2	TAGLN2
													P78371	T-complex protein 1 subunit beta GN=CCT2	CCT2
													P50914	60S ribosomal protein L14 GN=RPL14	RPL14
													P61026	Ras-related protein Rab-10 GN=RAB10	RAB10
													P24534	Elongation factor 1-beta GN=EEF1B2	EEF1B2
													P04181	Ornithine aminotransferase, mitochondrial GN=OAT	OAT
													B7Z4L4	Dolichyl-diphosphooligosaccharide--protein glycosyltransferase subunit 1 GN=RPN1	RPN1
													Q9BRL6	Serine/arginine-rich splicing factor 8 GN=SRSF8	SRSF8
													P27797	Calreticulin GN=CALR	CALR
													Q8IWJ2	GRIP and coiled-coil domain-containing protein 2 GN=GCC2	GCC2
													J3KS13	Clathrin heavy chain 1 GN=CLTC	CLTC
													C9JUG7	F-actin-capping protein subunit alpha-2 GN=CAPZA2	CAPZA2
													G3V1B3	60S ribosomal protein L21 GN=RPL21	RPL21
													P0DMU7	Cancer/testis antigen family 45 member A6 GN=CT45A6	CT45A6
													J3KTD3	60S ribosomal protein L36 (Fragment) GN=RPL36	RPL36
													P07814	Bifunctional glutamate/proline--tRNA ligase GN=EPRS	EPRS
													P63104	14-3-3 protein zeta/delta GN=YWHAZ	YWHAZ
													Q04837	Single-stranded DNA-binding protein, mitochondrial GN=SSBP1	SSBP1
													P61978	Heterogeneous nuclear ribonucleoprotein K GN=HNRNPK	HNRNPK
													C9J4S4	Ras-related protein Rab-7a GN=RAB7A	RAB7A
													P39656	Dolichyl-diphosphooligosaccharide--protein glycosyltransferase 48 kDa subunit GN=DDOST	DDOST
													M0R019	Heterogeneous nuclear ribonucleoprotein M (Fragment) GN=HNRNPM SV=8	HNRNPM
													H0YFG2	Peptidyl-prolyl cis-trans isomerase FKBP4 (Fragment) GN=FKBP4	FKBP4
													P80723	Brain acid soluble protein 1 GN=BASP1	BASP1
													P17661	Desmin GN=DES	DES
													G3V0E5	Transferrin receptor (P90, CD71), isoform CRA_c GN=TFRC	TFRC
													P09874	Poly [ADP-ribose] polymerase 1 GN=PARP1	PARP1
													Q9UMY1	Nucleolar protein 7 GN=NOL7	NOL7
													Q13144	Translation initiation factor eIF-2B subunit epsilon GN=EIF2B5	EIF2B5
													E7ETK0	40S ribosomal protein S24 GN=RPS24	RPS24
													H3BSV8	Eukaryotic peptide chain release factor GTP-binding subunit ERF3A (Fragment) GN=GSPT1	GSPT1
													Q8WTT2	Nucleolar complex protein 3 homolog GN=NOC3L	NOC3L
													F5GZS6	4F2 cell-surface antigen heavy chain GN=SLC3A2	SLC3A2
													Q99848	Probable rRNA-processing protein EBP2 GN=EBNA1BP2	EBNA1BP2
													P08574	Cytochrome c1, heme protein, mitochondrial GN=CYC1	CYC1
													P62913	60S ribosomal protein L11 GN=RPL11	RPL11
													K7EP67	116 kDa U5 small nuclear ribonucleoprotein component (Fragment) GN=EFTUD2	EFTUD2
													G3V2Y4	Serine hydroxymethyltransferase (Fragment) GN=SHMT2	SHMT2
													Q96P50	Arf-GAP with coiled-coil, ANK repeat and PH domain-containing protein 3 GN=ACAP3	ACAP3
													J3KRY3	Small nuclear ribonucleoprotein-associated protein N (Fragment) GN=SNRPN	SNRPN
													A0A087WXI0	Ras-related protein Rab-44 GN=RAB44	RAB44
													P62750	60S ribosomal protein L23a GN=RPL23A	RPL23A
													Q09666	Neuroblast differentiation-associated protein AHNAK GN=AHNAK	AHNAK
													P50402	Emerin GN=EMD	EMD
													F8W6I7	Heterogeneous nuclear ribonucleoprotein A1 GN=HNRNPA1	HNRNPA1
													Q9H0A0	RNA cytidine acetyltransferase GN=NAT10	NAT10
													Q15361	Transcription termination factor 1 GN=TTF1	TTF1
													Q16778	Histone H2B type 2-E GN=HIST2H2BE	HIST2H2BE
													O15235	28S ribosomal protein S12, mitochondrial GN=MRPS12	MRPS12
													P12236	ADP/ATP translocase 3 GN=SLC25A6	SLC25A6
													H7BZJ3	Protein disulfide-isomerase A3 (Fragment) GN=PDIA3	PDIA3
													Q9Y2X3	Nucleolar protein 58 GN=NOP58	NOP58
													P35579	Myosin-9 GN=MYH9	MYH9
													P35580	Myosin-10 GN=MYH10	MYH10
													P61254	60S ribosomal protein L26 GN=RPL26	RPL26
													Q13428	Treacle protein GN=TCOF1	TCOF1
													P62701	40S ribosomal protein S4, X isoform GN=RPS4X	RPS4X
													P62263	40S ribosomal protein S14 GN=RPS14	RPS14
													Q1ED39	Lysine-rich nucleolar protein 1 GN=KNOP1	KNOP1
													B5MCX7	Ankyrin repeat domain-containing protein 54 GN=ANKRD54	ANKRD54
													B5MCF9	Pescadillo homolog GN=PES1	PES1
													P27694	Replication protein A 70 kDa DNA-binding subunit GN=RPA1	RPA1
													Q8IYB3	Serine/arginine repetitive matrix protein 1 GN=SRRM1	SRRM1
													H0YB56	Protein LYRIC (Fragment) GN=MTDH	MTDH
													H0YHA7	60S ribosomal protein L18 (Fragment) GN=RPL18	RPL18
													E7EQV9	Ribosomal protein L15 (Fragment) GN=RPL15	RPL15
													Q9H082	Ras-related protein Rab-33B GN=RAB33B	RAB33B
													I3L303	40S ribosomal protein S15a GN=RPS15A	RPS15A
													Q02878	60S ribosomal protein L6 GN=RPL6	RPL6
													H0YK48	Tropomyosin alpha-1 chain GN=TPM1	TPM1
													Q562R1	Beta-actin-like protein 2 GN=ACTBL2	ACTBL2
													A0A087WWU8	Tropomyosin alpha-3 chain GN=TPM3	TPM3
													P67936	Tropomyosin alpha-4 chain GN=TPM4	TPM4
													P09923	Intestinal-type alkaline phosphatase GN=ALPI	ALPI
													Q5T8U3	60S ribosomal protein L7a (Fragment) GN=RPL7A	RPL7A
													P23396	40S ribosomal protein S3 GN=RPS3	RPS3
													Q5TCU3	Tropomyosin beta chain GN=TPM2	TPM2
													Q8TAA9	Vang-like protein 1 GN=VANGL1	VANGL1
													B7Z6Z4	Myosin light polypeptide 6 GN=MYL6	MYL6
													O75400	Pre-mRNA-processing factor 40 homolog A GN=PRPF40A	PRPF40A
													Q709F0	Acyl-CoA dehydrogenase family member 11 GN=ACAD11	ACAD11
													P39023	60S ribosomal protein L3 GN=RPL3	RPL3
													Q15233	Non-POU domain-containing octamer-binding protein GN=NONO	NONO
													Q9HCC0	Methylcrotonoyl-CoA carboxylase beta chain, mitochondrial GN=MCCC2	MCCC2
													E9PDF6	Unconventional myosin-Ib GN=MYO1B	MYO1B
													P68371	Tubulin beta-4B chain GN=TUBB4B	TUBB4B
													A6NMY6	Putative annexin A2-like protein GN=ANXA2P2	ANXA2P2
													Q9H0S4	Probable ATP-dependent RNA helicase DDX47 GN=DDX47	DDX47
													C9JYQ9	60S ribosomal protein L22-like 1 GN=RPL22L1	RPL22L1
													E9PCY7	Heterogeneous nuclear ribonucleoprotein H GN=HNRNPH1	HNRNPH1
													D6RG19	Ribosomal protein L37 GN=RPL37	RPL37
													P41091	Eukaryotic translation initiation factor 2 subunit 3 GN=EIF2S3	EIF2S3
													P15531	Nucleoside diphosphate kinase A GN=NME1	NME1
													H0YAR2	Polyadenylate-binding protein 1 (Fragment) GN=PABPC1	PABPC1
													Q96HS1	Serine/threonine-protein phosphatase PGAM5, mitochondrial GN=PGAM5	PGAM5
													B4DUR8	T-complex protein 1 subunit gamma GN=CCT3	CCT3
													P30050	60S ribosomal protein L12 GN=RPL12	RPL12
													C9IZY8	Formin-like protein 2 GN=FMNL2	FMNL2
													Q12965	Unconventional myosin-Ie GN=MYO1E	MYO1E
													E9PQU5	RNA-binding protein 25 (Fragment) GN=RBM25	RBM25
													E9PS50	40S ribosomal protein S13 (Fragment) GN=RPS13	RPS13
													Q7L7X3	Serine/threonine-protein kinase TAO1 GN=TAOK1	TAOK1
													P60866	40S ribosomal protein S20 GN=RPS20	RPS20
													Q8NC51	Plasminogen activator inhibitor 1 RNA-binding protein GN=SERBP1	SERBP1
													Q16629	Serine/arginine-rich splicing factor 7 GN=SRSF7	SRSF7
													F8VVM2	Phosphate carrier protein, mitochondrial GN=SLC25A3	SLC25A3
													Q06830	Peroxiredoxin-1 GN=PRDX1	PRDX1
													P48047	ATP synthase subunit O, mitochondrial GN=ATP5O	ATP5O
													P84243	Histone H3.3 GN=H3F3A	H3F3A
													Q9UPW5	Cytosolic carboxypeptidase 1 GN=AGTPBP1	AGTPBP1
													Q9BU76	Multiple myeloma tumor-associated protein 2 GN=MMTAG2	MMTAG2
													H0YCK3	Double-stranded RNA-specific adenosine deaminase (Fragment) GN=ADAR	ADAR
													E7ESE2	Prohibitin (Fragment) GN=PHB	PHB
													S4R3N1	HSPE1-MOB4 readthrough GN=HSPE1-MOB4	HSPE1-MOB4
													P61106	Ras-related protein Rab-14 GN=RAB14	RAB14
													H0Y7E8	Guanine nucleotide-binding protein G(s) subunit alpha isoforms short (Fragment) GN=GNAS	GNAS
													B4DFG0	Protein DEK GN=DEK	DEK
													B5MCT8	40S ribosomal protein S9 GN=RPS9	RPS9

## Sheet: protein frequency
	#1				#2				#3
Present in X data sets	Accession	Description	Gene Symbol		Accession	Description	Gene Symbol		Accession	Description	Gene Symbol
3	P21333	Filamin-A GN=FLNA	FLNA		P21333	Filamin-A GN=FLNA	FLNA		P21333	Filamin-A GN=FLNA	FLNA
1	P49792	E3 SUMO-protein ligase RanBP2 GN=RANBP2	RANBP2
3	E7EVA0	Microtubule-associated protein GN=MAP4	MAP4		P27816	Microtubule-associated protein 4 GN=MAP4	MAP4		P27816	Microtubule-associated protein 4 GN=MAP4	MAP4
3	Q16666	Gamma-interferon-inducible protein 16 GN=IFI16	IFI16		Q16666	Gamma-interferon-inducible protein 16 GN=IFI16	IFI16		Q16666	Gamma-interferon-inducible protein 16 GN=IFI16	IFI16
1	E9PKE3	Heat shock cognate 71 kDa protein GN=HSPA8	HSPA8
3	Q96Q06	Perilipin-4 GN=PLIN4	PLIN4		Q96Q06	Perilipin-4 GN=PLIN4	PLIN4		Q96Q06	Perilipin-4 GN=PLIN4	PLIN4
2	Q9HCS7	Pre-mRNA-splicing factor SYF1 GN=XAB2	XAB2		Q9HCS7	Pre-mRNA-splicing factor SYF1 GN=XAB2	XAB2
2	K7EJV9	60S ribosomal protein L23a (Fragment) GN=RPL23A	RPL23A						P62750	60S ribosomal protein L23a GN=RPL23A	RPL23A
3	E9PNJ4	Stromal interaction molecule 1 GN=STIM1	STIM1		G0XQ39	STIM1L GN=STIM1	STIM1		E9PNJ4	Stromal interaction molecule 1 GN=STIM1	STIM1
2	Q14247	Src substrate cortactin GN=CTTN	CTTN		Q14247	Src substrate cortactin GN=CTTN	CTTN
2	E7EX73	Eukaryotic translation initiation factor 4 gamma 1 GN=EIF4G1	EIF4G1		E7EX73	Eukaryotic translation initiation factor 4 gamma 1 GN=EIF4G1	EIF4G1
1	H0Y3P2	Eukaryotic translation initiation factor 4 gamma 2 GN=EIF4G2	EIF4G2
1	Q15149	Plectin GN=PLEC	PLEC
3	Q9NRZ9	Lymphoid-specific helicase GN=HELLS	HELLS		Q9NRZ9	Lymphoid-specific helicase GN=HELLS	HELLS		Q9NRZ9	Lymphoid-specific helicase GN=HELLS	HELLS
1	Q7Z406	Myosin-14 GN=MYH14	MYH14
1	Q9Y490	Talin-1 GN=TLN1	TLN1
3	E7EUT5	Glyceraldehyde-3-phosphate dehydrogenase GN=GAPDH	GAPDH		E7EUT5	Glyceraldehyde-3-phosphate dehydrogenase GN=GAPDH	GAPDH		E7EUT5	Glyceraldehyde-3-phosphate dehydrogenase GN=GAPDH	GAPDH
3	E7EX17	Eukaryotic translation initiation factor 4B GN=EIF4B	EIF4B		F8VX11	Eukaryotic translation initiation factor 4B (Fragment) GN=EIF4B	EIF4B		F8VX11	Eukaryotic translation initiation factor 4B (Fragment) GN=EIF4B	EIF4B
2	O43615	Mitochondrial import inner membrane translocase subunit TIM44 GN=TIMM44	TIMM44		O43615	Mitochondrial import inner membrane translocase subunit TIM44 GN=TIMM44	TIMM44
3	Q5SWA1	Protein phosphatase 1 regulatory subunit 15B GN=PPP1R15B	PPP1R15B		Q5SWA1	Protein phosphatase 1 regulatory subunit 15B GN=PPP1R15B	PPP1R15B		Q5SWA1	Protein phosphatase 1 regulatory subunit 15B GN=PPP1R15B	PPP1R15B
2	P15170	Eukaryotic peptide chain release factor GTP-binding subunit ERF3A GN=GSPT1	GSPT1		H3BSV8	Eukaryotic peptide chain release factor GTP-binding subunit ERF3A (Fragment) GN=GSPT1	GSPT1
1	Q7Z2W4	Zinc finger CCCH-type antiviral protein 1 GN=ZC3HAV1	ZC3HAV1
1	Q96F86	Enhancer of mRNA-decapping protein 3 GN=EDC3	EDC3
1	P17066	Heat shock 70 kDa protein 6 GN=HSPA6	HSPA6
3	B4DNK4	Pyruvate kinase GN=PKM	PKM		P14618	Pyruvate kinase PKM GN=PKM	PKM		P14618	Pyruvate kinase PKM GN=PKM	PKM
2	Q92667	A-kinase anchor protein 1, mitochondrial GN=AKAP1	AKAP1		Q92667	A-kinase anchor protein 1, mitochondrial GN=AKAP1	AKAP1
2	E7ETY2	Treacle protein GN=TCOF1	TCOF1						Q13428	Treacle protein GN=TCOF1	TCOF1
1	Q7Z6Z7	E3 ubiquitin-protein ligase HUWE1 GN=HUWE1	HUWE1
2	O43865	Adenosylhomocysteinase 2 GN=AHCYL1	AHCYL1		O43865	Adenosylhomocysteinase 2 GN=AHCYL1	AHCYL1
1	Q9NR09	Baculoviral IAP repeat-containing protein 6 GN=BIRC6	BIRC6
2	Q05639	Elongation factor 1-alpha 2 GN=EEF1A2	EEF1A2		Q05639	Elongation factor 1-alpha 2 GN=EEF1A2	EEF1A2
1	O95359	Transforming acidic coiled-coil-containing protein 2 GN=TACC2	TACC2
1	P40763	Signal transducer and activator of transcription 3 GN=STAT3	STAT3
1	P35658	Nuclear pore complex protein Nup214 GN=NUP214	NUP214
1	Q8N0X7	Spartin GN=SPG20	SPG20
2	Q86UP2	Kinectin GN=KTN1	KTN1						Q86UP2	Kinectin GN=KTN1	KTN1
1	Q8N3C0	Activating signal cointegrator 1 complex subunit 3 GN=ASCC3	ASCC3
2	P37802	Transgelin-2 GN=TAGLN2	TAGLN2		X6RJP6	Transgelin-2 (Fragment) GN=TAGLN2	TAGLN2
2	A0A0B4J1R6	Transketolase GN=TKT	TKT		P29401	Transketolase GN=TKT	TKT
2	Q12931	Heat shock protein 75 kDa, mitochondrial GN=TRAP1	TRAP1		I3L239	Heat shock protein 75 kDa, mitochondrial (Fragment) GN=TRAP1	TRAP1
1	A0A0G2JPP5	Protein scribble homolog GN=SCRIB	SCRIB
2	Q7Z434	Mitochondrial antiviral-signaling protein GN=MAVS	MAVS		Q7Z434	Mitochondrial antiviral-signaling protein GN=MAVS	MAVS
2	A0A087X0K9	Tight junction protein ZO-1 GN=TJP1	TJP1						A0A087X0K9	Tight junction protein ZO-1 GN=TJP1	TJP1
1	Q5SW79	Centrosomal protein of 170 kDa GN=CEP170	CEP170
1	Q9UDY2	Tight junction protein ZO-2 GN=TJP2	TJP2
1	P18206	Vinculin GN=VCL	VCL
1	Q12802	A-kinase anchor protein 13 GN=AKAP13	AKAP13
1	P61513	60S ribosomal protein L37a GN=RPL37A	RPL37A
1	A0A0J9YYH3	Glucose-6-phosphate isomerase (Fragment) GN=GPI	GPI
1	Q9NZM1	Myoferlin GN=MYOF	MYOF
1	Q14739	Lamin-B receptor GN=LBR	LBR
3	Q07820	Induced myeloid leukemia cell differentiation protein Mcl-1 GN=MCL1	MCL1		Q07820	Induced myeloid leukemia cell differentiation protein Mcl-1 GN=MCL1	MCL1		Q07820	Induced myeloid leukemia cell differentiation protein Mcl-1 GN=MCL1	MCL1
1	F8W726	Ubiquitin-associated protein 2-like GN=UBAP2L	UBAP2L
1	G8JLD5	Dynamin-1-like protein GN=DNM1L	DNM1L
1	H0Y8P3	LIM and calponin homology domains-containing protein 1 (Fragment) GN=LIMCH1	LIMCH1
1	Q14678	KN motif and ankyrin repeat domain-containing protein 1 GN=KANK1	KANK1
2	Q5T3N1	Annexin (Fragment) GN=ANXA1	ANXA1		Q5T3N1	Annexin (Fragment) GN=ANXA1	ANXA1
1	Q96C19	EF-hand domain-containing protein D2 GN=EFHD2	EFHD2
2	Q14315	Filamin-C GN=FLNC	FLNC		Q14315	Filamin-C GN=FLNC	FLNC
1	Q13748	Tubulin alpha-3C/D chain GN=TUBA3C	TUBA3C
1	Q96JH7	Deubiquitinating protein VCIP135 GN=VCPIP1	VCPIP1
3	Q96A49	Synapse-associated protein 1 GN=SYAP1	SYAP1		Q96A49	Synapse-associated protein 1 GN=SYAP1	SYAP1		Q96A49	Synapse-associated protein 1 GN=SYAP1	SYAP1
1	A0A087WX60	Myopalladin GN=MYPN	MYPN
1	Q9UHD8	Septin-9 GN=SEPT9	SEPT9
1	P49790	Nuclear pore complex protein Nup153 GN=NUP153	NUP153
1	B5MDQ0	DNA excision repair protein ERCC-6-like GN=ERCC6L	ERCC6L
1	P08865	40S ribosomal protein SA GN=RPSA	RPSA
1	H0YBZ4	Mitochondrial fission regulator 1 (Fragment) GN=MTFR1	MTFR1
1	C9J813	Caldesmon (Fragment) GN=CALD1	CALD1
1	P49959	Double-strand break repair protein MRE11 GN=MRE11	MRE11
1	H7C123	60S ribosomal protein L10 (Fragment) GN=RPL10	RPL10
2	Q27J81	Inverted formin-2 GN=INF2	INF2		Q27J81	Inverted formin-2 GN=INF2	INF2
1	Q9UBK8	Methionine synthase reductase GN=MTRR	MTRR
1	M0R210	40S ribosomal protein S16 GN=RPS16	RPS16
2	Q02790	Peptidyl-prolyl cis-trans isomerase FKBP4 GN=FKBP4	FKBP4		H0YFG2	Peptidyl-prolyl cis-trans isomerase FKBP4 (Fragment) GN=FKBP4	FKBP4
1	P08240	Signal recognition particle receptor subunit alpha GN=SRPRA	SRPRA
2	P02786	Transferrin receptor protein 1 GN=TFRC	TFRC		G3V0E5	Transferrin receptor (P90, CD71), isoform CRA_c GN=TFRC	TFRC
2	A0A0A0MR02	Voltage-dependent anion-selective channel protein 2 (Fragment) GN=VDAC2	VDAC2		A0A0A0MR02	Voltage-dependent anion-selective channel protein 2 (Fragment) GN=VDAC2	VDAC2
1	Q9Y4P8	WD repeat domain phosphoinositide-interacting protein 2 GN=WIPI2	WIPI2
1	B5ME19	Eukaryotic translation initiation factor 3 subunit C-like protein GN=EIF3CL	EIF3CL
1	E9PLX7	60S ribosomal protein L27a GN=RPL27A	RPL27A
1	O75534	Cold shock domain-containing protein E1 GN=CSDE1	CSDE1
1	Q86V48	Leucine zipper protein 1 GN=LUZP1	LUZP1
2	Q86TX2	Acyl-coenzyme A thioesterase 1 GN=ACOT1	ACOT1		Q86TX2	Acyl-coenzyme A thioesterase 1 GN=ACOT1	ACOT1
1	X6RAC9	Eukaryotic translation initiation factor 1A, X-chromosomal GN=EIF1AX	EIF1AX
1	P31040	Succinate dehydrogenase [ubiquinone] flavoprotein subunit, mitochondrial GN=SDHA	SDHA
2	P49411	Elongation factor Tu, mitochondrial GN=TUFM	TUFM		P49411	Elongation factor Tu, mitochondrial GN=TUFM	TUFM
1	D6RBD0	Receptor of-activated protein C kinase 1 (Fragment) GN=RACK1	RACK1
2	Q5RI18	Heterogeneous nuclear ribonucleoprotein U (Fragment) GN=HNRNPU	HNRNPU						Q5RI18	Heterogeneous nuclear ribonucleoprotein U (Fragment) GN=HNRNPU	HNRNPU
1	E7EN95	Filamin-B GN=FLNB	FLNB
1	A0A0D9SF54	Spectrin alpha chain, non-erythrocytic 1 GN=SPTAN1	SPTAN1
2	Q86UE4	Protein LYRIC GN=MTDH	MTDH						H0YB56	Protein LYRIC (Fragment) GN=MTDH	MTDH
1	O14641	Segment polarity protein dishevelled homolog DVL-2 GN=DVL2	DVL2
1	Q99832	T-complex protein 1 subunit eta GN=CCT7	CCT7
1	P52948	Nuclear pore complex protein Nup98-Nup96 GN=NUP98	NUP98
3	A8MUD9	60S ribosomal protein L7 GN=RPL7	RPL7		P18124	60S ribosomal protein L7 GN=RPL7	RPL7		A8MUD9	60S ribosomal protein L7 GN=RPL7	RPL7
1	P22392	Nucleoside diphosphate kinase B GN=NME2	NME2
2	Q6NVV1	Putative 60S ribosomal protein L13a protein RPL13AP3 GN=RPL13AP3	RPL13AP3						Q6NVV1	Putative 60S ribosomal protein L13a protein RPL13AP3 GN=RPL13AP3	RPL13AP3
2	H7C3T4	Peroxiredoxin-4 (Fragment) GN=PRDX4	PRDX4						H7C3T4	Peroxiredoxin-4 (Fragment) GN=PRDX4	PRDX4
2	Q9Y266	Nuclear migration protein nudC GN=NUDC	NUDC		Q9Y266	Nuclear migration protein nudC GN=NUDC	NUDC
2	P46781	40S ribosomal protein S9 GN=RPS9	RPS9						B5MCT8	40S ribosomal protein S9 GN=RPS9	RPS9
1	Q7KZF4	Staphylococcal nuclease domain-containing protein 1 GN=SND1	SND1
1	Q01082	Spectrin beta chain, non-erythrocytic 1 GN=SPTBN1	SPTBN1
2	Q13247	Serine/arginine-rich splicing factor 6 GN=SRSF6	SRSF6						Q13247	Serine/arginine-rich splicing factor 6 GN=SRSF6	SRSF6
2	P04792	Heat shock protein beta-1 GN=HSPB1	HSPB1		P04792	Heat shock protein beta-1 GN=HSPB1	HSPB1
3	I3L1L3	Myb-binding protein 1A (Fragment) GN=MYBBP1A	MYBBP1A		Q9BQG0	Myb-binding protein 1A GN=MYBBP1A	MYBBP1A		I3L1L3	Myb-binding protein 1A (Fragment) GN=MYBBP1A	MYBBP1A
1	Q9H2G2	STE20-like serine/threonine-protein kinase GN=SLK	SLK
1	E9PG15	14-3-3 protein theta (Fragment) GN=YWHAQ	YWHAQ
3	P42704	Leucine-rich PPR motif-containing protein, mitochondrial GN=LRPPRC	LRPPRC		P42704	Leucine-rich PPR motif-containing protein, mitochondrial GN=LRPPRC	LRPPRC		P42704	Leucine-rich PPR motif-containing protein, mitochondrial GN=LRPPRC	LRPPRC
2	Q99729	Heterogeneous nuclear ribonucleoprotein A/B GN=HNRNPAB	HNRNPAB		Q99729	Heterogeneous nuclear ribonucleoprotein A/B GN=HNRNPAB	HNRNPAB
1	Q8IWB9	Testis-expressed protein 2 GN=TEX2	TEX2
1	P38606	V-type proton ATPase catalytic subunit A GN=ATP6V1A	ATP6V1A
1	J3QSF4	Ras-related protein Rab-15 (Fragment) GN=RAB15	RAB15
2	E7EMV8	Eukaryotic initiation factor 4A-II (Fragment) GN=EIF4A2	EIF4A2		E7EMV8	Eukaryotic initiation factor 4A-II (Fragment) GN=EIF4A2	EIF4A2
1	O95373	Importin-7 GN=IPO7	IPO7
1	Q99961	Endophilin-A2 GN=SH3GL1	SH3GL1
1	Q92665	28S ribosomal protein S31, mitochondrial GN=MRPS31	MRPS31
3	H0Y4R1	Inosine-5'-monophosphate dehydrogenase 2 (Fragment) GN=IMPDH2	IMPDH2		H0Y4R1	Inosine-5'-monophosphate dehydrogenase 2 (Fragment) GN=IMPDH2	IMPDH2		H0Y4R1	Inosine-5'-monophosphate dehydrogenase 2 (Fragment) GN=IMPDH2	IMPDH2
1	Q13200	26S proteasome non-ATPase regulatory subunit 2 GN=PSMD2	PSMD2
1	P50416	Carnitine O-palmitoyltransferase 1, liver isoform GN=CPT1A	CPT1A
1	P43121	Cell surface glycoprotein MUC18 GN=MCAM	MCAM
1	A0A0D9SF70	ADP-ribosylation factor GTPase-activating protein 2 GN=ARFGAP2	ARFGAP2
2	Q01650	Large neutral amino acids transporter small subunit 1 GN=SLC7A5	SLC7A5		Q01650	Large neutral amino acids transporter small subunit 1 GN=SLC7A5	SLC7A5
1	D6RIA5	Disabled homolog 2 (Fragment) GN=DAB2	DAB2
1	Q7Z3T8	Zinc finger FYVE domain-containing protein 16 GN=ZFYVE16	ZFYVE16
1	P21912	Succinate dehydrogenase [ubiquinone] iron-sulfur subunit, mitochondrial GN=SDHB	SDHB
1	P61011	Signal recognition particle 54 kDa protein GN=SRP54	SRP54
1	Q9BTX1	Nucleoporin NDC1 GN=NDC1	NDC1
1	P43487	Ran-specific GTPase-activating protein GN=RANBP1	RANBP1
1	Q13177	Serine/threonine-protein kinase PAK 2 GN=PAK2	PAK2
1	Q9P0V3	SH3 domain-binding protein 4 GN=SH3BP4	SH3BP4
3	H7C2W9	60S ribosomal protein L31 (Fragment) GN=RPL31	RPL31		H7C2W9	60S ribosomal protein L31 (Fragment) GN=RPL31	RPL31		H7C2W9	60S ribosomal protein L31 (Fragment) GN=RPL31	RPL31
1	K7ES69	Calponin-2 GN=CNN2	CNN2
1	P55809	Succinyl-CoA:3-ketoacid coenzyme A transferase 1, mitochondrial GN=OXCT1	OXCT1
1	I6LPK7	Apoptosis regulator BAX GN=BAX	BAX
1	Q08J23	tRNA (cytosine(34)-C(5))-methyltransferase GN=NSUN2	NSUN2
1	P51148	Ras-related protein Rab-5C GN=RAB5C	RAB5C
1	H0Y2Y8	Zyxin (Fragment) GN=ZYX	ZYX
1	K7EQJ5	40S ribosomal protein S15 GN=RPS15	RPS15
1	F1T0I1	Protein transport protein Sec16A GN=SEC16A	SEC16A
2	O43175	D-3-phosphoglycerate dehydrogenase GN=PHGDH	PHGDH		O43175	D-3-phosphoglycerate dehydrogenase GN=PHGDH	PHGDH
2	P35232	Prohibitin GN=PHB	PHB						E7ESE2	Prohibitin (Fragment) GN=PHB	PHB
1	A0A0C4DG51	Calcium-independent phospholipase A2-gamma (Fragment) GN=PNPLA8	PNPLA8
2	Q13283	Ras GTPase-activating protein-binding protein 1 GN=G3BP1	G3BP1		Q13283	Ras GTPase-activating protein-binding protein 1 GN=G3BP1	G3BP1
1	C9J931	GTP-binding protein Rheb GN=RHEB	RHEB
1	Q9NQC3	Reticulon-4 GN=RTN4	RTN4
1	Q13470	Non-receptor tyrosine-protein kinase TNK1 GN=TNK1	TNK1
1	P06493	Cyclin-dependent kinase 1 GN=CDK1	CDK1
1	Q6UWE0	E3 ubiquitin-protein ligase LRSAM1 GN=LRSAM1	LRSAM1
1	D6RA93	Condensin complex subunit 3 GN=NCAPG	NCAPG
2	Q92688	Acidic leucine-rich nuclear phosphoprotein 32 family member B GN=ANP32B	ANP32B		Q92688	Acidic leucine-rich nuclear phosphoprotein 32 family member B GN=ANP32B	ANP32B
1	O00151	PDZ and LIM domain protein 1 GN=PDLIM1	PDLIM1
1	Q9Y520	Protein PRRC2C GN=PRRC2C	PRRC2C
3	Q71UM5	40S ribosomal protein S27-like GN=RPS27L	RPS27L		Q71UM5	40S ribosomal protein S27-like GN=RPS27L	RPS27L		Q71UM5	40S ribosomal protein S27-like GN=RPS27L	RPS27L
1	Q9H6T3	RNA polymerase II-associated protein 3 GN=RPAP3	RPAP3
2	B1AH78	Ras-related C3 botulinum toxin substrate 2 (Fragment) GN=RAC2	RAC2						B1AH78	Ras-related C3 botulinum toxin substrate 2 (Fragment) GN=RAC2	RAC2
1	A0A0C4DH44	60S ribosomal protein L30 GN=RPL30	RPL30
1	Q9UMZ2	Synergin gamma GN=SYNRG	SYNRG
1	E9PCX8	Tensin-3 (Fragment) GN=TNS3	TNS3
1	C9JH18	PERQ amino acid-rich with GYF domain-containing protein 2 (Fragment) GN=GIGYF2	GIGYF2
1	Q9Y2A7	Nck-associated protein 1 GN=NCKAP1	NCKAP1
1	Q96TA1	Niban-like protein 1 GN=FAM129B	FAM129B
1	B1APP6	ATP-dependent 6-phosphofructokinase, platelet type (Fragment) GN=PFKP	PFKP
1	A6NE01	Protein FAM186A GN=FAM186A	FAM186A
2	B8ZZY2	Arf-GAP domain and FG repeat-containing protein 1 GN=AGFG1	AGFG1		B8ZZY2	Arf-GAP domain and FG repeat-containing protein 1 GN=AGFG1	AGFG1
1	F8VV59	Nucleosome assembly protein 1-like 1 GN=NAP1L1	NAP1L1
1	P00533	Epidermal growth factor receptor GN=EGFR	EGFR
1	Q14C86	GTPase-activating protein and VPS9 domain-containing protein 1 GN=GAPVD1	GAPVD1
2	F8W0P7	ATP synthase subunit beta, mitochondrial (Fragment) GN=ATP5B	ATP5B		F8W079	ATP synthase subunit beta, mitochondrial (Fragment) GN=ATP5B	ATP5B
1	S4R3V3	YTH domain-containing family protein 2 (Fragment) GN=YTHDF2	YTHDF2
2	F8VNY5	Thyroid transcription factor 1-associated protein 26 (Fragment) GN=CCDC59	CCDC59						F8VNY5	Thyroid transcription factor 1-associated protein 26 (Fragment) GN=CCDC59	CCDC59
1	Q14684	Ribosomal RNA processing protein 1 homolog B GN=RRP1B	RRP1B
1	E9PDP5	Ankyrin repeat and KH domain-containing protein 1 (Fragment) GN=ANKHD1	ANKHD1
1	Q96HC4	PDZ and LIM domain protein 5 GN=PDLIM5	PDLIM5
1	Q99650	Oncostatin-M-specific receptor subunit beta GN=OSMR	OSMR
1	Q9BY89	Uncharacterized protein KIAA1671 GN=KIAA1671	KIAA1671
1	Q9H9B4	Sideroflexin-1 GN=SFXN1	SFXN1
1	Q5T7W7	Thiosulfate sulfurtransferase/rhodanese-like domain-containing protein 2 GN=TSTD2	TSTD2
1	P05455	Lupus La protein GN=SSB	SSB
1	P41225	Transcription factor SOX-3 GN=SOX3	SOX3
1	E7ERF2	T-complex protein 1 subunit alpha GN=TCP1	TCP1
1	O60443	Non-syndromic hearing impairment protein 5 GN=DFNA5	DFNA5
1	Q8IY81	pre-rRNA processing protein FTSJ3 GN=FTSJ3	FTSJ3
2	P62891	60S ribosomal protein L39 GN=RPL39	RPL39						P62891	60S ribosomal protein L39 GN=RPL39	RPL39
1	B0QYT6	Ran GTPase-activating protein 1 (Fragment) GN=RANGAP1	RANGAP1
1	P00966	Argininosuccinate synthase GN=ASS1	ASS1
1	A0A0A0MTB8	WD repeat-containing protein 36 GN=WDR36	WDR36
1	A6NLN1	Polypyrimidine tract binding protein 1, isoform CRA_b GN=PTBP1	PTBP1
1	Q16658	Fascin GN=FSCN1	FSCN1
1	Q8NBU5	ATPase family AAA domain-containing protein 1 GN=ATAD1	ATAD1
1	Q5JRR9	Ubiquitin-like modifier-activating enzyme 1 (Fragment) GN=UBA1	UBA1
1	Q92900	Regulator of nonsense transcripts 1 GN=UPF1	UPF1
1	P28331	NADH-ubiquinone oxidoreductase 75 kDa subunit, mitochondrial GN=NDUFS1	NDUFS1
1	P34932	Heat shock 70 kDa protein 4 GN=HSPA4	HSPA4
1	Q9BSJ8	Extended synaptotagmin-1 GN=ESYT1	ESYT1
2	P62906	60S ribosomal protein L10a GN=RPL10A	RPL10A						P62906	60S ribosomal protein L10a GN=RPL10A	RPL10A
2	E9PBS1	Multifunctional protein ADE2 (Fragment) GN=PAICS	PAICS		E9PBS1	Multifunctional protein ADE2 (Fragment) GN=PAICS	PAICS
2	O75396	Vesicle-trafficking protein SEC22b GN=SEC22B	SEC22B		O75396	Vesicle-trafficking protein SEC22b GN=SEC22B	SEC22B
1	Q8WUK0	Phosphatidylglycerophosphatase and protein-tyrosine phosphatase 1 GN=PTPMT1	PTPMT1
1	Q14677	Clathrin interactor 1 GN=CLINT1	CLINT1
1	H7C189	Ubiquitin carboxyl-terminal hydrolase 4 (Fragment) GN=USP4	USP4
1	Q9NVH0	Exonuclease 3'-5' domain-containing protein 2 GN=EXD2	EXD2
1	Q15393	Splicing factor 3B subunit 3 GN=SF3B3	SF3B3
1	Q9P2E9	Ribosome-binding protein 1 GN=RRBP1	RRBP1
2	A0A0A0MT26	Sodium/potassium-transporting ATPase subunit alpha-3 GN=ATP1A3	ATP1A3		A0A0A0MT26	Sodium/potassium-transporting ATPase subunit alpha-3 GN=ATP1A3	ATP1A3
1	Q9Y483	Metal-response element-binding transcription factor 2 GN=MTF2	MTF2
1	P28070	Proteasome subunit beta type-4 GN=PSMB4	PSMB4
1	B7ZBH1	Eukaryotic translation initiation factor 6 (Fragment) GN=EIF6	EIF6
1	P62081	40S ribosomal protein S7 GN=RPS7	RPS7
1	P42357	Histidine ammonia-lyase GN=HAL	HAL
1	Q00341	Vigilin GN=HDLBP	HDLBP
1	P39687	Acidic leucine-rich nuclear phosphoprotein 32 family member A GN=ANP32A	ANP32A
1	P54819	Adenylate kinase 2, mitochondrial GN=AK2	AK2
2	K7EKI0	Envoplakin GN=EVPL	EVPL		K7EKI0	Envoplakin GN=EVPL	EVPL
1	O76031	ATP-dependent Clp protease ATP-binding subunit clpX-like, mitochondrial GN=CLPX	CLPX
1	P62491	Ras-related protein Rab-11A GN=RAB11A	RAB11A
1	Q9HAU0	Pleckstrin homology domain-containing family A member 5 GN=PLEKHA5	PLEKHA5
2					P50990	T-complex protein 1 subunit theta GN=CCT8	CCT8		P50990	T-complex protein 1 subunit theta GN=CCT8	CCT8
2					P07900	Heat shock protein HSP 90-alpha GN=HSP90AA1	HSP90AA1		P07900	Heat shock protein HSP 90-alpha GN=HSP90AA1	HSP90AA1
2					P02545	Prelamin-A/C GN=LMNA	LMNA		P02545	Prelamin-A/C GN=LMNA	LMNA
1					M0R2S1	Ubiquitin-60S ribosomal protein L40 (Fragment) GN=UBA52	UBA52
2					K7EK77	ATP synthase subunit alpha, mitochondrial (Fragment) GN=ATP5A1	ATP5A1		K7EK77	ATP synthase subunit alpha, mitochondrial (Fragment) GN=ATP5A1	ATP5A1
2					A0A0G2JIW1	Heat shock 70 kDa protein 1B GN=HSPA1B	HSPA1B		A0A0G2JIW1	Heat shock 70 kDa protein 1B GN=HSPA1B	HSPA1B
2					P31327	Carbamoyl-phosphate synthase [ammonia], mitochondrial GN=CPS1	CPS1		P31327	Carbamoyl-phosphate synthase [ammonia], mitochondrial GN=CPS1	CPS1
1					Q96AG4	Leucine-rich repeat-containing protein 59 GN=LRRC59	LRRC59
2					J3KTA4	Probable ATP-dependent RNA helicase DDX5 GN=DDX5	DDX5		J3KTA4	Probable ATP-dependent RNA helicase DDX5 GN=DDX5	DDX5
2					Q92522	Histone H1x GN=H1FX	H1FX		Q92522	Histone H1x GN=H1FX	H1FX
1					B8ZZL8	10 kDa heat shock protein, mitochondrial GN=HSPE1	HSPE1
2					P05388	60S acidic ribosomal protein P0 GN=RPLP0	RPLP0		P05388	60S acidic ribosomal protein P0 GN=RPLP0	RPLP0
1					P28288	ATP-binding cassette sub-family D member 3 GN=ABCD3	ABCD3
2					F5GY37	Prohibitin-2 GN=PHB2	PHB2		F5GY37	Prohibitin-2 GN=PHB2	PHB2
1					F8W895	G patch domain-containing protein 4 (Fragment) GN=GPATCH4	GPATCH4
1					Q9BVC6	Transmembrane protein 109 GN=TMEM109	TMEM109
2					O00571	ATP-dependent RNA helicase DDX3X GN=DDX3X	DDX3X		O00571	ATP-dependent RNA helicase DDX3X GN=DDX3X	DDX3X
2					Q15365	Poly(rC)-binding protein 1 GN=PCBP1	PCBP1		Q15365	Poly(rC)-binding protein 1 GN=PCBP1	PCBP1
1					Q07065	Cytoskeleton-associated protein 4 GN=CKAP4	CKAP4
1					P18669	Phosphoglycerate mutase 1 GN=PGAM1	PGAM1
1					P46777	60S ribosomal protein L5 GN=RPL5	RPL5
1					Q9P0L0	Vesicle-associated membrane protein-associated protein A GN=VAPA	VAPA
2					Q15084	Protein disulfide-isomerase A6 GN=PDIA6	PDIA6		Q15084	Protein disulfide-isomerase A6 GN=PDIA6	PDIA6
1					Q9P258	Protein RCC2 GN=RCC2	RCC2
1					P11586	C-1-tetrahydrofolate synthase, cytoplasmic GN=MTHFD1	MTHFD1
1					P51572	B-cell receptor-associated protein 31 GN=BCAP31	BCAP31
2					P05198	Eukaryotic translation initiation factor 2 subunit 1 GN=EIF2S1	EIF2S1		P05198	Eukaryotic translation initiation factor 2 subunit 1 GN=EIF2S1	EIF2S1
1					E9PKH2	Serpin H1 GN=SERPINH1	SERPINH1
2					Q14974	Importin subunit beta-1 GN=KPNB1	KPNB1		Q14974	Importin subunit beta-1 GN=KPNB1	KPNB1
1					J3QQQ9	Uncharacterized protein
1					H7BZ94	Protein disulfide-isomerase GN=P4HB	P4HB
1					Q5JTH9	RRP12-like protein GN=RRP12	RRP12
1					C9JRZ6	MICOS complex subunit GN=CHCHD3	CHCHD3
1					P13667	Protein disulfide-isomerase A4 GN=PDIA4	PDIA4
2					P49327	Fatty acid synthase GN=FASN	FASN		P49327	Fatty acid synthase GN=FASN	FASN
1					P15311	Ezrin GN=EZR	EZR
1					Q9NZ45	CDGSH iron-sulfur domain-containing protein 1 GN=CISD1	CISD1
2					P22626	Heterogeneous nuclear ribonucleoproteins A2/B1 GN=HNRNPA2B1	HNRNPA2B1		P22626	Heterogeneous nuclear ribonucleoproteins A2/B1 GN=HNRNPA2B1	HNRNPA2B1
2					H0YJH7	Lamina-associated polypeptide 2, isoforms beta/gamma (Fragment) GN=TMPO	TMPO		H0YJH7	Lamina-associated polypeptide 2, isoforms beta/gamma (Fragment) GN=TMPO	TMPO
1					P00558	Phosphoglycerate kinase 1 GN=PGK1	PGK1
1					E9PCA1	T-complex protein 1 subunit epsilon GN=CCT5	CCT5
1					P50991	T-complex protein 1 subunit delta GN=CCT4	CCT4
2					P21796	Voltage-dependent anion-selective channel protein 1 GN=VDAC1	VDAC1		P21796	Voltage-dependent anion-selective channel protein 1 GN=VDAC1	VDAC1
1					P78371	T-complex protein 1 subunit beta GN=CCT2	CCT2
2					P50914	60S ribosomal protein L14 GN=RPL14	RPL14		P50914	60S ribosomal protein L14 GN=RPL14	RPL14
1					P61026	Ras-related protein Rab-10 GN=RAB10	RAB10
1					P24534	Elongation factor 1-beta GN=EEF1B2	EEF1B2
1					P04181	Ornithine aminotransferase, mitochondrial GN=OAT	OAT
1					B7Z4L4	Dolichyl-diphosphooligosaccharide--protein glycosyltransferase subunit 1 GN=RPN1	RPN1
1					Q9BRL6	Serine/arginine-rich splicing factor 8 GN=SRSF8	SRSF8
1					P27797	Calreticulin GN=CALR	CALR
1					Q8IWJ2	GRIP and coiled-coil domain-containing protein 2 GN=GCC2	GCC2
1					J3KS13	Clathrin heavy chain 1 GN=CLTC	CLTC
1					C9JUG7	F-actin-capping protein subunit alpha-2 GN=CAPZA2	CAPZA2
1					G3V1B3	60S ribosomal protein L21 GN=RPL21	RPL21
1					P0DMU7	Cancer/testis antigen family 45 member A6 GN=CT45A6	CT45A6
1					J3KTD3	60S ribosomal protein L36 (Fragment) GN=RPL36	RPL36
1					P07814	Bifunctional glutamate/proline--tRNA ligase GN=EPRS	EPRS
1					P63104	14-3-3 protein zeta/delta GN=YWHAZ	YWHAZ
2					Q04837	Single-stranded DNA-binding protein, mitochondrial GN=SSBP1	SSBP1		Q04837	Single-stranded DNA-binding protein, mitochondrial GN=SSBP1	SSBP1
1					P61978	Heterogeneous nuclear ribonucleoprotein K GN=HNRNPK	HNRNPK
1					C9J4S4	Ras-related protein Rab-7a GN=RAB7A	RAB7A
1					P39656	Dolichyl-diphosphooligosaccharide--protein glycosyltransferase 48 kDa subunit GN=DDOST	DDOST
2					M0R019	Heterogeneous nuclear ribonucleoprotein M (Fragment) GN=HNRNPM SV=8	HNRNPM		M0R019	Heterogeneous nuclear ribonucleoprotein M (Fragment) GN=HNRNPM	HNRNPM
1					P80723	Brain acid soluble protein 1 GN=BASP1	BASP1
1					P17661	Desmin GN=DES	DES
2					P09874	Poly [ADP-ribose] polymerase 1 GN=PARP1	PARP1		P09874	Poly [ADP-ribose] polymerase 1 GN=PARP1	PARP1
1					Q9UMY1	Nucleolar protein 7 GN=NOL7	NOL7
1					Q13144	Translation initiation factor eIF-2B subunit epsilon GN=EIF2B5	EIF2B5
2					E7ETK0	40S ribosomal protein S24 GN=RPS24	RPS24		E7ETK0	40S ribosomal protein S24 GN=RPS24	RPS24
2					Q8WTT2	Nucleolar complex protein 3 homolog GN=NOC3L	NOC3L		Q8WTT2	Nucleolar complex protein 3 homolog GN=NOC3L	NOC3L
1					F5GZS6	4F2 cell-surface antigen heavy chain GN=SLC3A2	SLC3A2
1					Q99848	Probable rRNA-processing protein EBP2 GN=EBNA1BP2	EBNA1BP2
1					P08574	Cytochrome c1, heme protein, mitochondrial GN=CYC1	CYC1
1					P62913	60S ribosomal protein L11 GN=RPL11	RPL11
1					K7EP67	116 kDa U5 small nuclear ribonucleoprotein component (Fragment) GN=EFTUD2	EFTUD2
1					G3V2Y4	Serine hydroxymethyltransferase (Fragment) GN=SHMT2	SHMT2
1					Q96P50	Arf-GAP with coiled-coil, ANK repeat and PH domain-containing protein 3 GN=ACAP3	ACAP3
1					J3KRY3	Small nuclear ribonucleoprotein-associated protein N (Fragment) GN=SNRPN	SNRPN
1					A0A087WXI0	Ras-related protein Rab-44 GN=RAB44	RAB44
1									Q09666	Neuroblast differentiation-associated protein AHNAK GN=AHNAK	AHNAK
1									P50402	Emerin GN=EMD	EMD
1									F8W6I7	Heterogeneous nuclear ribonucleoprotein A1 GN=HNRNPA1	HNRNPA1
1									Q9H0A0	RNA cytidine acetyltransferase GN=NAT10	NAT10
1									Q15361	Transcription termination factor 1 GN=TTF1	TTF1
1									Q16778	Histone H2B type 2-E GN=HIST2H2BE	HIST2H2BE
1									O15235	28S ribosomal protein S12, mitochondrial GN=MRPS12	MRPS12
1									P12236	ADP/ATP translocase 3 GN=SLC25A6	SLC25A6
1									H7BZJ3	Protein disulfide-isomerase A3 (Fragment) GN=PDIA3	PDIA3
1									Q9Y2X3	Nucleolar protein 58 GN=NOP58	NOP58
1									P35579	Myosin-9 GN=MYH9	MYH9
1									P35580	Myosin-10 GN=MYH10	MYH10
1									P61254	60S ribosomal protein L26 GN=RPL26	RPL26
1									P62701	40S ribosomal protein S4, X isoform GN=RPS4X	RPS4X
1									P62263	40S ribosomal protein S14 GN=RPS14	RPS14
1									Q1ED39	Lysine-rich nucleolar protein 1 GN=KNOP1	KNOP1
1									B5MCX7	Ankyrin repeat domain-containing protein 54 GN=ANKRD54	ANKRD54
1									B5MCF9	Pescadillo homolog GN=PES1	PES1
1									P27694	Replication protein A 70 kDa DNA-binding subunit GN=RPA1	RPA1
1									Q8IYB3	Serine/arginine repetitive matrix protein 1 GN=SRRM1	SRRM1
1									H0YHA7	60S ribosomal protein L18 (Fragment) GN=RPL18	RPL18
1									E7EQV9	Ribosomal protein L15 (Fragment) GN=RPL15	RPL15
1									Q9H082	Ras-related protein Rab-33B GN=RAB33B	RAB33B
1									I3L303	40S ribosomal protein S15a GN=RPS15A	RPS15A
1									Q02878	60S ribosomal protein L6 GN=RPL6	RPL6
1									H0YK48	Tropomyosin alpha-1 chain GN=TPM1	TPM1
1									Q562R1	Beta-actin-like protein 2 GN=ACTBL2	ACTBL2
1									A0A087WWU8	Tropomyosin alpha-3 chain GN=TPM3	TPM3
1									P67936	Tropomyosin alpha-4 chain GN=TPM4	TPM4
1									P09923	Intestinal-type alkaline phosphatase GN=ALPI	ALPI
1									Q5T8U3	60S ribosomal protein L7a (Fragment) GN=RPL7A	RPL7A
1									P23396	40S ribosomal protein S3 GN=RPS3	RPS3
1									Q5TCU3	Tropomyosin beta chain GN=TPM2	TPM2
1									Q8TAA9	Vang-like protein 1 GN=VANGL1	VANGL1
1									B7Z6Z4	Myosin light polypeptide 6 GN=MYL6	MYL6
1									O75400	Pre-mRNA-processing factor 40 homolog A GN=PRPF40A	PRPF40A
1									Q709F0	Acyl-CoA dehydrogenase family member 11 GN=ACAD11	ACAD11
1									P39023	60S ribosomal protein L3 GN=RPL3	RPL3
1									Q15233	Non-POU domain-containing octamer-binding protein GN=NONO	NONO
1									Q9HCC0	Methylcrotonoyl-CoA carboxylase beta chain, mitochondrial GN=MCCC2	MCCC2
1									E9PDF6	Unconventional myosin-Ib GN=MYO1B	MYO1B
1									P68371	Tubulin beta-4B chain GN=TUBB4B	TUBB4B
1									A6NMY6	Putative annexin A2-like protein GN=ANXA2P2	ANXA2P2
1									Q9H0S4	Probable ATP-dependent RNA helicase DDX47 GN=DDX47	DDX47
1									C9JYQ9	60S ribosomal protein L22-like 1 GN=RPL22L1	RPL22L1
1									E9PCY7	Heterogeneous nuclear ribonucleoprotein H GN=HNRNPH1	HNRNPH1
1									D6RG19	Ribosomal protein L37 GN=RPL37	RPL37
1									P41091	Eukaryotic translation initiation factor 2 subunit 3 GN=EIF2S3	EIF2S3
1									P15531	Nucleoside diphosphate kinase A GN=NME1	NME1
1									H0YAR2	Polyadenylate-binding protein 1 (Fragment) GN=PABPC1	PABPC1
1									Q96HS1	Serine/threonine-protein phosphatase PGAM5, mitochondrial GN=PGAM5	PGAM5
1									B4DUR8	T-complex protein 1 subunit gamma GN=CCT3	CCT3
1									P30050	60S ribosomal protein L12 GN=RPL12	RPL12
1									C9IZY8	Formin-like protein 2 GN=FMNL2	FMNL2
1									Q12965	Unconventional myosin-Ie GN=MYO1E	MYO1E
1									E9PQU5	RNA-binding protein 25 (Fragment) GN=RBM25	RBM25
1									E9PS50	40S ribosomal protein S13 (Fragment) GN=RPS13	RPS13
1									Q7L7X3	Serine/threonine-protein kinase TAO1 GN=TAOK1	TAOK1
1									P60866	40S ribosomal protein S20 GN=RPS20	RPS20
1									Q8NC51	Plasminogen activator inhibitor 1 RNA-binding protein GN=SERBP1	SERBP1
1									Q16629	Serine/arginine-rich splicing factor 7 GN=SRSF7	SRSF7
1									F8VVM2	Phosphate carrier protein, mitochondrial GN=SLC25A3	SLC25A3
1									Q06830	Peroxiredoxin-1 GN=PRDX1	PRDX1
1									P48047	ATP synthase subunit O, mitochondrial GN=ATP5O	ATP5O
1									P84243	Histone H3.3 GN=H3F3A	H3F3A
1									Q9UPW5	Cytosolic carboxypeptidase 1 GN=AGTPBP1	AGTPBP1
1									Q9BU76	Multiple myeloma tumor-associated protein 2 GN=MMTAG2	MMTAG2
1									H0YCK3	Double-stranded RNA-specific adenosine deaminase (Fragment) GN=ADAR	ADAR
1									S4R3N1	HSPE1-MOB4 readthrough GN=HSPE1-MOB4	HSPE1-MOB4
1									P61106	Ras-related protein Rab-14 GN=RAB14	RAB14
1									H0Y7E8	Guanine nucleotide-binding protein G(s) subunit alpha isoforms short (Fragment) GN=GNAS	GNAS
1									B4DFG0	Protein DEK GN=DEK	DEK

## Sheet: strongly labeled protein list
frequency (out of 3 data sets)	Description	Gene Symbol	Localization			Notes			total	Nucleus	Plasma Membrane	Endoplasmic Reticulum	Mitochondria	Golgi	Endosome, lysosome, peroxisome	Cytoskeleton	Cytosol
3	Filamin-A GN=FLNA	FLNA	CS			branching of actin			92	N	PM	ER	Mito	G	ELP	CS	Cyt
2	T-complex protein 1 subunit theta GN=CCT8	CCT8	CS			component of TRiC, folds proteins				38	13	9	17	3	3	9	33
2	60S ribosomal protein L23a (Fragment) GN=RPL23A	RPL23A	Cyt			ribosomal protein			%	0.413043	0.141304	0.0978261	0.184783	0.0326087	0.0326087	0.0978261	0.358696
3	Microtubule-associated protein GN=MAP4	MAP4	CS			promotes MT assembly
3	Gamma-interferon-inducible protein 16 GN=IFI16	IFI16	N			transcriptional regulation
2	Prelamin-A/C GN=LMNA	LMNA	N			nuclear assemby and structure
2	Fatty acid synthase GN=FASN	FASN	Cyt			synthesis of LCFAs
2	Treacle protein GN=TCOF1	TCOF1	Cyt			rDNA transctiption
2	Src substrate cortactin GN=CTTN	CTTN	PM	CS		actin organization
2	Eukaryotic translation initiation factor 4 gamma 1 GN=EIF4G1	EIF4G1	Cyt			facilitate mRNA to ribosome in translation
2	Mitochondrial import inner membrane translocase subunit TIM44 GN=TIMM44	TIMM44	Mito			protein transport into mito matrix
2	Elongation factor 1-alpha 2 GN=EEF1A2	EEF1A2	Cyt			tRNA to ribosome in translation
2	Poly [ADP-ribose] polymerase 1 GN=PARP1	PARP1	N			DNA repair pathways, cleaved by caspases in apoptosis
3	Perilipin-4 GN=PLIN4	PLIN4	PM			TG packing into adipocytes, lipid biogenesis
3	Pyruvate kinase GN=PKM	PKM	Cyt	Mito		important in glycolysis, translocated to nuc in apoptosis
2	Pre-mRNA-splicing factor SYF1 GN=XAB2	XAB2	N			component of spliceosome
3	Glyceraldehyde-3-phosphate dehydrogenase GN=GAPDH	GAPDH	Cyt			important in glycolysis
2	Heat shock protein HSP 90-alpha GN=HSP90AA1	HSP90AA1	N	PM		chaperone in cell cycle control
3	Stromal interaction molecule 1 GN=STIM1	STIM1	ER	PM		Ca2+ channel regulation,SOCE
2	Transketolase GN=TKT	TKT	N			channels excess sugar phosphates to glycolysis
2	Eukaryotic peptide chain release factor GTP-binding subunit ERF3A GN=GSPT1	GSPT1	Cyt			translation termination
2	ATP synthase subunit alpha, mitochondrial (Fragment) GN=ATP5A1	ATP5A1	Mito			ATP synthesis
3	Lymphoid-specific helicase GN=HELLS	HELLS	N			expansion of lymphoid cells, dna methylation regulation
2	Heat shock 70 kDa protein 1B GN=HSPA1B	HSPA1B	Cyt			chaperone, stabilizes and prevents aggregation
2	Prohibitin-2 GN=PHB2	PHB2	Mito			transcriptional repression, stability of respiratory enzymes in mito
2	Lamina-associated polypeptide 2, isoforms beta/gamma (Fragment) GN=TMPO	TMPO	N			direct assembly of nuclear lamina
3	Protein phosphatase 1 regulatory subunit 15B GN=PPP1R15B	PPP1R15B	ER			phosphatase, normal conditions
2	A-kinase anchor protein 1, mitochondrial GN=AKAP1	AKAP1	Mito			binds PKA regulatory subunits
2	Adenosylhomocysteinase 2 GN=AHCYL1	AHCYL1	ER	Cyt	PM	inhibits IP3R signaling, regulates other processes
2	Kinectin GN=KTN1	KTN1	ER			vesicle motility
2	Transgelin-2 GN=TAGLN2	TAGLN2	Cyt			tumor suppressor?? Still unknown
2	Heat shock protein 75 kDa, mitochondrial GN=TRAP1	TRAP1	Mito			maintains mito fn and polarization, balance ox phos and glycolysis
2	Mitochondrial antiviral-signaling protein GN=MAVS	MAVS	Mito	ELP		innate immunity, protect from apoptosis?
2	Tight junction protein ZO-1 GN=TJP1	TJP1	PM			regulates cell-cell junctions
2	Carbamoyl-phosphate synthase [ammonia], mitochondrial GN=CPS1	CPS1	Mito	N		urea cycle, remove excess ammonia from cell
2	60S acidic ribosomal protein P0 GN=RPLP0	RPLP0	N			component of 60s subunit of ribosome
3	Eukaryotic translation initiation factor 4B GN=EIF4B	EIF4B	Cyt			RNA binding
3	Induced myeloid leukemia cell differentiation protein Mcl-1 GN=MCL1	MCL1	Mito	Cyt	ER	inhibit apoptosis
2	Filamin-C GN=FLNC	FLNC	CS			actin cross linking in muscle cells
2	Acyl-coenzyme A thioesterase 1 GN=ACOT1	ACOT1	Cyt			hydrolysis of acyl coAs into FFA
2	Heterogeneous nuclear ribonucleoprotein U (Fragment) GN=HNRNPU	HNRNPU	N			formation of ribonucleaoprotein complexes
2	Serine/arginine-rich splicing factor 6 GN=SRSF6	SRSF6	N			constitutive splicing, wound healing
3	Myb-binding protein 1A (Fragment) GN=MYBBP1A	MYBBP1A	N			nucleolar stress response, tumor suppression?
2	Probable ATP-dependent RNA helicase DDX5 GN=DDX5	DDX5	N			adaptor molecule, rna structure alteration, splicing, etc
2	Poly(rC)-binding protein 1 GN=PCBP1	PCBP1	N			nucleic acid binding
2	Single-stranded DNA-binding protein, mitochondrial GN=SSBP1	SSBP1	Mito			maintain mito DNA copy numbers
3	Synapse-associated protein 1 GN=SYAP1	SYAP1	G	PM		promotes phosphorylation of Akt, adipocyte diff
3	60S ribosomal protein L7 GN=RPL7	RPL7	Cyt			component of 60s subunit of ribosome
3	Leucine-rich PPR motif-containing protein, mitochondrial GN=LRPPRC	LRPPRC	N	Mito		stability of mito proteins, gene stability
2	Annexin (Fragment) GN=ANXA1	ANXA1	N	ELP		anti-inflammatory, LOF in tumors (suppressor?)
2	Inverted formin-2 GN=INF2	INF2	CS	ER		actin organization, mito division
2	Peptidyl-prolyl cis-trans isomerase FKBP4 GN=FKBP4	FKBP4	Mito	Cyt	N	chaperone, trafficking of steroid hormone receptors, regulate MT dynamics
2	Transferrin receptor protein 1 GN=TFRC	TFRC	PM			uptake of iron
2	Voltage-dependent anion-selective channel protein 2 (Fragment) GN=VDAC2	VDAC2	Mito			metabolite diffusion acorss OMM,regulation of BAK activity
2	Elongation factor Tu, mitochondrial GN=TUFM	TUFM	Mito			protein synthesis, autophagy, innate immunity
2	Protein LYRIC GN=MTDH	MTDH	N	ER		activates NFkB, role in metastasis
2	Peroxiredoxin-4 (Fragment) GN=PRDX4	PRDX4	Cyt			antioxidant, regulation nf-kB
2	Nuclear migration protein nudC GN=NUDC	NUDC	N	CS		neurogenesis
2	40S ribosomal protein S9 GN=RPS9	RPS9	Cyt			ribosomal protein
2	Heat shock protein beta-1 GN=HSPB1	HSPB1	N	CS		chaperone, protein folding
2	ATP synthase subunit beta, mitochondrial (Fragment) GN=ATP5B	ATP5B	Mito			atp synthesis
2	60S ribosomal protein L39 GN=RPL39	RPL39	Cyt			ribosomal protein
2	Multifunctional protein ADE2 (Fragment) GN=PAICS	PAICS	Cyt	N		purine biosynthesis
2	Histone H1x GN=H1FX	H1FX	N			histone component
2	Protein disulfide-isomerase A6 GN=PDIA6	PDIA6	PM	ER		regulates UPR, platelet aggregation
2	40S ribosomal protein S24 GN=RPS24	RPS24	Cyt			component of 40s subunit of ribosome
3	Inosine-5'-monophosphate dehydrogenase 2 (Fragment) GN=IMPDH2	IMPDH2	Cyt			nucleotide biosynthesis, possible oncogene
3	60S ribosomal protein L31 (Fragment) GN=RPL31	RPL31	Cyt			component of 60s subunit of ribosome
2	Putative 60S ribosomal protein L13a protein RPL13AP3 GN=RPL13AP3	RPL13AP3	N			ribosomal protein
2	Heterogeneous nuclear ribonucleoprotein A/B GN=HNRNPAB	HNRNPAB	N			binds ssRNA
2	Eukaryotic initiation factor 4A-II (Fragment) GN=EIF4A2	EIF4A2	Cyt	N		important for mRNA binding to ribosome
2	Large neutral amino acids transporter small subunit 1 GN=SLC7A5	SLC7A5	ELP	PM		transport of neutral aa's
2	D-3-phosphoglycerate dehydrogenase GN=PHGDH	PHGDH	Cyt			serine biosynthesis
2	Prohibitin GN=PHB	PHB	N	Mito		transcriptional repression, stability of respiratory enzymes in mito
2	Ras GTPase-activating protein-binding protein 1 GN=G3BP1	G3BP1	Cyt	N		inate immunity, helicase
2	Acidic leucine-rich nuclear phosphoprotein 32 family member B GN=ANP32B	ANP32B	N			cell cycle progression and survival, caspase 3 inhibitor
3	40S ribosomal protein S27-like GN=RPS27L	RPS27L	Cyt	N		component of 40s subunit of ribosome
2	Ras-related C3 botulinum toxin substrate 2 (Fragment) GN=RAC2	RAC2	PM	Cyt		regulates cellular responses, secretion, etc
2	Arf-GAP domain and FG repeat-containing protein 1 GN=AGFG1	AGFG1	N			RNA trafficking
2	Thyroid transcription factor 1-associated protein 26 (Fragment) GN=CCDC59	CCDC59	N	Cyt		transcription related
2	60S ribosomal protein L10a GN=RPL10A	RPL10A	N	Cyt		component of 60s subunit of ribosome
2	Vesicle-trafficking protein SEC22b GN=SEC22B	SEC22B	ER	G		ER-Golgi transport
2	Sodium/potassium-transporting ATPase subunit alpha-3 GN=ATP1A3	ATP1A3	ER	PM	G	na/k atpase, osmoregulation
2	Envoplakin GN=EVPL	EVPL	CS			component of desmosomes
2	ATP-dependent RNA helicase DDX3X GN=DDX3X	DDX3X	N	Cyt		helicase, related to cell death
2	Eukaryotic translation initiation factor 2 subunit 1 GN=EIF2S1	EIF2S1	Cyt			early protein synthesis, stress response
2	Importin subunit beta-1 GN=KPNB1	KPNB1	N			nuclear protein import
2	Heterogeneous nuclear ribonucleoproteins A2/B1 GN=HNRNPA2B1	HNRNPA2B1	N			transcription, etc. packaging mRNAs
2	Voltage-dependent anion-selective channel protein 1 GN=VDAC1	VDAC1	Mito	PM		channels OMM and PM, can trigger apoptosis
2	60S ribosomal protein L14 GN=RPL14	RPL14	Cyt			component of 60s subunit of ribosome
2	Heterogeneous nuclear ribonucleoprotein M (Fragment) GN=HNRNPM SV=8	HNRNPM	N			splicing
2	Nucleolar complex protein 3 homolog GN=NOC3L	NOC3L	N			component of nucleolus
